# Supplementary material for: SCENIC+: single-cell multiomic inference of enhancers and gene regulatory networks
Source: Nat Methods. 2023 Jul 13;20(9):1355–67. doi: 10.1038/s41592-023-01938-4 (PMC10482700; doi:10.1038/s41592-023-01938-4)
Supplement: Supplementary file 4 — Supplementary Tables 1–6. [file 41592_2023_1938_MOESM4_ESM.xlsx]

## Sheet: Supplementary Table 1 - 1 
ENCODE perturbation datasets used in this study
File.accession	Assay	Biosample.term.name	Experiment.target	Biosample.genetic.modifications.categories	Technical.replicate.s.	sample_name
ENCFF620EQE	CRISPR RNA-seq	K562	CHCHD3	deletion	1	K562_CHCHD3_CRISPR-RNA-seq_1
ENCFF834OMH	CRISPR RNA-seq	K562	CHCHD3	deletion	2	K562_CHCHD3_CRISPR-RNA-seq_2
ENCFF754MBP	CRISPR RNA-seq	HepG2	CTCF	deletion	1	HepG2_CTCF_CRISPR-RNA-seq_1
ENCFF926MKW	CRISPR RNA-seq	HepG2	CTCF	deletion	2	HepG2_CTCF_CRISPR-RNA-seq_2
ENCFF796GNX	CRISPR RNA-seq	HepG2	ZNF574	deletion	1	HepG2_ZNF574_CRISPR-RNA-seq_1
ENCFF623BKV	CRISPR RNA-seq	HepG2	ZNF574	deletion	2	HepG2_ZNF574_CRISPR-RNA-seq_2
ENCFF210EZU	CRISPR RNA-seq	K562	SMAD4	deletion	1	K562_SMAD4_CRISPR-RNA-seq_1
ENCFF205PJP	CRISPR RNA-seq	K562	SMAD4	deletion	2	K562_SMAD4_CRISPR-RNA-seq_2
ENCFF497VEP	CRISPR RNA-seq	K562	ZNF574	deletion	2	K562_ZNF574_CRISPR-RNA-seq_2
ENCFF003EPT	CRISPR RNA-seq	K562	ZNF574	deletion	1	K562_ZNF574_CRISPR-RNA-seq_1
ENCFF108TFN	CRISPR RNA-seq	K562	ERN1	deletion	2	K562_ERN1_CRISPR-RNA-seq_2
ENCFF836NJC	CRISPR RNA-seq	K562	ERN1	deletion	1	K562_ERN1_CRISPR-RNA-seq_1
ENCFF907HXZ	CRISPR RNA-seq	HepG2	ERN1	deletion	2	HepG2_ERN1_CRISPR-RNA-seq_2
ENCFF726EPA	CRISPR RNA-seq	HepG2	ERN1	deletion	1	HepG2_ERN1_CRISPR-RNA-seq_1
ENCFF500LTM	CRISPR RNA-seq	K562	E4F1	deletion	2	K562_E4F1_CRISPR-RNA-seq_2
ENCFF894GOT	CRISPR RNA-seq	K562	E4F1	deletion	1	K562_E4F1_CRISPR-RNA-seq_1
ENCFF760IAA	CRISPR RNA-seq	HepG2	SMAD2	deletion	1	HepG2_SMAD2_CRISPR-RNA-seq_1
ENCFF382KDR	CRISPR RNA-seq	HepG2	SMAD2	deletion	2	HepG2_SMAD2_CRISPR-RNA-seq_2
ENCFF597IYI	CRISPR RNA-seq	HepG2	YBX1	deletion	1	HepG2_YBX1_CRISPR-RNA-seq_1
ENCFF202YFV	CRISPR RNA-seq	HepG2	YBX1	deletion	2	HepG2_YBX1_CRISPR-RNA-seq_2
ENCFF060FPC	shRNA RNA-seq	K562	FUBP1	interference	1	K562_FUBP1_shRNA-RNA-seq_1
ENCFF233GTP	shRNA RNA-seq	K562	FUBP1	interference	2	K562_FUBP1_shRNA-RNA-seq_2
ENCFF878LBU	shRNA RNA-seq	HepG2	FUBP1	interference	1	HepG2_FUBP1_shRNA-RNA-seq_1
ENCFF553JBC	shRNA RNA-seq	HepG2	FUBP1	interference	2	HepG2_FUBP1_shRNA-RNA-seq_2
ENCFF109ROC	shRNA RNA-seq	K562	NUP35	interference	1	K562_NUP35_shRNA-RNA-seq_1
ENCFF084QSF	shRNA RNA-seq	K562	NUP35	interference	2	K562_NUP35_shRNA-RNA-seq_2
ENCFF523JTQ	CRISPR RNA-seq	K562	CIZ1	deletion	1	K562_CIZ1_CRISPR-RNA-seq_1
ENCFF578CUQ	CRISPR RNA-seq	K562	CIZ1	deletion	2	K562_CIZ1_CRISPR-RNA-seq_2
ENCFF113WMD	CRISPR RNA-seq	HepG2	SMAD4	deletion	1	HepG2_SMAD4_CRISPR-RNA-seq_1
ENCFF085UPS	CRISPR RNA-seq	HepG2	SMAD4	deletion	2	HepG2_SMAD4_CRISPR-RNA-seq_2
ENCFF051RDX	CRISPR RNA-seq	HepG2	E4F1	deletion	2	HepG2_E4F1_CRISPR-RNA-seq_2
ENCFF852WFX	CRISPR RNA-seq	HepG2	E4F1	deletion	1	HepG2_E4F1_CRISPR-RNA-seq_1
ENCFF634GCE	CRISPR RNA-seq	HepG2	SMAD5	deletion	1	HepG2_SMAD5_CRISPR-RNA-seq_1
ENCFF839CMB	CRISPR RNA-seq	HepG2	SMAD5	deletion	2	HepG2_SMAD5_CRISPR-RNA-seq_2
ENCFF098JGO	CRISPR RNA-seq	K562	SMAD5	deletion	2	K562_SMAD5_CRISPR-RNA-seq_2
ENCFF059FQH	CRISPR RNA-seq	K562	SMAD5	deletion	1	K562_SMAD5_CRISPR-RNA-seq_1
ENCFF391HVP	CRISPR RNA-seq	HepG2	CIZ1	deletion	1	HepG2_CIZ1_CRISPR-RNA-seq_1
ENCFF271JBS	CRISPR RNA-seq	HepG2	CIZ1	deletion	2	HepG2_CIZ1_CRISPR-RNA-seq_2
ENCFF600XQG	CRISPR RNA-seq	K562	SMAD2	deletion	2	K562_SMAD2_CRISPR-RNA-seq_2
ENCFF784VLY	CRISPR RNA-seq	K562	SMAD2	deletion	1	K562_SMAD2_CRISPR-RNA-seq_1
ENCFF499GXV	CRISPR RNA-seq	K562	MECP2	deletion	2	K562_MECP2_CRISPR-RNA-seq_2
ENCFF705LXM	CRISPR RNA-seq	K562	MECP2	deletion	1	K562_MECP2_CRISPR-RNA-seq_1
ENCFF513CFN	CRISPR RNA-seq	K562	YBX1	deletion	2	K562_YBX1_CRISPR-RNA-seq_2
ENCFF199HYF	CRISPR RNA-seq	K562	YBX1	deletion	1	K562_YBX1_CRISPR-RNA-seq_1
ENCFF343WLM	shRNA RNA-seq	K562	FUBP3	interference	1	K562_FUBP3_shRNA-RNA-seq_1
ENCFF214OEI	shRNA RNA-seq	K562	FUBP3	interference	2	K562_FUBP3_shRNA-RNA-seq_2
ENCFF601UEJ	CRISPR RNA-seq	K562	APTX	deletion	2	K562_APTX_CRISPR-RNA-seq_2
ENCFF501TYQ	CRISPR RNA-seq	K562	APTX	deletion	1	K562_APTX_CRISPR-RNA-seq_1
ENCFF022QAO	CRISPR RNA-seq	K562	CTCF	deletion	1	K562_CTCF_CRISPR-RNA-seq_1
ENCFF369XNQ	CRISPR RNA-seq	K562	CTCF	deletion	2	K562_CTCF_CRISPR-RNA-seq_2
ENCFF540DXH	CRISPR RNA-seq	HepG2	MECP2	deletion	2	HepG2_MECP2_CRISPR-RNA-seq_2
ENCFF566TNU	CRISPR RNA-seq	HepG2	MECP2	deletion	1	HepG2_MECP2_CRISPR-RNA-seq_1
ENCFF755YAH	shRNA RNA-seq	K562	NKRF	interference	1	K562_NKRF_shRNA-RNA-seq_1
ENCFF989ZLV	shRNA RNA-seq	K562	NKRF	interference	2	K562_NKRF_shRNA-RNA-seq_2
ENCFF264JLW	CRISPR RNA-seq	K562	PAN2	deletion	1	K562_PAN2_CRISPR-RNA-seq_1
ENCFF729NDC	CRISPR RNA-seq	K562	PAN2	deletion	2	K562_PAN2_CRISPR-RNA-seq_2
ENCFF461ANM	CRISPR RNA-seq	HepG2	APTX	deletion	2	HepG2_APTX_CRISPR-RNA-seq_2
ENCFF671VBU	CRISPR RNA-seq	HepG2	APTX	deletion	1	HepG2_APTX_CRISPR-RNA-seq_1
ENCFF411NXO	shRNA RNA-seq	HepG2	WRN	interference	1	HepG2_WRN_shRNA-RNA-seq_1
ENCFF712ZVS	shRNA RNA-seq	HepG2	WRN	interference	2	HepG2_WRN_shRNA-RNA-seq_2
ENCFF048BPH	shRNA RNA-seq	K562	MARK2	interference	1	K562_MARK2_shRNA-RNA-seq_1
ENCFF961QBE	shRNA RNA-seq	K562	MARK2	interference	2	K562_MARK2_shRNA-RNA-seq_2
ENCFF503GQZ	CRISPR RNA-seq	K562	CDC5L	deletion	1	K562_CDC5L_CRISPR-RNA-seq_1
ENCFF942BFC	CRISPR RNA-seq	K562	CDC5L	deletion	2	K562_CDC5L_CRISPR-RNA-seq_2
ENCFF306USE	CRISPR RNA-seq	HepG2	PAN2	deletion	2	HepG2_PAN2_CRISPR-RNA-seq_2
ENCFF909AUA	CRISPR RNA-seq	HepG2	PAN2	deletion	1	HepG2_PAN2_CRISPR-RNA-seq_1
ENCFF145CNJ	shRNA RNA-seq	HepG2	ILF2	interference	1	HepG2_ILF2_shRNA-RNA-seq_1
ENCFF907KJZ	shRNA RNA-seq	HepG2	ILF2	interference	2	HepG2_ILF2_shRNA-RNA-seq_2
ENCFF466BRH	shRNA RNA-seq	K562	CNOT8	interference	1	K562_CNOT8_shRNA-RNA-seq_1
ENCFF525VNS	shRNA RNA-seq	K562	CNOT8	interference	2	K562_CNOT8_shRNA-RNA-seq_2
ENCFF829BBR	shRNA RNA-seq	K562	SRPK2	interference	2	K562_SRPK2_shRNA-RNA-seq_2
ENCFF735MFS	shRNA RNA-seq	K562	SRPK2	interference	1	K562_SRPK2_shRNA-RNA-seq_1
ENCFF577EPE	shRNA RNA-seq	HepG2	FUBP3	interference	2	HepG2_FUBP3_shRNA-RNA-seq_2
ENCFF303GIX	shRNA RNA-seq	HepG2	FUBP3	interference	1	HepG2_FUBP3_shRNA-RNA-seq_1
ENCFF385UBK	shRNA RNA-seq	HepG2	NKRF	interference	2	HepG2_NKRF_shRNA-RNA-seq_2
ENCFF887OVQ	shRNA RNA-seq	HepG2	NKRF	interference	1	HepG2_NKRF_shRNA-RNA-seq_1
ENCFF068DQN	shRNA RNA-seq	K562	PAPOLA	interference	1	K562_PAPOLA_shRNA-RNA-seq_1
ENCFF162WHL	shRNA RNA-seq	K562	PAPOLA	interference	2	K562_PAPOLA_shRNA-RNA-seq_2
ENCFF319UOJ	shRNA RNA-seq	HepG2	HNRNPK	interference	1	HepG2_HNRNPK_shRNA-RNA-seq_1
ENCFF365SGO	shRNA RNA-seq	HepG2	HNRNPK	interference	2	HepG2_HNRNPK_shRNA-RNA-seq_2
ENCFF704CGE	shRNA RNA-seq	HepG2	DNAJC2	interference	2	HepG2_DNAJC2_shRNA-RNA-seq_2
ENCFF916ZJC	shRNA RNA-seq	HepG2	DNAJC2	interference	1	HepG2_DNAJC2_shRNA-RNA-seq_1
ENCFF910DAI	shRNA RNA-seq	K562	WRN	interference	1	K562_WRN_shRNA-RNA-seq_1
ENCFF119FBS	shRNA RNA-seq	K562	WRN	interference	2	K562_WRN_shRNA-RNA-seq_2
ENCFF046KVW	shRNA RNA-seq	K562	ZC3H8	interference	1	K562_ZC3H8_shRNA-RNA-seq_1
ENCFF482NEO	shRNA RNA-seq	K562	ZC3H8	interference	2	K562_ZC3H8_shRNA-RNA-seq_2
ENCFF964LRC	shRNA RNA-seq	HepG2	PARN	interference	1	HepG2_PARN_shRNA-RNA-seq_1
ENCFF483ZPP	shRNA RNA-seq	HepG2	PARN	interference	2	HepG2_PARN_shRNA-RNA-seq_2
ENCFF718YZN	shRNA RNA-seq	HepG2	ZRANB2	interference	2	HepG2_ZRANB2_shRNA-RNA-seq_2
ENCFF768UXV	shRNA RNA-seq	HepG2	ZRANB2	interference	1	HepG2_ZRANB2_shRNA-RNA-seq_1
ENCFF786JYQ	shRNA RNA-seq	HepG2	AARS	interference	2	HepG2_AARS_shRNA-RNA-seq_2
ENCFF872LYS	shRNA RNA-seq	HepG2	AARS	interference	1	HepG2_AARS_shRNA-RNA-seq_1
ENCFF166WDS	shRNA RNA-seq	K562	MTPAP	interference	1	K562_MTPAP_shRNA-RNA-seq_1
ENCFF233GBK	shRNA RNA-seq	K562	MTPAP	interference	2	K562_MTPAP_shRNA-RNA-seq_2
ENCFF125BTS	shRNA RNA-seq	K562	ZRANB2	interference	1	K562_ZRANB2_shRNA-RNA-seq_1
ENCFF271SZG	shRNA RNA-seq	K562	ZRANB2	interference	2	K562_ZRANB2_shRNA-RNA-seq_2
ENCFF948BGE	shRNA RNA-seq	HepG2	XRCC5	interference	1	HepG2_XRCC5_shRNA-RNA-seq_1
ENCFF652NGN	shRNA RNA-seq	HepG2	XRCC5	interference	2	HepG2_XRCC5_shRNA-RNA-seq_2
ENCFF526CGB	shRNA RNA-seq	K562	ILF2	interference	2	K562_ILF2_shRNA-RNA-seq_2
ENCFF020HUV	shRNA RNA-seq	K562	ILF2	interference	1	K562_ILF2_shRNA-RNA-seq_1
ENCFF395WSF	shRNA RNA-seq	HepG2	BCLAF1	interference	1	HepG2_BCLAF1_shRNA-RNA-seq_1
ENCFF773IOD	shRNA RNA-seq	HepG2	BCLAF1	interference	2	HepG2_BCLAF1_shRNA-RNA-seq_2
ENCFF718GPH	shRNA RNA-seq	HepG2	CEBPZ	interference	2	HepG2_CEBPZ_shRNA-RNA-seq_2
ENCFF822ZAH	shRNA RNA-seq	HepG2	CEBPZ	interference	1	HepG2_CEBPZ_shRNA-RNA-seq_1
ENCFF217AYB	shRNA RNA-seq	HepG2	MARK2	interference	2	HepG2_MARK2_shRNA-RNA-seq_2
ENCFF214ZFH	shRNA RNA-seq	HepG2	MARK2	interference	1	HepG2_MARK2_shRNA-RNA-seq_1
ENCFF902MUZ	shRNA RNA-seq	HepG2	SFPQ	interference	1	HepG2_SFPQ_shRNA-RNA-seq_1
ENCFF993JYF	shRNA RNA-seq	HepG2	SFPQ	interference	2	HepG2_SFPQ_shRNA-RNA-seq_2
ENCFF883OMZ	shRNA RNA-seq	HepG2	NUP35	interference	2	HepG2_NUP35_shRNA-RNA-seq_2
ENCFF129GOG	shRNA RNA-seq	HepG2	NUP35	interference	1	HepG2_NUP35_shRNA-RNA-seq_1
ENCFF603SLB	shRNA RNA-seq	HepG2	MTPAP	interference	1	HepG2_MTPAP_shRNA-RNA-seq_1
ENCFF155BYP	shRNA RNA-seq	HepG2	MTPAP	interference	2	HepG2_MTPAP_shRNA-RNA-seq_2
ENCFF140EWE	shRNA RNA-seq	K562	PARN	interference	1	K562_PARN_shRNA-RNA-seq_1
ENCFF996IEU	shRNA RNA-seq	K562	PARN	interference	2	K562_PARN_shRNA-RNA-seq_2
ENCFF116BWC	shRNA RNA-seq	HepG2	PHF6	interference	2	HepG2_PHF6_shRNA-RNA-seq_2
ENCFF533XPL	shRNA RNA-seq	HepG2	PHF6	interference	1	HepG2_PHF6_shRNA-RNA-seq_1
ENCFF636VKI	shRNA RNA-seq	K562	XRCC5	interference	1	K562_XRCC5_shRNA-RNA-seq_1
ENCFF729HWI	shRNA RNA-seq	K562	XRCC5	interference	2	K562_XRCC5_shRNA-RNA-seq_2
ENCFF953XVV	shRNA RNA-seq	K562	AARS	interference	1	K562_AARS_shRNA-RNA-seq_1
ENCFF898GWK	shRNA RNA-seq	K562	AARS	interference	2	K562_AARS_shRNA-RNA-seq_2
ENCFF765IMX	shRNA RNA-seq	K562	HNRNPK	interference	2	K562_HNRNPK_shRNA-RNA-seq_2
ENCFF900YES	shRNA RNA-seq	K562	HNRNPK	interference	1	K562_HNRNPK_shRNA-RNA-seq_1
ENCFF232QZC	shRNA RNA-seq	K562	BCLAF1	interference	2	K562_BCLAF1_shRNA-RNA-seq_2
ENCFF440QAR	shRNA RNA-seq	K562	BCLAF1	interference	1	K562_BCLAF1_shRNA-RNA-seq_1
ENCFF377KEV	shRNA RNA-seq	K562	PA2G4	interference	1	K562_PA2G4_shRNA-RNA-seq_1
ENCFF563TKY	shRNA RNA-seq	K562	PA2G4	interference	2	K562_PA2G4_shRNA-RNA-seq_2
ENCFF861RBS	shRNA RNA-seq	K562	PHF6	interference	1	K562_PHF6_shRNA-RNA-seq_1
ENCFF893PZM	shRNA RNA-seq	K562	PHF6	interference	2	K562_PHF6_shRNA-RNA-seq_2
ENCFF091AYR	shRNA RNA-seq	K562	SFPQ	interference	1	K562_SFPQ_shRNA-RNA-seq_1
ENCFF783BIL	shRNA RNA-seq	K562	SFPQ	interference	2	K562_SFPQ_shRNA-RNA-seq_2
ENCFF292KFZ	shRNA RNA-seq	K562	NFX1	interference	1	K562_NFX1_shRNA-RNA-seq_1
ENCFF103NVQ	shRNA RNA-seq	K562	NFX1	interference	2	K562_NFX1_shRNA-RNA-seq_2
ENCFF152RDZ	shRNA RNA-seq	K562	XRN2	interference	1	K562_XRN2_shRNA-RNA-seq_1
ENCFF450DGN	shRNA RNA-seq	K562	XRN2	interference	2	K562_XRN2_shRNA-RNA-seq_2
ENCFF031GWD	shRNA RNA-seq	K562	DNAJC2	interference	1	K562_DNAJC2_shRNA-RNA-seq_1
ENCFF505BEI	shRNA RNA-seq	K562	DNAJC2	interference	2	K562_DNAJC2_shRNA-RNA-seq_2
ENCFF350KCP	shRNA RNA-seq	HepG2	XRN2	interference	2	HepG2_XRN2_shRNA-RNA-seq_2
ENCFF401PDR	shRNA RNA-seq	HepG2	XRN2	interference	1	HepG2_XRN2_shRNA-RNA-seq_1
ENCFF534YWO	shRNA RNA-seq	K562	UPF2	interference	1	K562_UPF2_shRNA-RNA-seq_1
ENCFF839OSJ	shRNA RNA-seq	K562	UPF2	interference	2	K562_UPF2_shRNA-RNA-seq_2
ENCFF801LSC	shRNA RNA-seq	HepG2	PA2G4	interference	1	HepG2_PA2G4_shRNA-RNA-seq_1
ENCFF442ATY	shRNA RNA-seq	HepG2	PA2G4	interference	2	HepG2_PA2G4_shRNA-RNA-seq_2
ENCFF561OHF	shRNA RNA-seq	HepG2	UPF2	interference	1	HepG2_UPF2_shRNA-RNA-seq_1
ENCFF058GGQ	shRNA RNA-seq	HepG2	UPF2	interference	2	HepG2_UPF2_shRNA-RNA-seq_2
ENCFF705BQD	siRNA RNA-seq	K562	MAZ	interference	3	K562_MAZ_siRNA-RNA-seq_3
ENCFF967KII	siRNA RNA-seq	K562	MAZ	interference	1	K562_MAZ_siRNA-RNA-seq_1
ENCFF391PYZ	siRNA RNA-seq	K562	MAZ	interference	2	K562_MAZ_siRNA-RNA-seq_2
ENCFF883UGT	CRISPR RNA-seq	K562	CEBPZ	deletion	1	K562_CEBPZ_CRISPR-RNA-seq_1
ENCFF877TVY	CRISPR RNA-seq	K562	CEBPZ	deletion	2	K562_CEBPZ_CRISPR-RNA-seq_2
ENCFF594SXN	siRNA RNA-seq	K562	UBTF	interference	1	K562_UBTF_siRNA-RNA-seq_1
ENCFF242RSI	siRNA RNA-seq	K562	UBTF	interference	2	K562_UBTF_siRNA-RNA-seq_2
ENCFF142QVE	siRNA RNA-seq	K562	ZMIZ1	interference	1	K562_ZMIZ1_siRNA-RNA-seq_1
ENCFF491LIJ	siRNA RNA-seq	K562	ZMIZ1	interference	2	K562_ZMIZ1_siRNA-RNA-seq_2
ENCFF249WBF	siRNA RNA-seq	K562	ZNF384	interference	1	K562_ZNF384_siRNA-RNA-seq_1
ENCFF317SHF	siRNA RNA-seq	K562	ZNF384	interference	2	K562_ZNF384_siRNA-RNA-seq_2
ENCFF995USC	siRNA RNA-seq	K562	ARID3A	interference	1	K562_ARID3A_siRNA-RNA-seq_1
ENCFF353YGI	siRNA RNA-seq	K562	ARID3A	interference	3	K562_ARID3A_siRNA-RNA-seq_3
ENCFF258CIX	siRNA RNA-seq	K562	ARID3A	interference	2	K562_ARID3A_siRNA-RNA-seq_2
ENCFF039XVA	siRNA RNA-seq	K562	CEBPZ	interference	2	K562_CEBPZ_siRNA-RNA-seq_2
ENCFF456LRN	siRNA RNA-seq	K562	CEBPZ	interference	1	K562_CEBPZ_siRNA-RNA-seq_1
ENCFF182KYP	siRNA RNA-seq	K562	LMNB1	interference	1	K562_LMNB1_siRNA-RNA-seq_1
ENCFF849SKK	siRNA RNA-seq	K562	LMNB1	interference	2	K562_LMNB1_siRNA-RNA-seq_2
ENCFF105SQZ	siRNA RNA-seq	K562	CTCF+RAD21	interference	1	K562_CTCF+RAD21_siRNA-RNA-seq_1
ENCFF097TSN	siRNA RNA-seq	K562	CTCF+RAD21	interference	2	K562_CTCF+RAD21_siRNA-RNA-seq_2
ENCFF631VWY	siRNA RNA-seq	K562	RCOR1	interference	2	K562_RCOR1_siRNA-RNA-seq_2
ENCFF854FQE	siRNA RNA-seq	K562	RCOR1	interference	1	K562_RCOR1_siRNA-RNA-seq_1
ENCFF513KVW	siRNA RNA-seq	K562	CTCF	interference	2	K562_CTCF_siRNA-RNA-seq_2
ENCFF743ARY	siRNA RNA-seq	K562	CTCF	interference	1	K562_CTCF_siRNA-RNA-seq_1
ENCFF296ZLB	siRNA RNA-seq	K562	VEZF1	interference	3	K562_VEZF1_siRNA-RNA-seq_3
ENCFF437ZPG	siRNA RNA-seq	K562	VEZF1	interference	1	K562_VEZF1_siRNA-RNA-seq_1
ENCFF254EUG	siRNA RNA-seq	K562	VEZF1	interference	2	K562_VEZF1_siRNA-RNA-seq_2
ENCFF377UNU	CRISPRi RNA-seq	K562	HMGB2	interference	1	K562_HMGB2_CRISPRi-RNA-seq_1
ENCFF145EAL	CRISPRi RNA-seq	K562	HMGB2	interference	2	K562_HMGB2_CRISPRi-RNA-seq_2
ENCFF049GWW	CRISPRi RNA-seq	K562	STAT1	interference	2	K562_STAT1_CRISPRi-RNA-seq_2
ENCFF559KTZ	CRISPRi RNA-seq	K562	STAT1	interference	1	K562_STAT1_CRISPRi-RNA-seq_1
ENCFF942SAK	siRNA RNA-seq	K562	ZNF180	interference	1	K562_ZNF180_siRNA-RNA-seq_1
ENCFF147VDL	siRNA RNA-seq	K562	ZNF180	interference	2	K562_ZNF180_siRNA-RNA-seq_2
ENCFF462ZWJ	siRNA RNA-seq	K562	E2F6	interference	2	K562_E2F6_siRNA-RNA-seq_2
ENCFF882RGJ	siRNA RNA-seq	K562	E2F6	interference	1	K562_E2F6_siRNA-RNA-seq_1
ENCFF249JKV	CRISPRi RNA-seq	K562	SIX5	interference	4	K562_SIX5_CRISPRi-RNA-seq_4
ENCFF786RQN	CRISPRi RNA-seq	K562	SIX5	interference	3	K562_SIX5_CRISPRi-RNA-seq_3
ENCFF245QGX	siRNA RNA-seq	K562	MAFK	interference	1	K562_MAFK_siRNA-RNA-seq_1
ENCFF291IDL	siRNA RNA-seq	K562	MAFK	interference	2	K562_MAFK_siRNA-RNA-seq_2
ENCFF853QNF	siRNA RNA-seq	K562	STAT5A	interference	1	K562_STAT5A_siRNA-RNA-seq_1
ENCFF003GEH	siRNA RNA-seq	K562	STAT5A	interference	2	K562_STAT5A_siRNA-RNA-seq_2
ENCFF213ASG	siRNA RNA-seq	K562	E2F4	interference	2	K562_E2F4_siRNA-RNA-seq_2
ENCFF478LKX	siRNA RNA-seq	K562	E2F4	interference	1	K562_E2F4_siRNA-RNA-seq_1
ENCFF803WYX	CRISPRi RNA-seq	K562	NR2C2	interference	4	K562_NR2C2_CRISPRi-RNA-seq_4
ENCFF289BIS	CRISPRi RNA-seq	K562	NR2C2	interference	1	K562_NR2C2_CRISPRi-RNA-seq_1
ENCFF365RCN	CRISPRi RNA-seq	K562	NR2C2	interference	3	K562_NR2C2_CRISPRi-RNA-seq_3
ENCFF989NPI	siRNA RNA-seq	K562	ATF3	interference	1	K562_ATF3_siRNA-RNA-seq_1
ENCFF345BJP	siRNA RNA-seq	K562	ATF3	interference	2	K562_ATF3_siRNA-RNA-seq_2
ENCFF524HOX	CRISPRi RNA-seq	K562	NFYA	interference	4	K562_NFYA_CRISPRi-RNA-seq_4
ENCFF908TMT	CRISPRi RNA-seq	K562	NFYA	interference	3	K562_NFYA_CRISPRi-RNA-seq_3
ENCFF343CHE	CRISPRi RNA-seq	K562	TFDP1	interference	1	K562_TFDP1_CRISPRi-RNA-seq_1
ENCFF310USQ	CRISPRi RNA-seq	K562	TFDP1	interference	2	K562_TFDP1_CRISPRi-RNA-seq_2
ENCFF326RTK	CRISPRi RNA-seq	K562	NR2F2	interference	3	K562_NR2F2_CRISPRi-RNA-seq_3
ENCFF320IEG	CRISPRi RNA-seq	K562	NR2F2	interference	4	K562_NR2F2_CRISPRi-RNA-seq_4
ENCFF488AVA	CRISPRi RNA-seq	K562	NR2F2	interference	1	K562_NR2F2_CRISPRi-RNA-seq_1
ENCFF082KCX	CRISPRi RNA-seq	K562	SRF	interference	1	K562_SRF_CRISPRi-RNA-seq_1
ENCFF588YZP	CRISPRi RNA-seq	K562	SRF	interference	2	K562_SRF_CRISPRi-RNA-seq_2
ENCFF682KFX	CRISPR RNA-seq	K562	RPS3	deletion	1	K562_RPS3_CRISPR-RNA-seq_1
ENCFF576MWU	CRISPR RNA-seq	K562	RPS3	deletion	2	K562_RPS3_CRISPR-RNA-seq_2
ENCFF363EKJ	siRNA RNA-seq	K562	BHLHE40	interference	2	K562_BHLHE40_siRNA-RNA-seq_2
ENCFF321VZR	siRNA RNA-seq	K562	BHLHE40	interference	1	K562_BHLHE40_siRNA-RNA-seq_1
ENCFF898DSQ	CRISPR RNA-seq	K562	DDX59	deletion	2	K562_DDX59_CRISPR-RNA-seq_2
ENCFF447WSO	CRISPR RNA-seq	K562	DDX59	deletion	1	K562_DDX59_CRISPR-RNA-seq_1
ENCFF806CGO	CRISPR RNA-seq	HepG2	NFX1	deletion	1	HepG2_NFX1_CRISPR-RNA-seq_1
ENCFF183IYR	CRISPR RNA-seq	HepG2	NFX1	deletion	2	HepG2_NFX1_CRISPR-RNA-seq_2
ENCFF986FFE	siRNA RNA-seq	K562	MAX	interference	2	K562_MAX_siRNA-RNA-seq_2
ENCFF640VXF	siRNA RNA-seq	K562	MAX	interference	1	K562_MAX_siRNA-RNA-seq_1
ENCFF925GNC	CRISPRi RNA-seq	K562	NFATC1	interference	1	K562_NFATC1_CRISPRi-RNA-seq_1
ENCFF774VTV	CRISPRi RNA-seq	K562	NFATC1	interference	2	K562_NFATC1_CRISPRi-RNA-seq_2
ENCFF539EDN	CRISPR RNA-seq	K562	ZNF800	deletion	1	K562_ZNF800_CRISPR-RNA-seq_1
ENCFF909AYW	CRISPR RNA-seq	K562	ZNF800	deletion	2	K562_ZNF800_CRISPR-RNA-seq_2
ENCFF964YSX	shRNA RNA-seq	HepG2	ZC3H8	interference	1	HepG2_ZC3H8_shRNA-RNA-seq_1
ENCFF954JRW	shRNA RNA-seq	HepG2	ZC3H8	interference	2	HepG2_ZC3H8_shRNA-RNA-seq_2
ENCFF816FOP	CRISPRi RNA-seq	K562	ILF2	interference	2	K562_ILF2_CRISPRi-RNA-seq_2
ENCFF699QXS	CRISPRi RNA-seq	K562	ILF2	interference	1	K562_ILF2_CRISPRi-RNA-seq_1
ENCFF689GNL	CRISPRi RNA-seq	K562	SMAD5	interference	3	K562_SMAD5_CRISPRi-RNA-seq_3
ENCFF770NIM	CRISPRi RNA-seq	K562	SMAD5	interference	4	K562_SMAD5_CRISPRi-RNA-seq_4
ENCFF653GGH	CRISPRi RNA-seq	K562	RFX5	interference	1	K562_RFX5_CRISPRi-RNA-seq_1
ENCFF812TLM	CRISPRi RNA-seq	K562	RFX5	interference	2	K562_RFX5_CRISPRi-RNA-seq_2
ENCFF514PQV	CRISPR RNA-seq	HepG2	SRPK2	deletion	1	HepG2_SRPK2_CRISPR-RNA-seq_1
ENCFF715BXZ	CRISPR RNA-seq	HepG2	SRPK2	deletion	2	HepG2_SRPK2_CRISPR-RNA-seq_2
ENCFF586LYQ	shRNA RNA-seq	HepG2	DDX59	interference	2	HepG2_DDX59_shRNA-RNA-seq_2
ENCFF842NAK	shRNA RNA-seq	HepG2	DDX59	interference	1	HepG2_DDX59_shRNA-RNA-seq_1
ENCFF174VEX	CRISPRi RNA-seq	K562	ARID3A	interference	2	K562_ARID3A_CRISPRi-RNA-seq_2
ENCFF062TMG	CRISPRi RNA-seq	K562	ARID3A	interference	1	K562_ARID3A_CRISPRi-RNA-seq_1
ENCFF609MSB	siRNA RNA-seq	K562	BACH1	interference	2	K562_BACH1_siRNA-RNA-seq_2
ENCFF355JMG	siRNA RNA-seq	K562	BACH1	interference	1	K562_BACH1_siRNA-RNA-seq_1
ENCFF029MBI	CRISPRi RNA-seq	K562	SP1	interference	4	K562_SP1_CRISPRi-RNA-seq_4
ENCFF304OTT	CRISPRi RNA-seq	K562	SP1	interference	1	K562_SP1_CRISPRi-RNA-seq_1
ENCFF213FRV	CRISPRi RNA-seq	K562	SP1	interference	3	K562_SP1_CRISPRi-RNA-seq_3
ENCFF694YAP	CRISPRi RNA-seq	K562	STAT6	interference	1	K562_STAT6_CRISPRi-RNA-seq_1
ENCFF765MJA	CRISPRi RNA-seq	K562	STAT6	interference	2	K562_STAT6_CRISPRi-RNA-seq_2
ENCFF275UJC	siRNA RNA-seq	K562	MAFG	interference	2	K562_MAFG_siRNA-RNA-seq_2
ENCFF919KWM	siRNA RNA-seq	K562	MAFG	interference	1	K562_MAFG_siRNA-RNA-seq_1
ENCFF649WWS	CRISPRi RNA-seq	K562	ZNF143	interference	2	K562_ZNF143_CRISPRi-RNA-seq_2
ENCFF847HBG	CRISPRi RNA-seq	K562	ZNF143	interference	1	K562_ZNF143_CRISPRi-RNA-seq_1
ENCFF995GDM	CRISPRi RNA-seq	K562	ZNF384	interference	1	K562_ZNF384_CRISPRi-RNA-seq_1
ENCFF852DSL	CRISPRi RNA-seq	K562	ZNF384	interference	2	K562_ZNF384_CRISPRi-RNA-seq_2
ENCFF575GSF	CRISPR RNA-seq	K562	XRCC5	deletion	1	K562_XRCC5_CRISPR-RNA-seq_1
ENCFF672FOX	CRISPR RNA-seq	K562	XRCC5	deletion	2	K562_XRCC5_CRISPR-RNA-seq_2
ENCFF726SRJ	CRISPRi RNA-seq	K562	ZBTB33	interference	1	K562_ZBTB33_CRISPRi-RNA-seq_1
ENCFF250HBH	CRISPRi RNA-seq	K562	ZBTB33	interference	2	K562_ZBTB33_CRISPRi-RNA-seq_2
ENCFF858NHQ	CRISPRi RNA-seq	K562	KLF2	interference	1	K562_KLF2_CRISPRi-RNA-seq_1
ENCFF994IGP	CRISPRi RNA-seq	K562	KLF2	interference	2	K562_KLF2_CRISPRi-RNA-seq_2
ENCFF040YIX	CRISPRi RNA-seq	K562	MXD3	interference	2	K562_MXD3_CRISPRi-RNA-seq_2
ENCFF538GRJ	CRISPRi RNA-seq	K562	MXD3	interference	1	K562_MXD3_CRISPRi-RNA-seq_1
ENCFF483TOV	CRISPRi RNA-seq	K562	STAT5A	interference	1	K562_STAT5A_CRISPRi-RNA-seq_1
ENCFF430UEB	CRISPRi RNA-seq	K562	STAT5A	interference	2	K562_STAT5A_CRISPRi-RNA-seq_2
ENCFF052RXV	CRISPRi RNA-seq	K562	HOXB9	interference	1	K562_HOXB9_CRISPRi-RNA-seq_1
ENCFF928XAO	CRISPRi RNA-seq	K562	HOXB9	interference	2	K562_HOXB9_CRISPRi-RNA-seq_2
ENCFF427PDU	CRISPRi RNA-seq	K562	USF2	interference	1	K562_USF2_CRISPRi-RNA-seq_1
ENCFF100QXE	CRISPRi RNA-seq	K562	USF2	interference	2	K562_USF2_CRISPRi-RNA-seq_2
ENCFF124KLX	CRISPRi RNA-seq	K562	JUND	interference	1	K562_JUND_CRISPRi-RNA-seq_1
ENCFF736HEU	CRISPRi RNA-seq	K562	JUND	interference	2	K562_JUND_CRISPRi-RNA-seq_2
ENCFF679QYZ	CRISPRi RNA-seq	K562	GATA2	interference	1	K562_GATA2_CRISPRi-RNA-seq_1
ENCFF279WUL	CRISPRi RNA-seq	K562	GATA2	interference	2	K562_GATA2_CRISPRi-RNA-seq_2
ENCFF286LEV	CRISPRi RNA-seq	K562	FOXK2	interference	2	K562_FOXK2_CRISPRi-RNA-seq_2
ENCFF574CVU	CRISPRi RNA-seq	K562	FOXK2	interference	1	K562_FOXK2_CRISPRi-RNA-seq_1
ENCFF403TSW	CRISPRi RNA-seq	K562	STAT2	interference	2	K562_STAT2_CRISPRi-RNA-seq_2
ENCFF540WJL	CRISPRi RNA-seq	K562	STAT2	interference	1	K562_STAT2_CRISPRi-RNA-seq_1
ENCFF145VMS	CRISPRi RNA-seq	K562	MITF	interference	2	K562_MITF_CRISPRi-RNA-seq_2
ENCFF550STS	CRISPRi RNA-seq	K562	MITF	interference	1	K562_MITF_CRISPRi-RNA-seq_1
ENCFF113KXF	siRNA RNA-seq	K562	MXI1	interference	1	K562_MXI1_siRNA-RNA-seq_1
ENCFF758XNJ	siRNA RNA-seq	K562	MXI1	interference	2	K562_MXI1_siRNA-RNA-seq_2
ENCFF426LQM	siRNA RNA-seq	K562	NFE2L2	interference	2	K562_NFE2L2_siRNA-RNA-seq_2
ENCFF213EOS	siRNA RNA-seq	K562	NFE2L2	interference	1	K562_NFE2L2_siRNA-RNA-seq_1
ENCFF590ZSB	CRISPRi RNA-seq	K562	SP2	interference	2	K562_SP2_CRISPRi-RNA-seq_2
ENCFF250JOY	CRISPRi RNA-seq	K562	SP2	interference	3	K562_SP2_CRISPRi-RNA-seq_3
ENCFF274FLX	CRISPRi RNA-seq	K562	SP2	interference	4	K562_SP2_CRISPRi-RNA-seq_4
ENCFF782GDT	CRISPRi RNA-seq	K562	TEAD2	interference	1	K562_TEAD2_CRISPRi-RNA-seq_1
ENCFF389NHW	CRISPRi RNA-seq	K562	TEAD2	interference	2	K562_TEAD2_CRISPRi-RNA-seq_2
ENCFF194NPE	CRISPRi RNA-seq	K562	HINFP	interference	2	K562_HINFP_CRISPRi-RNA-seq_2
ENCFF929YWG	CRISPRi RNA-seq	K562	HINFP	interference	1	K562_HINFP_CRISPRi-RNA-seq_1
ENCFF269DBP	CRISPRi RNA-seq	K562	HSF1	interference	1	K562_HSF1_CRISPRi-RNA-seq_1
ENCFF456EFA	CRISPRi RNA-seq	K562	HSF1	interference	2	K562_HSF1_CRISPRi-RNA-seq_2
ENCFF046JYI	CRISPRi RNA-seq	K562	MAF1	interference	1	K562_MAF1_CRISPRi-RNA-seq_1
ENCFF482TIU	CRISPRi RNA-seq	K562	MAF1	interference	2	K562_MAF1_CRISPRi-RNA-seq_2
ENCFF557YWY	CRISPRi RNA-seq	K562	ZNF395	interference	2	K562_ZNF395_CRISPRi-RNA-seq_2
ENCFF913JQP	CRISPRi RNA-seq	K562	ZNF395	interference	1	K562_ZNF395_CRISPRi-RNA-seq_1
ENCFF903FVN	CRISPR RNA-seq	K562	FUBP3	deletion	1	K562_FUBP3_CRISPR-RNA-seq_1
ENCFF010KQR	CRISPR RNA-seq	K562	FUBP3	deletion	2	K562_FUBP3_CRISPR-RNA-seq_2
ENCFF453ZTA	CRISPRi RNA-seq	K562	NR4A1	interference	3	K562_NR4A1_CRISPRi-RNA-seq_3
ENCFF976SNK	CRISPRi RNA-seq	K562	NR4A1	interference	4	K562_NR4A1_CRISPRi-RNA-seq_4
ENCFF970MDB	CRISPRi RNA-seq	K562	HMBOX1	interference	1	K562_HMBOX1_CRISPRi-RNA-seq_1
ENCFF882AFA	CRISPRi RNA-seq	K562	HMBOX1	interference	2	K562_HMBOX1_CRISPRi-RNA-seq_2
ENCFF955BZZ	CRISPRi RNA-seq	K562	RNF2	interference	3	K562_RNF2_CRISPRi-RNA-seq_3
ENCFF433TGC	CRISPRi RNA-seq	K562	RNF2	interference	4	K562_RNF2_CRISPRi-RNA-seq_4
ENCFF178RMO	CRISPRi RNA-seq	K562	ATF3	interference	2	K562_ATF3_CRISPRi-RNA-seq_2
ENCFF492RYO	CRISPRi RNA-seq	K562	ATF3	interference	1	K562_ATF3_CRISPRi-RNA-seq_1
ENCFF780PBP	CRISPR RNA-seq	HepG2	ANXA2	deletion	1	HepG2_ANXA2_CRISPR-RNA-seq_1
ENCFF269MCM	CRISPR RNA-seq	HepG2	ANXA2	deletion	2	HepG2_ANXA2_CRISPR-RNA-seq_2
ENCFF727XWX	CRISPR RNA-seq	K562	EIF2AK2	deletion	2	K562_EIF2AK2_CRISPR-RNA-seq_2
ENCFF217JXG	CRISPR RNA-seq	K562	EIF2AK2	deletion	1	K562_EIF2AK2_CRISPR-RNA-seq_1
ENCFF428KYN	CRISPRi RNA-seq	K562	UBTF	interference	2	K562_UBTF_CRISPRi-RNA-seq_2
ENCFF535DMT	CRISPRi RNA-seq	K562	UBTF	interference	1	K562_UBTF_CRISPRi-RNA-seq_1
ENCFF096RWE	CRISPRi RNA-seq	K562	DLX1	interference	1	K562_DLX1_CRISPRi-RNA-seq_1
ENCFF257HWC	CRISPRi RNA-seq	K562	DLX1	interference	2	K562_DLX1_CRISPRi-RNA-seq_2
ENCFF681RWR	CRISPRi RNA-seq	K562	NFYB	interference	4	K562_NFYB_CRISPRi-RNA-seq_4
ENCFF626FHF	CRISPRi RNA-seq	K562	NFYB	interference	2	K562_NFYB_CRISPRi-RNA-seq_2
ENCFF294WAM	CRISPRi RNA-seq	K562	NFYB	interference	1	K562_NFYB_CRISPRi-RNA-seq_1
ENCFF900GDH	CRISPRi RNA-seq	K562	NFYB	interference	3	K562_NFYB_CRISPRi-RNA-seq_3
ENCFF439BLR	CRISPRi RNA-seq	K562	HOXB4	interference	2	K562_HOXB4_CRISPRi-RNA-seq_2
ENCFF033PUK	CRISPRi RNA-seq	K562	HOXB4	interference	1	K562_HOXB4_CRISPRi-RNA-seq_1
ENCFF254DIG	CRISPRi RNA-seq	K562	GATA1	interference	1	K562_GATA1_CRISPRi-RNA-seq_1
ENCFF132PGY	CRISPRi RNA-seq	K562	GATA1	interference	2	K562_GATA1_CRISPRi-RNA-seq_2
ENCFF516FRU	CRISPRi RNA-seq	K562	BACH1	interference	1	K562_BACH1_CRISPRi-RNA-seq_1
ENCFF521BDY	CRISPRi RNA-seq	K562	BACH1	interference	2	K562_BACH1_CRISPRi-RNA-seq_2
ENCFF837EZC	CRISPRi RNA-seq	K562	RELA	interference	4	K562_RELA_CRISPRi-RNA-seq_4
ENCFF514VLC	CRISPRi RNA-seq	K562	RELA	interference	3	K562_RELA_CRISPRi-RNA-seq_3
ENCFF151BRB	CRISPRi RNA-seq	K562	MEIS2	interference	1	K562_MEIS2_CRISPRi-RNA-seq_1
ENCFF979IBU	CRISPRi RNA-seq	K562	MEIS2	interference	2	K562_MEIS2_CRISPRi-RNA-seq_2
ENCFF409FMD	CRISPRi RNA-seq	K562	USF1	interference	1	K562_USF1_CRISPRi-RNA-seq_1
ENCFF991QSJ	CRISPRi RNA-seq	K562	USF1	interference	2	K562_USF1_CRISPRi-RNA-seq_2
ENCFF545SQK	CRISPRi RNA-seq	K562	TRIM28	interference	1	K562_TRIM28_CRISPRi-RNA-seq_1
ENCFF686UEE	CRISPRi RNA-seq	K562	TRIM28	interference	2	K562_TRIM28_CRISPRi-RNA-seq_2
ENCFF272LLI	CRISPRi RNA-seq	K562	NRF1	interference	1	K562_NRF1_CRISPRi-RNA-seq_1
ENCFF047QKO	CRISPRi RNA-seq	K562	NRF1	interference	3	K562_NRF1_CRISPRi-RNA-seq_3
ENCFF183ONQ	CRISPRi RNA-seq	K562	NRF1	interference	4	K562_NRF1_CRISPRi-RNA-seq_4
ENCFF145UQS	CRISPRi RNA-seq	K562	THAP1	interference	2	K562_THAP1_CRISPRi-RNA-seq_2
ENCFF332UTN	CRISPRi RNA-seq	K562	THAP1	interference	1	K562_THAP1_CRISPRi-RNA-seq_1
ENCFF047VVT	CRISPRi RNA-seq	K562	TEAD4	interference	1	K562_TEAD4_CRISPRi-RNA-seq_1
ENCFF945RLS	CRISPRi RNA-seq	K562	TEAD4	interference	2	K562_TEAD4_CRISPRi-RNA-seq_2

## Sheet: Supplementary Table 1 - 2
CellOracle - In silico and experimental TF perturbation LogFCs in ENCODE cell lines
DESEQ2_baseMean	DESEQ2_log2FoldChange	DESEQ2_lfcSE	DESEQ2_stat	DESEQ2_pvalue	DESEQ2_padj	Predicted_LogFC	Method	Perturbation	Gene
3636.72	0.486796	0.0913153	5.33093	9.77093e-08	4.74452e-07	0	CellOracle	HepG2_CTCF_CRISPR-RNA-seq	A1BG
549160	0.129598	0.0363093	3.56928	0.000357958	0.00114245	0	CellOracle	HepG2_CTCF_CRISPR-RNA-seq	A2M
120.173	-1.45569	0.461624	-3.15342	0.00161368	0.00461627	0	CellOracle	HepG2_CTCF_CRISPR-RNA-seq	AADAT
876.686	-0.508889	0.171881	-2.9607	0.00306939	0.00833208	0	CellOracle	HepG2_CTCF_CRISPR-RNA-seq	AAED1
2879.85	-0.557882	0.0979201	-5.69732	1.21705e-08	6.48273e-08	0	CellOracle	HepG2_CTCF_CRISPR-RNA-seq	AAK1
360.774	1.19554	0.279787	4.27302	1.92841e-05	7.31651e-05	0	CellOracle	HepG2_CTCF_CRISPR-RNA-seq	AAMDC
14899.3	-0.596759	0.0576177	-10.3572	3.88115e-25	5.19459e-24	0	CellOracle	HepG2_CTCF_CRISPR-RNA-seq	AARS
1271.33	-1.41687	0.14271	-9.92835	3.13411e-23	3.90575e-22	0	CellOracle	HepG2_CTCF_CRISPR-RNA-seq	AASS
10290.4	-2.18025	0.0618191	-35.2682	1.80707e-272	5.21951e-270	0	CellOracle	HepG2_CTCF_CRISPR-RNA-seq	ABAT
11459.1	-0.358296	0.0632287	-5.66666	1.45604e-08	7.69622e-08	0	CellOracle	HepG2_CTCF_CRISPR-RNA-seq	ABCA1
4498.57	1.23745	0.0846998	14.6098	2.43255e-48	6.37805e-47	0	CellOracle	HepG2_CTCF_CRISPR-RNA-seq	ABCA2
308.004	0.935378	0.290558	3.21925	0.00128528	0.00374073	0	CellOracle	HepG2_CTCF_CRISPR-RNA-seq	ABCA3
1137.73	0.918704	0.154608	5.94215	2.81302e-09	1.59618e-08	0	CellOracle	HepG2_CTCF_CRISPR-RNA-seq	ABCA5
3440.06	1.61607	0.0968676	16.6833	1.73259e-62	5.97828e-61	0.00838087	CellOracle	HepG2_CTCF_CRISPR-RNA-seq	ABCA7
4472.3	-1.1004	0.0813529	-13.5262	1.09472e-41	2.51016e-40	0	CellOracle	HepG2_CTCF_CRISPR-RNA-seq	ABCB1
1468.18	-0.711753	0.133705	-5.32329	1.01905e-07	4.94153e-07	0	CellOracle	HepG2_CTCF_CRISPR-RNA-seq	ABCB10
7854.44	-0.504816	0.0658057	-7.67131	1.70247e-14	1.40239e-13	0	CellOracle	HepG2_CTCF_CRISPR-RNA-seq	ABCC1
3183.55	-0.678838	0.100109	-6.78098	1.19362e-11	8.13369e-11	0	CellOracle	HepG2_CTCF_CRISPR-RNA-seq	ABCC10
128.661	1.52996	0.468957	3.26247	0.00110447	0.00325256	0	CellOracle	HepG2_CTCF_CRISPR-RNA-seq	ABCC11
3435.59	-1.12863	0.0912472	-12.3689	3.84862e-35	7.40292e-34	0	CellOracle	HepG2_CTCF_CRISPR-RNA-seq	ABCC3
3243.09	-0.538612	0.0931984	-5.77919	7.50606e-09	4.07576e-08	0	CellOracle	HepG2_CTCF_CRISPR-RNA-seq	ABCD1
4602.26	-0.496257	0.0805172	-6.16337	7.12149e-10	4.23975e-09	0	CellOracle	HepG2_CTCF_CRISPR-RNA-seq	ABCE1
6125.37	-0.439105	0.0750657	-5.8496	4.9275e-09	2.72099e-08	0	CellOracle	HepG2_CTCF_CRISPR-RNA-seq	ABCF1
37.0017	3.11398	0.997982	3.12028	0.00180681	0.00512536	0	CellOracle	HepG2_CTCF_CRISPR-RNA-seq	ABHD1
899.814	0.914121	0.17245	5.30079	1.15303e-07	5.56261e-07	0	CellOracle	HepG2_CTCF_CRISPR-RNA-seq	ABHD10
3000.51	0.30937	0.101701	3.04196	0.00235045	0.00652892	0.0704987	CellOracle	HepG2_CTCF_CRISPR-RNA-seq	ABHD12
725.566	-0.536873	0.185135	-2.8999	0.00373281	0.0099906	0	CellOracle	HepG2_CTCF_CRISPR-RNA-seq	ABHD13
2435.62	0.619696	0.10761	5.75872	8.47554e-09	4.57306e-08	0	CellOracle	HepG2_CTCF_CRISPR-RNA-seq	ABHD14B
484.229	-1.14824	0.224978	-5.10379	3.32912e-07	1.53773e-06	0	CellOracle	HepG2_CTCF_CRISPR-RNA-seq	ABHD15
3076	-0.345808	0.0963361	-3.5896	0.000331181	0.00106363	0	CellOracle	HepG2_CTCF_CRISPR-RNA-seq	ABHD17A
2503.25	1.13339	0.108243	10.4708	1.17662e-25	1.60846e-24	0.00339765	CellOracle	HepG2_CTCF_CRISPR-RNA-seq	ABHD4
820.604	1.72393	0.18987	9.07952	1.09059e-19	1.17582e-18	0	CellOracle	HepG2_CTCF_CRISPR-RNA-seq	ABHD6
4109.61	-1.04334	0.0898087	-11.6173	3.36494e-31	5.65285e-30	0	CellOracle	HepG2_CTCF_CRISPR-RNA-seq	ABL1
3313.5	-0.474617	0.092308	-5.14167	2.72303e-07	1.26923e-06	0	CellOracle	HepG2_CTCF_CRISPR-RNA-seq	ABL2
1225.71	0.578401	0.14736	3.92508	8.67003e-05	0.000302421	0	CellOracle	HepG2_CTCF_CRISPR-RNA-seq	ABLIM3
699.208	0.805231	0.199899	4.0282	5.62064e-05	0.000200907	0	CellOracle	HepG2_CTCF_CRISPR-RNA-seq	ABTB1
2256.26	-0.963711	0.111347	-8.65502	4.9283e-18	4.87064e-17	0	CellOracle	HepG2_CTCF_CRISPR-RNA-seq	ABTB2
454.04	2.48733	0.26687	9.3204	1.15906e-20	1.30462e-19	0	CellOracle	HepG2_CTCF_CRISPR-RNA-seq	AC004381.6
8114.34	1.31944	0.0675699	19.5271	6.46137e-85	3.41328e-83	0	CellOracle	HepG2_CTCF_CRISPR-RNA-seq	ACAA1
5068.56	0.389228	0.0785752	4.95358	7.28616e-07	3.25794e-06	0	CellOracle	HepG2_CTCF_CRISPR-RNA-seq	ACAA2
6255.61	-0.402558	0.0721199	-5.58179	2.38061e-08	1.23428e-07	0	CellOracle	HepG2_CTCF_CRISPR-RNA-seq	ACACA
1771.8	0.755556	0.134253	5.62786	1.82454e-08	9.56496e-08	0	CellOracle	HepG2_CTCF_CRISPR-RNA-seq	ACAD10
2290.59	0.472225	0.110948	4.25626	2.07876e-05	7.85532e-05	0	CellOracle	HepG2_CTCF_CRISPR-RNA-seq	ACADM
1585.57	0.79477	0.131482	6.04472	1.49666e-09	8.6855e-09	0	CellOracle	HepG2_CTCF_CRISPR-RNA-seq	ACADS
13280.6	0.467809	0.0583636	8.01542	1.09761e-15	9.64002e-15	0	CellOracle	HepG2_CTCF_CRISPR-RNA-seq	ACADSB
14607.8	0.496225	0.0553197	8.97014	2.96126e-19	3.11576e-18	0	CellOracle	HepG2_CTCF_CRISPR-RNA-seq	ACADVL
2665.57	0.683825	0.112404	6.08366	1.17467e-09	6.87343e-09	0	CellOracle	HepG2_CTCF_CRISPR-RNA-seq	ACAT1
6767.93	1.34111	0.0727557	18.4331	7.13375e-76	3.18581e-74	0	CellOracle	HepG2_CTCF_CRISPR-RNA-seq	ACAT2
1024.81	0.734794	0.161644	4.54575	5.47389e-06	2.22433e-05	0	CellOracle	HepG2_CTCF_CRISPR-RNA-seq	ACBD4
1172.2	0.832546	0.151881	5.48157	4.21562e-08	2.13104e-07	0	CellOracle	HepG2_CTCF_CRISPR-RNA-seq	ACBD5
558.073	-1.24872	0.210378	-5.93562	2.92742e-09	1.65742e-08	0	CellOracle	HepG2_CTCF_CRISPR-RNA-seq	ACER3
20300	0.170787	0.052953	3.22526	0.0012586	0.00367025	0	CellOracle	HepG2_CTCF_CRISPR-RNA-seq	ACIN1
15857.8	0.626261	0.0563701	11.1098	1.12396e-28	1.71593e-27	0	CellOracle	HepG2_CTCF_CRISPR-RNA-seq	ACLY
4729.98	0.714534	0.0817481	8.74069	2.31693e-18	2.32967e-17	0	CellOracle	HepG2_CTCF_CRISPR-RNA-seq	ACO2
264.96	-1.00976	0.301965	-3.34397	0.000825899	0.00248158	0	CellOracle	HepG2_CTCF_CRISPR-RNA-seq	ACOT11
2061.72	2.31813	0.127243	18.2181	3.7088e-74	1.60428e-72	0	CellOracle	HepG2_CTCF_CRISPR-RNA-seq	ACOT13
3114.29	-0.568605	0.0949465	-5.98869	2.11531e-09	1.21375e-08	0	CellOracle	HepG2_CTCF_CRISPR-RNA-seq	ACOT2
9983.6	0.414144	0.0614955	6.73454	1.64453e-11	1.10632e-10	0	CellOracle	HepG2_CTCF_CRISPR-RNA-seq	ACOX1
1686.09	0.648873	0.127118	5.1045	3.31667e-07	1.53317e-06	0	CellOracle	HepG2_CTCF_CRISPR-RNA-seq	ACOX2
8696.96	0.343345	0.0665767	5.15713	2.50761e-07	1.17126e-06	0	CellOracle	HepG2_CTCF_CRISPR-RNA-seq	ACP1
1666.89	0.456148	0.12807	3.56171	0.000368448	0.00117259	0	CellOracle	HepG2_CTCF_CRISPR-RNA-seq	ACP6
4017.41	0.364092	0.0908363	4.00822	6.11772e-05	0.00021733	0	CellOracle	HepG2_CTCF_CRISPR-RNA-seq	ACSF2
3118.19	-2.10558	0.0953161	-22.0905	3.8963e-108	2.82489e-106	0	CellOracle	HepG2_CTCF_CRISPR-RNA-seq	ACSL1
23550.2	0.541171	0.049665	10.8964	1.19868e-27	1.76384e-26	0	CellOracle	HepG2_CTCF_CRISPR-RNA-seq	ACSL3
33357.6	1.12376	0.0454259	24.7384	4.13531e-135	4.06896e-133	0	CellOracle	HepG2_CTCF_CRISPR-RNA-seq	ACSL4
6388.08	-1.04698	0.0709669	-14.7531	2.93708e-49	7.9935e-48	0	CellOracle	HepG2_CTCF_CRISPR-RNA-seq	ACSL5
141.392	3.20491	0.518537	6.18067	6.38286e-10	3.81141e-09	0	CellOracle	HepG2_CTCF_CRISPR-RNA-seq	ACSM1
1183.06	0.569321	0.152937	3.72259	0.000197193	0.000654193	0	CellOracle	HepG2_CTCF_CRISPR-RNA-seq	ACSM2A
2116.9	0.817449	0.125449	6.5162	7.21122e-11	4.65196e-10	0	CellOracle	HepG2_CTCF_CRISPR-RNA-seq	ACSM2B
8243.32	0.819597	0.066023	12.4138	2.19911e-35	4.24828e-34	0	CellOracle	HepG2_CTCF_CRISPR-RNA-seq	ACSM3
2558.08	-1.26353	0.104638	-12.0752	1.4275e-33	2.60588e-32	0	CellOracle	HepG2_CTCF_CRISPR-RNA-seq	ACSS1
5531.25	2.18404	0.0865587	25.2319	1.79086e-140	1.86458e-138	0	CellOracle	HepG2_CTCF_CRISPR-RNA-seq	ACSS2
7580.01	-0.291437	0.0673098	-4.32979	1.49252e-05	5.74672e-05	0	CellOracle	HepG2_CTCF_CRISPR-RNA-seq	ACSS3
310.142	-2.79622	0.286993	-9.74318	1.97285e-22	2.37272e-21	0	CellOracle	HepG2_CTCF_CRISPR-RNA-seq	ACTA1
2585.38	1.32432	0.107602	12.3076	8.24191e-35	1.57017e-33	0	CellOracle	HepG2_CTCF_CRISPR-RNA-seq	ACTA2
14743.2	-0.310318	0.0540564	-5.74062	9.43302e-09	5.07745e-08	0	CellOracle	HepG2_CTCF_CRISPR-RNA-seq	ACTN1
1001.59	0.550219	0.161991	3.3966	0.000682275	0.00207721	0	CellOracle	HepG2_CTCF_CRISPR-RNA-seq	ACTR10
4089.77	0.499252	0.087281	5.72006	1.06488e-08	5.70387e-08	0	CellOracle	HepG2_CTCF_CRISPR-RNA-seq	ACTR1A
3924.91	0.355195	0.0870892	4.07852	4.53225e-05	0.000164166	0	CellOracle	HepG2_CTCF_CRISPR-RNA-seq	ACTR1B
9699.69	0.267906	0.0638985	4.19268	2.75677e-05	0.000102701	0	CellOracle	HepG2_CTCF_CRISPR-RNA-seq	ACTR3
68.0006	-3.12935	0.631297	-4.95702	7.15816e-07	3.20311e-06	0	CellOracle	HepG2_CTCF_CRISPR-RNA-seq	ACTR3C
1373.07	-0.453229	0.136904	-3.31057	0.00093107	0.00277477	0	CellOracle	HepG2_CTCF_CRISPR-RNA-seq	ACTR8
1011.62	-0.478364	0.158093	-3.02584	0.00247947	0.00685408	0	CellOracle	HepG2_CTCF_CRISPR-RNA-seq	ACVR1
1398.11	-1.3111	0.135526	-9.67415	3.88289e-22	4.61412e-21	0	CellOracle	HepG2_CTCF_CRISPR-RNA-seq	ACVR2A
5191.08	-0.898897	0.0766268	-11.7308	8.85695e-32	1.51201e-30	0	CellOracle	HepG2_CTCF_CRISPR-RNA-seq	ACVR2B
3748.26	0.972359	0.0902255	10.777	4.4216e-27	6.38564e-26	0	CellOracle	HepG2_CTCF_CRISPR-RNA-seq	ACY1
255.104	1.72401	0.332424	5.18618	2.14653e-07	1.00919e-06	0	CellOracle	HepG2_CTCF_CRISPR-RNA-seq	ACYP1
307.768	1.93659	0.307642	6.29495	3.07497e-10	1.8852e-09	0	CellOracle	HepG2_CTCF_CRISPR-RNA-seq	ADA
129.774	-1.79982	0.43889	-4.10084	4.11651e-05	0.000149834	0	CellOracle	HepG2_CTCF_CRISPR-RNA-seq	ADAM19
764.725	3.72416	0.247741	15.0325	4.49805e-51	1.25469e-49	0	CellOracle	HepG2_CTCF_CRISPR-RNA-seq	ADAMTS13
676.589	1.80201	0.207178	8.6979	3.3808e-18	3.37665e-17	0	CellOracle	HepG2_CTCF_CRISPR-RNA-seq	ADAMTS6
2463.11	1.59831	0.114254	13.9891	1.81728e-44	4.43981e-43	0	CellOracle	HepG2_CTCF_CRISPR-RNA-seq	ADAMTSL4
742.12	-0.73727	0.186736	-3.94819	7.87434e-05	0.000276064	0	CellOracle	HepG2_CTCF_CRISPR-RNA-seq	ADAT1
286.589	-1.85713	0.304462	-6.09971	1.06262e-09	6.24527e-09	0	CellOracle	HepG2_CTCF_CRISPR-RNA-seq	ADAT3
466.227	0.998309	0.237753	4.19893	2.68183e-05	0.000100034	0	CellOracle	HepG2_CTCF_CRISPR-RNA-seq	ADCY7
2592	0.533614	0.104364	5.11303	3.17025e-07	1.46776e-06	0.39268	CellOracle	HepG2_CTCF_CRISPR-RNA-seq	ADD3
4862.29	-0.731592	0.078683	-9.29797	1.43159e-20	1.6013e-19	0	CellOracle	HepG2_CTCF_CRISPR-RNA-seq	ADGRA3
1944.1	4.26454	0.171396	24.8812	1.18916e-136	1.17655e-134	0	CellOracle	HepG2_CTCF_CRISPR-RNA-seq	ADGRD1
375.66	-0.944864	0.254415	-3.71387	0.000204113	0.000675523	0	CellOracle	HepG2_CTCF_CRISPR-RNA-seq	ADGRE5
1004.57	-1.41327	0.161002	-8.77796	1.66459e-18	1.6813e-17	0	CellOracle	HepG2_CTCF_CRISPR-RNA-seq	ADGRG1
356.842	0.828883	0.273324	3.03261	0.00242451	0.00671484	0	CellOracle	HepG2_CTCF_CRISPR-RNA-seq	ADGRG3
25087.5	-1.00037	0.0480215	-20.8318	2.23032e-96	1.39166e-94	0	CellOracle	HepG2_CTCF_CRISPR-RNA-seq	ADGRG6
366.312	-1.33686	0.257801	-5.18565	2.15267e-07	1.01181e-06	0	CellOracle	HepG2_CTCF_CRISPR-RNA-seq	ADGRL1
1232.1	0.878592	0.151534	5.79799	6.7115e-09	3.65318e-08	0	CellOracle	HepG2_CTCF_CRISPR-RNA-seq	ADH4
12181.3	1.37983	0.0590689	23.3597	1.09844e-120	9.45713e-119	0	CellOracle	HepG2_CTCF_CRISPR-RNA-seq	ADH5
4788.56	0.987386	0.0860073	11.4803	1.65795e-30	2.71395e-29	0	CellOracle	HepG2_CTCF_CRISPR-RNA-seq	ADH6
2491.61	-1.06987	0.109252	-9.79266	1.21066e-22	1.46887e-21	0	CellOracle	HepG2_CTCF_CRISPR-RNA-seq	ADI1
4052.34	0.627002	0.086484	7.24992	4.17024e-13	3.13257e-12	0	CellOracle	HepG2_CTCF_CRISPR-RNA-seq	ADIPOR1
8172.28	0.386874	0.0659039	5.87027	4.35075e-09	2.41667e-08	0	CellOracle	HepG2_CTCF_CRISPR-RNA-seq	ADIPOR2
954.217	2.42619	0.196041	12.376	3.52685e-35	6.80591e-34	0	CellOracle	HepG2_CTCF_CRISPR-RNA-seq	ADM
1806.56	-1.2073	0.12314	-9.8043	1.07894e-22	1.31302e-21	0	CellOracle	HepG2_CTCF_CRISPR-RNA-seq	ADM2
267.665	-1.33922	0.300749	-4.45295	8.46966e-06	3.36457e-05	0	CellOracle	HepG2_CTCF_CRISPR-RNA-seq	ADM5
3215.04	-0.836189	0.0934387	-8.94907	3.58497e-19	3.75876e-18	0	CellOracle	HepG2_CTCF_CRISPR-RNA-seq	ADNP2
1444.42	-0.627543	0.136087	-4.61134	4.00082e-06	1.65084e-05	0	CellOracle	HepG2_CTCF_CRISPR-RNA-seq	ADO
377.869	2.32237	0.293748	7.90598	2.65842e-15	2.2888e-14	0	CellOracle	HepG2_CTCF_CRISPR-RNA-seq	ADORA2A
27.1565	-4.57075	1.07962	-4.23368	2.299e-05	8.64745e-05	0	CellOracle	HepG2_CTCF_CRISPR-RNA-seq	ADRA1D
3462.15	-2.61785	0.0972677	-26.9139	1.5118e-159	1.84173e-157	0	CellOracle	HepG2_CTCF_CRISPR-RNA-seq	ADRA2C
4367.9	-0.34337	0.0841017	-4.08279	4.44976e-05	0.000161243	0	CellOracle	HepG2_CTCF_CRISPR-RNA-seq	ADRM1
1556.61	4.95786	0.221664	22.3665	8.33687e-111	6.24672e-109	0	CellOracle	HepG2_CTCF_CRISPR-RNA-seq	ADSSL1
1639.44	-0.51065	0.126289	-4.04351	5.26559e-05	0.000188895	0	CellOracle	HepG2_CTCF_CRISPR-RNA-seq	AEBP2
6425.93	0.739624	0.0749674	9.86593	5.84871e-23	7.21341e-22	0	CellOracle	HepG2_CTCF_CRISPR-RNA-seq	AES
7990.14	-0.598572	0.0668986	-8.94745	3.63783e-19	3.80973e-18	0	CellOracle	HepG2_CTCF_CRISPR-RNA-seq	AFF4
3941.36	-0.767333	0.0866354	-8.85704	8.21705e-19	8.44239e-18	0	CellOracle	HepG2_CTCF_CRISPR-RNA-seq	AFG3L2
8488.68	0.985418	0.0657013	14.9985	7.51501e-51	2.09298e-49	0	CellOracle	HepG2_CTCF_CRISPR-RNA-seq	AFMID
530207	1.78117	0.036512	48.7831	0	0	0	CellOracle	HepG2_CTCF_CRISPR-RNA-seq	AFP
7587.42	-0.572049	0.0665844	-8.59134	8.59618e-18	8.40745e-17	0	CellOracle	HepG2_CTCF_CRISPR-RNA-seq	AGAP1
3878.15	-0.555691	0.0869103	-6.39385	1.61765e-10	1.01325e-09	0	CellOracle	HepG2_CTCF_CRISPR-RNA-seq	AGAP3
975.902	0.502803	0.163577	3.0738	0.00211351	0.00592054	0	CellOracle	HepG2_CTCF_CRISPR-RNA-seq	AGAP4
1075.35	0.612193	0.156755	3.90542	9.40609e-05	0.000326442	0	CellOracle	HepG2_CTCF_CRISPR-RNA-seq	AGAP6
558.107	1.19214	0.219697	5.42631	5.75322e-08	2.86429e-07	0	CellOracle	HepG2_CTCF_CRISPR-RNA-seq	AGAP9
3198.24	0.779086	0.0958984	8.12408	4.50771e-16	4.03822e-15	0	CellOracle	HepG2_CTCF_CRISPR-RNA-seq	AGBL5
5825.68	-0.995073	0.0738352	-13.477	2.13741e-41	4.84516e-40	0	CellOracle	HepG2_CTCF_CRISPR-RNA-seq	AGFG1
1994.25	-0.489773	0.115942	-4.22429	2.39693e-05	8.9988e-05	0	CellOracle	HepG2_CTCF_CRISPR-RNA-seq	AGL
5152.86	-0.73012	0.0768916	-9.49545	2.19269e-21	2.53825e-20	0	CellOracle	HepG2_CTCF_CRISPR-RNA-seq	AGMAT
3323.51	-0.732007	0.0950141	-7.7042	1.31668e-14	1.09062e-13	0	CellOracle	HepG2_CTCF_CRISPR-RNA-seq	AGO1
8707.73	-0.92826	0.0635755	-14.6009	2.77184e-48	7.24643e-47	0	CellOracle	HepG2_CTCF_CRISPR-RNA-seq	AGO2
1737.26	-0.680799	0.122632	-5.55156	2.83124e-08	1.45821e-07	0	CellOracle	HepG2_CTCF_CRISPR-RNA-seq	AGO3
1990.8	0.797135	0.119586	6.66576	2.63293e-11	1.75151e-10	0	CellOracle	HepG2_CTCF_CRISPR-RNA-seq	AGO4
1298.59	2.85318	0.173889	16.4081	1.67357e-60	5.63353e-59	0	CellOracle	HepG2_CTCF_CRISPR-RNA-seq	AGPAT2
113.585	2.29463	0.519745	4.41491	1.0105e-05	3.97452e-05	0	CellOracle	HepG2_CTCF_CRISPR-RNA-seq	AGR2
120512	0.880671	0.0392791	22.4209	2.46277e-111	1.85308e-109	0	CellOracle	HepG2_CTCF_CRISPR-RNA-seq	AGT
1013.58	5.95921	0.356208	16.7296	7.97867e-63	2.76367e-61	0	CellOracle	HepG2_CTCF_CRISPR-RNA-seq	AGTR1
771.809	1.03829	0.186612	5.56388	2.63839e-08	1.36319e-07	0	CellOracle	HepG2_CTCF_CRISPR-RNA-seq	AGTRAP
7409.49	2.63176	0.0754024	34.9028	6.73097e-267	1.88341e-264	0	CellOracle	HepG2_CTCF_CRISPR-RNA-seq	AGXT
23471.5	0.19303	0.0481488	4.00903	6.09678e-05	0.000216758	0	CellOracle	HepG2_CTCF_CRISPR-RNA-seq	AHCY
8174.95	1.18809	0.0669432	17.7478	1.7929e-70	7.19894e-69	0	CellOracle	HepG2_CTCF_CRISPR-RNA-seq	AHCYL1
443.642	-0.889529	0.234623	-3.79132	0.00014985	0.000505905	0	CellOracle	HepG2_CTCF_CRISPR-RNA-seq	AHI1
3673.31	0.787544	0.0905036	8.7018	3.26652e-18	3.26615e-17	0	CellOracle	HepG2_CTCF_CRISPR-RNA-seq	AHSA1
354838	1.18133	0.0390623	30.2421	6.6268e-201	1.11955e-198	0	CellOracle	HepG2_CTCF_CRISPR-RNA-seq	AHSG
2407.85	0.699398	0.108547	6.44329	1.1691e-10	7.41366e-10	0	CellOracle	HepG2_CTCF_CRISPR-RNA-seq	AIDA
1297.21	-0.601498	0.140449	-4.28266	1.84669e-05	7.03776e-05	0	CellOracle	HepG2_CTCF_CRISPR-RNA-seq	AIF1L
2446.29	0.321812	0.107722	2.98742	0.00281341	0.00769903	0	CellOracle	HepG2_CTCF_CRISPR-RNA-seq	AIFM1
3109.65	-0.567743	0.0947602	-5.99136	2.08091e-09	1.19477e-08	0	CellOracle	HepG2_CTCF_CRISPR-RNA-seq	AIFM2
1146.29	-1.0233	0.148603	-6.88615	5.73244e-12	4.00878e-11	0	CellOracle	HepG2_CTCF_CRISPR-RNA-seq	AIFM3
3558.99	-0.612276	0.0896736	-6.82783	8.62112e-12	5.92884e-11	0	CellOracle	HepG2_CTCF_CRISPR-RNA-seq	AIM1
2540.82	0.806656	0.109236	7.38451	1.5302e-13	1.1832e-12	0	CellOracle	HepG2_CTCF_CRISPR-RNA-seq	AIMP1
1256.23	-0.715875	0.143492	-4.98896	6.07056e-07	2.73971e-06	0	CellOracle	HepG2_CTCF_CRISPR-RNA-seq	AIMP2
1978.54	0.429184	0.126081	3.40403	0.000663984	0.00202704	0	CellOracle	HepG2_CTCF_CRISPR-RNA-seq	AIP
22488.6	-0.652144	0.0502536	-12.9771	1.65064e-38	3.47761e-37	0	CellOracle	HepG2_CTCF_CRISPR-RNA-seq	AJUBA
5470.81	0.394588	0.0771073	5.11738	3.09804e-07	1.43692e-06	0	CellOracle	HepG2_CTCF_CRISPR-RNA-seq	AK2
11484.4	0.383974	0.0588442	6.52526	6.78824e-11	4.38384e-10	0	CellOracle	HepG2_CTCF_CRISPR-RNA-seq	AK4
843.969	0.563707	0.175701	3.20834	0.00133505	0.00387113	0	CellOracle	HepG2_CTCF_CRISPR-RNA-seq	AK6
29.835	3.56163	1.18833	2.99718	0.00272486	0.0074773	0	CellOracle	HepG2_CTCF_CRISPR-RNA-seq	AK7
9111.96	-0.435562	0.0625852	-6.9595	3.41476e-12	2.4228e-11	0	CellOracle	HepG2_CTCF_CRISPR-RNA-seq	AKAP1
1384.2	0.539221	0.14064	3.83405	0.000126052	0.000429887	0	CellOracle	HepG2_CTCF_CRISPR-RNA-seq	AKAP10
11700.5	0.637447	0.0593472	10.741	6.53479e-27	9.33959e-26	0	CellOracle	HepG2_CTCF_CRISPR-RNA-seq	AKAP12
3159.92	1.58988	0.100217	15.8645	1.11671e-56	3.47793e-55	0	CellOracle	HepG2_CTCF_CRISPR-RNA-seq	AKAP2
1874.97	-0.667386	0.118515	-5.63123	1.78927e-08	9.38554e-08	0	CellOracle	HepG2_CTCF_CRISPR-RNA-seq	AKAP8
380.729	0.837683	0.261355	3.20515	0.00134993	0.00391047	0	CellOracle	HepG2_CTCF_CRISPR-RNA-seq	AKIP1
7528.97	-0.749416	0.0681251	-11.0006	3.7961e-28	5.67451e-27	0	CellOracle	HepG2_CTCF_CRISPR-RNA-seq	AKIRIN1
1892.82	-0.711581	0.119593	-5.95	2.68137e-09	1.5239e-08	0	CellOracle	HepG2_CTCF_CRISPR-RNA-seq	AKIRIN2
1534.88	-2.09581	0.130876	-16.0138	1.02413e-57	3.25179e-56	-0.445917	CellOracle	HepG2_CTCF_CRISPR-RNA-seq	AKNA
3962.31	0.321885	0.086621	3.71602	0.00020239	0.000670067	0	CellOracle	HepG2_CTCF_CRISPR-RNA-seq	AKR1A1
2785.11	0.854795	0.102111	8.37127	5.70026e-17	5.34732e-16	0	CellOracle	HepG2_CTCF_CRISPR-RNA-seq	AKR1B1
1000.82	-0.647571	0.159812	-4.05209	5.07615e-05	0.000182574	0	CellOracle	HepG2_CTCF_CRISPR-RNA-seq	AKR1B10
40290	0.33585	0.0436211	7.69925	1.36867e-14	1.13159e-13	0	CellOracle	HepG2_CTCF_CRISPR-RNA-seq	AKR1C1
10603.8	0.800102	0.0618311	12.9401	2.6723e-38	5.61027e-37	0	CellOracle	HepG2_CTCF_CRISPR-RNA-seq	AKR1C2
7748.65	1.26808	0.0689307	18.3965	1.40168e-75	6.22859e-74	0	CellOracle	HepG2_CTCF_CRISPR-RNA-seq	AKR1C3
8313.1	0.488134	0.0653928	7.46464	8.35254e-14	6.56616e-13	0	CellOracle	HepG2_CTCF_CRISPR-RNA-seq	AKT2
4974.87	2.04941	0.0846013	24.2244	1.23157e-129	1.15471e-127	0	CellOracle	HepG2_CTCF_CRISPR-RNA-seq	ALAD
1741.33	0.550298	0.128327	4.28825	1.80083e-05	6.87323e-05	0	CellOracle	HepG2_CTCF_CRISPR-RNA-seq	ALAS1
1.50771e+06	1.72255	0.0404488	42.586	0	0	0	CellOracle	HepG2_CTCF_CRISPR-RNA-seq	ALB
5201.05	-0.387881	0.0791129	-4.90287	9.44441e-07	4.174e-06	0	CellOracle	HepG2_CTCF_CRISPR-RNA-seq	ALCAM
12377.3	-0.473364	0.0573296	-8.25689	1.49523e-16	1.37598e-15	0	CellOracle	HepG2_CTCF_CRISPR-RNA-seq	ALDH18A1
8759.61	-0.470533	0.0641364	-7.33645	2.19331e-13	1.67282e-12	0	CellOracle	HepG2_CTCF_CRISPR-RNA-seq	ALDH1A1
5229.21	-0.793126	0.0768872	-10.3154	6.00041e-25	7.97146e-24	0	CellOracle	HepG2_CTCF_CRISPR-RNA-seq	ALDH1B1
5064.77	-0.52023	0.0796877	-6.52836	6.6493e-11	4.30031e-10	0	CellOracle	HepG2_CTCF_CRISPR-RNA-seq	ALDH2
6334.4	0.424221	0.07281	5.82641	5.66309e-09	3.10707e-08	0	CellOracle	HepG2_CTCF_CRISPR-RNA-seq	ALDH3A2
11065	0.572477	0.0613374	9.33324	1.02679e-20	1.15792e-19	0	CellOracle	HepG2_CTCF_CRISPR-RNA-seq	ALDH4A1
2644.18	-0.635482	0.101583	-6.25581	3.9547e-10	2.39989e-09	0	CellOracle	HepG2_CTCF_CRISPR-RNA-seq	ALDH5A1
2108.28	-0.649919	0.112653	-5.76923	7.96326e-09	4.31094e-08	0	CellOracle	HepG2_CTCF_CRISPR-RNA-seq	ALDH6A1
3494.92	4.18128	0.127917	32.6874	2.35956e-234	5.15305e-232	0	CellOracle	HepG2_CTCF_CRISPR-RNA-seq	ALDOC
2191.94	-0.587074	0.11236	-5.22496	1.74196e-07	8.25919e-07	0	CellOracle	HepG2_CTCF_CRISPR-RNA-seq	ALG2
1769.33	0.561811	0.125154	4.48897	7.15695e-06	2.86855e-05	0	CellOracle	HepG2_CTCF_CRISPR-RNA-seq	ALG8
5131.21	-0.404173	0.0771596	-5.23814	1.62199e-07	7.7196e-07	0	CellOracle	HepG2_CTCF_CRISPR-RNA-seq	ALKBH5
493.541	1.27637	0.23477	5.43668	5.42832e-08	2.71159e-07	0	CellOracle	HepG2_CTCF_CRISPR-RNA-seq	ALKBH6
1011.34	-0.730588	0.1708	-4.27746	1.89037e-05	7.18742e-05	0	CellOracle	HepG2_CTCF_CRISPR-RNA-seq	ALKBH7
2019.3	-0.628551	0.120726	-5.20641	1.92529e-07	9.08754e-07	0	CellOracle	HepG2_CTCF_CRISPR-RNA-seq	ALMS1
934.828	-0.895518	0.166903	-5.3655	8.07234e-08	3.95295e-07	0	CellOracle	HepG2_CTCF_CRISPR-RNA-seq	ALPK2
2905.18	0.430274	0.100717	4.27209	1.93648e-05	7.34402e-05	0	CellOracle	HepG2_CTCF_CRISPR-RNA-seq	ALS2
1895.51	-0.550249	0.118294	-4.65155	3.29442e-06	1.36883e-05	0	CellOracle	HepG2_CTCF_CRISPR-RNA-seq	ALYREF
1215.47	0.618618	0.149377	4.14131	3.45322e-05	0.000126748	0	CellOracle	HepG2_CTCF_CRISPR-RNA-seq	AMACR
92490.3	0.315765	0.0405514	7.78677	6.87451e-15	5.78247e-14	0	CellOracle	HepG2_CTCF_CRISPR-RNA-seq	AMBP
2973.06	-0.665843	0.0965326	-6.89759	5.28906e-12	3.7071e-11	0	CellOracle	HepG2_CTCF_CRISPR-RNA-seq	AMBRA1
9640.47	0.262366	0.0657566	3.98996	6.60842e-05	0.000233881	0	CellOracle	HepG2_CTCF_CRISPR-RNA-seq	AMD1
1268.34	1.89065	0.155408	12.1657	4.73181e-34	8.75384e-33	0	CellOracle	HepG2_CTCF_CRISPR-RNA-seq	AMDHD1
6023.73	-0.80873	0.0724206	-11.1671	5.90676e-29	9.11881e-28	0	CellOracle	HepG2_CTCF_CRISPR-RNA-seq	AMFR
2792.27	-0.384185	0.102334	-3.75422	0.00017388	0.000581373	0	CellOracle	HepG2_CTCF_CRISPR-RNA-seq	AMMECR1L
3195.61	-0.937545	0.0938072	-9.99439	1.61281e-23	2.03826e-22	0	CellOracle	HepG2_CTCF_CRISPR-RNA-seq	AMN
463.21	2.32531	0.261807	8.88175	6.58165e-19	6.80903e-18	0	CellOracle	HepG2_CTCF_CRISPR-RNA-seq	AMN1
2477.45	-1.88318	0.107499	-17.5181	1.04315e-68	4.09664e-67	0	CellOracle	HepG2_CTCF_CRISPR-RNA-seq	AMOTL2
5151.37	-0.296647	0.0788082	-3.76416	0.000167108	0.000560091	0	CellOracle	HepG2_CTCF_CRISPR-RNA-seq	AMPD2
157.289	2.86503	0.480252	5.96568	2.43614e-09	1.3907e-08	0	CellOracle	HepG2_CTCF_CRISPR-RNA-seq	AMPD3
1858.71	1.54488	0.126227	12.2389	1.92641e-34	3.61996e-33	0	CellOracle	HepG2_CTCF_CRISPR-RNA-seq	AMT
159.499	1.85291	0.431195	4.29714	1.73017e-05	6.61626e-05	0	CellOracle	HepG2_CTCF_CRISPR-RNA-seq	AMY2B
2301.23	1.34257	0.113472	11.8318	2.67406e-32	4.65374e-31	0	CellOracle	HepG2_CTCF_CRISPR-RNA-seq	AMZ2
1716.64	1.18477	0.13438	8.81658	1.18013e-18	1.19942e-17	0	CellOracle	HepG2_CTCF_CRISPR-RNA-seq	ANAPC11
2525.24	0.651613	0.106503	6.11824	9.46156e-10	5.59015e-09	0	CellOracle	HepG2_CTCF_CRISPR-RNA-seq	ANAPC16
874.282	0.970096	0.178199	5.4439	5.21264e-08	2.61186e-07	0	CellOracle	HepG2_CTCF_CRISPR-RNA-seq	ANAPC4
4896.32	0.425892	0.080443	5.29433	1.1945e-07	5.75031e-07	0	CellOracle	HepG2_CTCF_CRISPR-RNA-seq	ANAPC5
5566.44	1.08149	0.0770752	14.0316	9.981e-45	2.44514e-43	0	CellOracle	HepG2_CTCF_CRISPR-RNA-seq	ANG
354.352	-1.98762	0.266433	-7.46011	8.64492e-14	6.79005e-13	0	CellOracle	HepG2_CTCF_CRISPR-RNA-seq	ANGPTL1
1999.54	3.65445	0.153631	23.7873	4.52159e-125	4.08952e-123	0	CellOracle	HepG2_CTCF_CRISPR-RNA-seq	ANGPTL2
117.95	3.1082	0.56437	5.50738	3.64219e-08	1.8556e-07	0	CellOracle	HepG2_CTCF_CRISPR-RNA-seq	ANGPTL3
1125.83	3.13554	0.188794	16.6083	6.06864e-62	2.07796e-60	0	CellOracle	HepG2_CTCF_CRISPR-RNA-seq	ANGPTL4
76.9284	2.89394	0.677824	4.26946	1.95946e-05	7.4249e-05	0	CellOracle	HepG2_CTCF_CRISPR-RNA-seq	ANGPTL6
3272.76	3.05722	0.111225	27.4869	2.51823e-166	3.39071e-164	0	CellOracle	HepG2_CTCF_CRISPR-RNA-seq	ANGPTL8
871.027	-0.699337	0.171478	-4.0783	4.53671e-05	0.000164294	0	CellOracle	HepG2_CTCF_CRISPR-RNA-seq	ANK2
6857.18	0.231087	0.0740663	3.12	0.00180854	0.00512873	0	CellOracle	HepG2_CTCF_CRISPR-RNA-seq	ANKHD1
2722.09	0.323953	0.101888	3.17951	0.00147527	0.00424608	0	CellOracle	HepG2_CTCF_CRISPR-RNA-seq	ANKIB1
2917.6	-0.654289	0.0985106	-6.64181	3.09858e-11	2.0544e-10	0	CellOracle	HepG2_CTCF_CRISPR-RNA-seq	ANKLE2
843.994	-0.832808	0.172004	-4.84178	1.28682e-06	5.60145e-06	0	CellOracle	HepG2_CTCF_CRISPR-RNA-seq	ANKMY1
1154.18	0.760438	0.153194	4.96389	6.90935e-07	3.09874e-06	0	CellOracle	HepG2_CTCF_CRISPR-RNA-seq	ANKRA2
3286.76	-0.510583	0.0943571	-5.41117	6.26135e-08	3.10949e-07	0	CellOracle	HepG2_CTCF_CRISPR-RNA-seq	ANKRD10
2793.19	-0.476275	0.099408	-4.79111	1.65861e-06	7.10754e-06	0	CellOracle	HepG2_CTCF_CRISPR-RNA-seq	ANKRD12
4076.12	1.14533	0.0892227	12.8368	1.02042e-37	2.10525e-36	0	CellOracle	HepG2_CTCF_CRISPR-RNA-seq	ANKRD13A
1095.86	-0.59709	0.152372	-3.91863	8.90541e-05	0.000309907	0	CellOracle	HepG2_CTCF_CRISPR-RNA-seq	ANKRD13C
1390.39	-0.50791	0.136901	-3.71006	0.00020721	0.000684886	0	CellOracle	HepG2_CTCF_CRISPR-RNA-seq	ANKRD13D
397.298	-1.11358	0.248209	-4.48647	7.2412e-06	2.89972e-05	0	CellOracle	HepG2_CTCF_CRISPR-RNA-seq	ANKRD18A
2036.77	-0.900938	0.115014	-7.8333	4.75215e-15	4.02752e-14	0	CellOracle	HepG2_CTCF_CRISPR-RNA-seq	ANKRD27
402.448	-1.04611	0.24861	-4.20786	2.57804e-05	9.63428e-05	0	CellOracle	HepG2_CTCF_CRISPR-RNA-seq	ANKRD36C
408.571	2.04912	0.273212	7.50012	6.37572e-14	5.05653e-13	0	CellOracle	HepG2_CTCF_CRISPR-RNA-seq	ANKRD37
4535.6	-0.483658	0.0811133	-5.96275	2.48032e-09	1.41502e-08	0	CellOracle	HepG2_CTCF_CRISPR-RNA-seq	ANKRD40
1101.96	0.690849	0.155374	4.44635	8.73434e-06	3.46433e-05	0	CellOracle	HepG2_CTCF_CRISPR-RNA-seq	ANKRD46
1092.72	-0.768481	0.156432	-4.91257	8.98894e-07	3.98845e-06	0	CellOracle	HepG2_CTCF_CRISPR-RNA-seq	ANKRD50
1525.91	0.465501	0.133318	3.49166	0.000480036	0.0015002	0	CellOracle	HepG2_CTCF_CRISPR-RNA-seq	ANKRD9
6715.08	1.46205	0.0741349	19.7215	1.41031e-86	7.67656e-85	0	CellOracle	HepG2_CTCF_CRISPR-RNA-seq	ANKZF1
2903.54	1.13856	0.10184	11.1799	5.1173e-29	7.94113e-28	0	CellOracle	HepG2_CTCF_CRISPR-RNA-seq	ANLN
776.731	0.856463	0.184877	4.63262	3.61067e-06	1.49641e-05	0	CellOracle	HepG2_CTCF_CRISPR-RNA-seq	ANO10
6179.96	-0.447128	0.073511	-6.08246	1.18349e-09	6.91482e-09	0	CellOracle	HepG2_CTCF_CRISPR-RNA-seq	ANO6
5115.1	0.84944	0.0797056	10.6572	1.61348e-26	2.27514e-25	0	CellOracle	HepG2_CTCF_CRISPR-RNA-seq	ANP32A
2014.36	0.6291	0.120778	5.20872	1.90153e-07	8.9801e-07	0	CellOracle	HepG2_CTCF_CRISPR-RNA-seq	ANP32E
20767.2	0.336329	0.049744	6.7612	1.3685e-11	9.28299e-11	0	CellOracle	HepG2_CTCF_CRISPR-RNA-seq	ANPEP
1770.31	-1.65815	0.12179	-13.6149	3.26754e-42	7.60924e-41	0	CellOracle	HepG2_CTCF_CRISPR-RNA-seq	ANTXR1
1124.34	-1.69681	0.151169	-11.2245	3.09011e-29	4.82036e-28	0	CellOracle	HepG2_CTCF_CRISPR-RNA-seq	ANTXR2
6616.91	2.03027	0.0753829	26.9328	9.07534e-160	1.12084e-157	0	CellOracle	HepG2_CTCF_CRISPR-RNA-seq	ANXA2
382.354	-1.52935	0.257371	-5.94222	2.81184e-09	1.59602e-08	6.44478e-05	CellOracle	HepG2_CTCF_CRISPR-RNA-seq	ANXA3
4849.48	0.394736	0.0855075	4.6164	3.90462e-06	1.61264e-05	0	CellOracle	HepG2_CTCF_CRISPR-RNA-seq	ANXA4
6857.96	1.61278	0.0727196	22.178	5.59614e-109	4.1072e-107	0	CellOracle	HepG2_CTCF_CRISPR-RNA-seq	ANXA6
4121.19	2.13723	0.0927768	23.0363	2.0204e-117	1.63716e-115	0	CellOracle	HepG2_CTCF_CRISPR-RNA-seq	AOC3
3752.7	1.83885	0.0942505	19.5103	8.98162e-85	4.73067e-83	0	CellOracle	HepG2_CTCF_CRISPR-RNA-seq	AOX1
10831.4	0.51688	0.0610615	8.4649	2.5637e-17	2.44596e-16	0	CellOracle	HepG2_CTCF_CRISPR-RNA-seq	AP1G2
2923.01	0.454531	0.0995437	4.56615	4.96775e-06	2.02648e-05	0	CellOracle	HepG2_CTCF_CRISPR-RNA-seq	AP1M1
247.514	-1.12924	0.322051	-3.50639	0.000454226	0.00142532	0	CellOracle	HepG2_CTCF_CRISPR-RNA-seq	AP1S3
2281.62	1.09183	0.112657	9.69164	3.27232e-22	3.90151e-21	0	CellOracle	HepG2_CTCF_CRISPR-RNA-seq	AP3S2
633.936	-1.20449	0.198152	-6.07864	1.21209e-09	7.07962e-09	0	CellOracle	HepG2_CTCF_CRISPR-RNA-seq	AP4S1
718.256	-1.2021	0.185896	-6.46651	1.0029e-10	6.40512e-10	0	CellOracle	HepG2_CTCF_CRISPR-RNA-seq	AP5B1
952.199	-1.31627	0.162358	-8.10719	5.18059e-16	4.62713e-15	0	CellOracle	HepG2_CTCF_CRISPR-RNA-seq	AP5S1
1554.96	-0.701631	0.129039	-5.43734	5.40812e-08	2.703e-07	0	CellOracle	HepG2_CTCF_CRISPR-RNA-seq	APBB2
1544.34	-0.891062	0.130355	-6.83568	8.16175e-12	5.62806e-11	0	CellOracle	HepG2_CTCF_CRISPR-RNA-seq	APC
175.832	-2.59579	0.377359	-6.87882	6.03494e-12	4.21669e-11	0	CellOracle	HepG2_CTCF_CRISPR-RNA-seq	APCDD1
8281.21	-0.301635	0.0646563	-4.6652	3.08317e-06	1.28523e-05	0	CellOracle	HepG2_CTCF_CRISPR-RNA-seq	APEX1
843.062	0.583658	0.175989	3.31644	0.000911725	0.00272074	0	CellOracle	HepG2_CTCF_CRISPR-RNA-seq	APEX2
4896.98	0.376561	0.0805319	4.67593	2.92631e-06	1.22269e-05	0	CellOracle	HepG2_CTCF_CRISPR-RNA-seq	APH1A
2258.63	-0.530241	0.109004	-4.86442	1.14791e-06	5.03103e-06	0	CellOracle	HepG2_CTCF_CRISPR-RNA-seq	API5
611.441	0.684979	0.207131	3.30699	0.000943046	0.00280673	0	CellOracle	HepG2_CTCF_CRISPR-RNA-seq	APIP
12446.7	0.433166	0.0574133	7.54469	4.53349e-14	3.62436e-13	0	CellOracle	HepG2_CTCF_CRISPR-RNA-seq	APMAP
116583	0.668439	0.0397891	16.7996	2.45794e-63	8.61384e-62	0	CellOracle	HepG2_CTCF_CRISPR-RNA-seq	APOA1
102339	1.49739	0.0394646	37.9426	0	0	0	CellOracle	HepG2_CTCF_CRISPR-RNA-seq	APOA2
229.108	1.9745	0.363097	5.43793	5.39039e-08	2.69565e-07	0	CellOracle	HepG2_CTCF_CRISPR-RNA-seq	APOA4
2759.27	0.636476	0.101844	6.24953	4.117e-10	2.49331e-09	0	CellOracle	HepG2_CTCF_CRISPR-RNA-seq	APOA5
992226	-0.743301	0.038392	-19.3608	1.65163e-83	8.47492e-82	0	CellOracle	HepG2_CTCF_CRISPR-RNA-seq	APOB
290.922	1.94022	0.317925	6.10276	1.04255e-09	6.13536e-09	0	CellOracle	HepG2_CTCF_CRISPR-RNA-seq	APOBEC3B
3107.3	2.7531	0.110141	24.9962	6.72588e-138	6.76669e-136	0	CellOracle	HepG2_CTCF_CRISPR-RNA-seq	APOBEC3C
9163.16	1.53359	0.0654279	23.4394	1.69747e-121	1.49746e-119	0	CellOracle	HepG2_CTCF_CRISPR-RNA-seq	APOC1
12291.8	2.89592	0.0650017	44.5515	0	0	0	CellOracle	HepG2_CTCF_CRISPR-RNA-seq	APOC3
71050.1	0.581007	0.0998816	5.81696	5.99283e-09	3.28395e-08	0	CellOracle	HepG2_CTCF_CRISPR-RNA-seq	APOE
916.337	2.13351	0.18364	11.6179	3.34316e-31	5.62153e-30	0	CellOracle	HepG2_CTCF_CRISPR-RNA-seq	APOF
99227.4	1.11378	0.0413744	26.9197	1.2933e-159	1.58633e-157	0	CellOracle	HepG2_CTCF_CRISPR-RNA-seq	APOH
8474.71	2.43611	0.0719654	33.8512	3.48455e-251	8.2107e-249	0	CellOracle	HepG2_CTCF_CRISPR-RNA-seq	APOL1
4855.21	2.18692	0.0874171	25.017	3.98952e-138	4.05934e-136	0	CellOracle	HepG2_CTCF_CRISPR-RNA-seq	APOL2
330.914	1.35389	0.287656	4.70662	2.51863e-06	1.05778e-05	0	CellOracle	HepG2_CTCF_CRISPR-RNA-seq	APOL3
2932.46	-1.02706	0.0994368	-10.3287	5.2239e-25	6.95536e-24	0	CellOracle	HepG2_CTCF_CRISPR-RNA-seq	APOL6
9279.55	1.9753	0.0694106	28.4582	3.8584e-178	5.66363e-176	0	CellOracle	HepG2_CTCF_CRISPR-RNA-seq	APOM
22192.6	0.244861	0.0498243	4.91449	8.90129e-07	3.95152e-06	0	CellOracle	HepG2_CTCF_CRISPR-RNA-seq	APP
3403.66	-0.319715	0.0921651	-3.46894	0.000522511	0.00162309	0	CellOracle	HepG2_CTCF_CRISPR-RNA-seq	APPBP2
1170.17	0.757677	0.151343	5.00636	5.54694e-07	2.51162e-06	0	CellOracle	HepG2_CTCF_CRISPR-RNA-seq	APTX
758.234	2.56728	0.210951	12.1701	4.48686e-34	8.31789e-33	0	CellOracle	HepG2_CTCF_CRISPR-RNA-seq	AQP7
2140.83	-0.50028	0.111795	-4.47498	7.64182e-06	3.04856e-05	0	CellOracle	HepG2_CTCF_CRISPR-RNA-seq	AQR
7434.44	-1.03099	0.0669566	-15.3979	1.69001e-53	4.94521e-52	0	CellOracle	HepG2_CTCF_CRISPR-RNA-seq	ARAP1
83.4632	-3.07761	0.564587	-5.45108	5.00652e-08	2.5135e-07	0	CellOracle	HepG2_CTCF_CRISPR-RNA-seq	ARAP2
9878.8	0.325044	0.0614029	5.29363	1.19912e-07	5.77097e-07	0	CellOracle	HepG2_CTCF_CRISPR-RNA-seq	ARCN1
8351.38	0.422868	0.0651942	6.48629	8.79773e-11	5.63281e-10	0	CellOracle	HepG2_CTCF_CRISPR-RNA-seq	ARF4
2266.22	0.378544	0.112327	3.37001	0.000751657	0.00227453	0	CellOracle	HepG2_CTCF_CRISPR-RNA-seq	ARF5
3368.38	-0.648446	0.0924626	-7.01306	2.33153e-12	1.67017e-11	0	CellOracle	HepG2_CTCF_CRISPR-RNA-seq	ARF6
15162.4	0.411296	0.0539443	7.62445	2.45072e-14	1.99761e-13	0	CellOracle	HepG2_CTCF_CRISPR-RNA-seq	ARFGAP1
3485.68	0.583876	0.0919539	6.34966	2.15788e-10	1.33946e-09	0.109955	CellOracle	HepG2_CTCF_CRISPR-RNA-seq	ARFGAP3
14363.2	-0.915797	0.0541742	-16.9047	4.15729e-64	1.49495e-62	0	CellOracle	HepG2_CTCF_CRISPR-RNA-seq	ARFGEF2
3049.99	1.1022	0.0999586	11.0266	2.84369e-28	4.2758e-27	0	CellOracle	HepG2_CTCF_CRISPR-RNA-seq	ARFGEF3
1999.72	0.439847	0.116999	3.75942	0.000170308	0.000570071	0	CellOracle	HepG2_CTCF_CRISPR-RNA-seq	ARFIP2
2931.91	-0.59474	0.0976437	-6.09092	1.12264e-09	6.57969e-09	0	CellOracle	HepG2_CTCF_CRISPR-RNA-seq	ARFRP1
1605.04	0.476805	0.129572	3.67985	0.000233367	0.000765551	0	CellOracle	HepG2_CTCF_CRISPR-RNA-seq	ARG2
3803.09	0.310199	0.0882894	3.51343	0.000442354	0.0013905	0	CellOracle	HepG2_CTCF_CRISPR-RNA-seq	ARHGAP1
51.0489	-2.42173	0.703349	-3.44314	0.000574999	0.00177383	0	CellOracle	HepG2_CTCF_CRISPR-RNA-seq	ARHGAP10
1601.21	0.693312	0.130836	5.29908	1.16386e-07	5.61184e-07	0	CellOracle	HepG2_CTCF_CRISPR-RNA-seq	ARHGAP11A
3490.28	-0.783008	0.093282	-8.39399	4.69927e-17	4.41988e-16	0	CellOracle	HepG2_CTCF_CRISPR-RNA-seq	ARHGAP12
890.913	0.845503	0.172999	4.88733	1.02211e-06	4.49837e-06	0	CellOracle	HepG2_CTCF_CRISPR-RNA-seq	ARHGAP19
2963.02	-0.575361	0.0968469	-5.94093	2.83408e-09	1.60712e-08	0	CellOracle	HepG2_CTCF_CRISPR-RNA-seq	ARHGAP21
1135.66	-0.90684	0.156039	-5.81161	6.18734e-09	3.3864e-08	0	CellOracle	HepG2_CTCF_CRISPR-RNA-seq	ARHGAP27
2958.75	1.22277	0.101522	12.0444	2.0766e-33	3.77157e-32	0	CellOracle	HepG2_CTCF_CRISPR-RNA-seq	ARHGAP29
1955.32	-1.37325	0.116212	-11.8168	3.1976e-32	5.54871e-31	0	CellOracle	HepG2_CTCF_CRISPR-RNA-seq	ARHGAP32
460.487	0.824007	0.239025	3.44737	0.000566069	0.0017499	0	CellOracle	HepG2_CTCF_CRISPR-RNA-seq	ARHGAP33
811.892	-1.32383	0.176979	-7.48015	7.42378e-14	5.86177e-13	0	CellOracle	HepG2_CTCF_CRISPR-RNA-seq	ARHGAP39
150.509	-1.69056	0.400848	-4.21745	2.47081e-05	9.25287e-05	0	CellOracle	HepG2_CTCF_CRISPR-RNA-seq	ARHGAP40
202.273	1.28974	0.364383	3.53952	0.000400852	0.00126783	-0.827485	CellOracle	HepG2_CTCF_CRISPR-RNA-seq	ARHGAP44
2061.46	2.567	0.136719	18.7758	1.19104e-78	5.67263e-77	0	CellOracle	HepG2_CTCF_CRISPR-RNA-seq	ARHGAP45
13573.9	-1.03747	0.0551952	-18.7964	8.08298e-79	3.86e-77	0	CellOracle	HepG2_CTCF_CRISPR-RNA-seq	ARHGAP5
10904.5	-0.562556	0.0657922	-8.55049	1.22562e-17	1.18705e-16	0	CellOracle	HepG2_CTCF_CRISPR-RNA-seq	ARHGDIA
4355.51	-0.606825	0.084172	-7.20934	5.62218e-13	4.17768e-12	0	CellOracle	HepG2_CTCF_CRISPR-RNA-seq	ARHGEF1
3398.76	-1.15244	0.0910995	-12.6503	1.11468e-36	2.23785e-35	0	CellOracle	HepG2_CTCF_CRISPR-RNA-seq	ARHGEF11
2334.64	-0.36041	0.10756	-3.35077	0.000805877	0.00242549	0	CellOracle	HepG2_CTCF_CRISPR-RNA-seq	ARHGEF18
3885.46	-1.41921	0.0862035	-16.4635	6.71154e-61	2.27633e-59	0	CellOracle	HepG2_CTCF_CRISPR-RNA-seq	ARHGEF2
1334.33	1.00685	0.145492	6.9203	4.50702e-12	3.17638e-11	0	CellOracle	HepG2_CTCF_CRISPR-RNA-seq	ARHGEF25
4164.18	-0.772096	0.0845777	-9.12883	6.92407e-20	7.54694e-19	0	CellOracle	HepG2_CTCF_CRISPR-RNA-seq	ARHGEF28
1240.98	-0.464619	0.143515	-3.23742	0.00120615	0.0035308	-0.0396469	CellOracle	HepG2_CTCF_CRISPR-RNA-seq	ARHGEF3
533.631	1.85893	0.234593	7.92404	2.29915e-15	1.98809e-14	0	CellOracle	HepG2_CTCF_CRISPR-RNA-seq	ARHGEF39
9986.22	1.54432	0.0681576	22.6581	1.16011e-113	8.84054e-112	0	CellOracle	HepG2_CTCF_CRISPR-RNA-seq	ARHGEF40
2619.73	-0.769941	0.101947	-7.55237	4.27408e-14	3.42615e-13	0	CellOracle	HepG2_CTCF_CRISPR-RNA-seq	ARID2
19854.4	-0.974638	0.0506734	-19.2337	1.93289e-82	9.72309e-81	0	CellOracle	HepG2_CTCF_CRISPR-RNA-seq	ARID3A
1854.15	0.615726	0.124073	4.9626	6.95557e-07	3.11713e-06	0	CellOracle	HepG2_CTCF_CRISPR-RNA-seq	ARID3B
1783.2	0.479424	0.123316	3.88777	0.00010117	0.00034942	0	CellOracle	HepG2_CTCF_CRISPR-RNA-seq	ARID4A
3254.13	0.431838	0.0943012	4.57935	4.66433e-06	1.91054e-05	0	CellOracle	HepG2_CTCF_CRISPR-RNA-seq	ARL1
786.357	0.80519	0.184649	4.36067	1.29668e-05	5.0316e-05	0	CellOracle	HepG2_CTCF_CRISPR-RNA-seq	ARL16
1549.46	1.13293	0.138832	8.16045	3.33783e-16	3.00976e-15	0	CellOracle	HepG2_CTCF_CRISPR-RNA-seq	ARL2
630.62	-1.29907	0.197883	-6.56486	5.20825e-11	3.39779e-10	0	CellOracle	HepG2_CTCF_CRISPR-RNA-seq	ARL4A
1425.6	0.505598	0.139309	3.62932	0.000284165	0.000920057	0	CellOracle	HepG2_CTCF_CRISPR-RNA-seq	ARL4D
4173.43	-0.461039	0.0849371	-5.42801	5.69871e-08	2.83794e-07	0	CellOracle	HepG2_CTCF_CRISPR-RNA-seq	ARL5A
7189.32	-0.449939	0.0691155	-6.50995	7.51763e-11	4.84265e-10	0	CellOracle	HepG2_CTCF_CRISPR-RNA-seq	ARL5B
14039.7	1.13968	0.0560454	20.335	6.30484e-92	3.70187e-90	0	CellOracle	HepG2_CTCF_CRISPR-RNA-seq	ARL6IP1
4283.46	1.08247	0.0893247	12.1184	8.43743e-34	1.54972e-32	0	CellOracle	HepG2_CTCF_CRISPR-RNA-seq	ARL6IP4
1220.33	1.14484	0.155551	7.35992	1.84016e-13	1.41371e-12	0	CellOracle	HepG2_CTCF_CRISPR-RNA-seq	ARL6IP5
1643.06	-1.9951	0.126533	-15.7673	5.22004e-56	1.60069e-54	0	CellOracle	HepG2_CTCF_CRISPR-RNA-seq	ARMC5
1489.42	-1.17217	0.13286	-8.82255	1.11885e-18	1.13973e-17	-0.285055	CellOracle	HepG2_CTCF_CRISPR-RNA-seq	ARMC6
2143.16	0.65114	0.114408	5.69139	1.26009e-08	6.69737e-08	0	CellOracle	HepG2_CTCF_CRISPR-RNA-seq	ARMCX3
2437.51	0.6905	0.108879	6.34189	2.26961e-10	1.40637e-09	0	CellOracle	HepG2_CTCF_CRISPR-RNA-seq	ARNT
315.953	1.06311	0.293507	3.62209	0.000292235	0.000943964	0	CellOracle	HepG2_CTCF_CRISPR-RNA-seq	ARNTL
7246.37	0.873597	0.0703275	12.4218	1.98924e-35	3.85117e-34	0	CellOracle	HepG2_CTCF_CRISPR-RNA-seq	ARPC2
4797.33	1.50443	0.0832255	18.0765	4.88055e-73	2.09093e-71	0	CellOracle	HepG2_CTCF_CRISPR-RNA-seq	ARPC3
1989.74	-0.895287	0.115252	-7.76806	7.96972e-15	6.68799e-14	0	CellOracle	HepG2_CTCF_CRISPR-RNA-seq	ARPC4
2609.57	0.489639	0.105727	4.63116	3.63622e-06	1.50595e-05	0	CellOracle	HepG2_CTCF_CRISPR-RNA-seq	ARPC5
2534.89	-0.383777	0.10381	-3.69691	0.000218236	0.000718808	0	CellOracle	HepG2_CTCF_CRISPR-RNA-seq	ARRB1
2497.57	0.477884	0.106584	4.48364	7.33804e-06	2.93522e-05	0	CellOracle	HepG2_CTCF_CRISPR-RNA-seq	ARRB2
869.418	3.01919	0.210544	14.34	1.23131e-46	3.13215e-45	0	CellOracle	HepG2_CTCF_CRISPR-RNA-seq	ARRDC3
759.017	3.80227	0.248284	15.3142	6.14728e-53	1.77557e-51	0	CellOracle	HepG2_CTCF_CRISPR-RNA-seq	ARRDC4
1439.49	1.18295	0.141393	8.3664	5.94047e-17	5.56391e-16	0	CellOracle	HepG2_CTCF_CRISPR-RNA-seq	ARSA
2985.87	-0.61825	0.0963962	-6.41364	1.42088e-10	8.94069e-10	0	CellOracle	HepG2_CTCF_CRISPR-RNA-seq	ARSE
798.822	2.67014	0.206257	12.9457	2.48526e-38	5.22986e-37	0	CellOracle	HepG2_CTCF_CRISPR-RNA-seq	ARSG
1323.92	-2.77824	0.157851	-17.6003	2.44841e-69	9.65775e-68	0	CellOracle	HepG2_CTCF_CRISPR-RNA-seq	ARSI
438.575	1.59655	0.262478	6.08259	1.1826e-09	6.91188e-09	0	CellOracle	HepG2_CTCF_CRISPR-RNA-seq	ARV1
724.141	-1.63432	0.191224	-8.5466	1.26763e-17	1.22707e-16	0	CellOracle	HepG2_CTCF_CRISPR-RNA-seq	ASAH2
3654.09	-0.737699	0.0892962	-8.26126	1.44147e-16	1.32719e-15	0	CellOracle	HepG2_CTCF_CRISPR-RNA-seq	ASAP1
2170.84	-0.334949	0.114922	-2.91456	0.00356187	0.00956741	0	CellOracle	HepG2_CTCF_CRISPR-RNA-seq	ASAP3
5119.62	0.424683	0.0789536	5.37889	7.49456e-08	3.69223e-07	0	CellOracle	HepG2_CTCF_CRISPR-RNA-seq	ASB1
151.124	-2.39541	0.419067	-5.71607	1.09017e-08	5.82768e-08	0	CellOracle	HepG2_CTCF_CRISPR-RNA-seq	ASB2
1142.9	-0.8011	0.149803	-5.3477	8.90804e-08	4.33846e-07	0	CellOracle	HepG2_CTCF_CRISPR-RNA-seq	ASB7
193.415	1.42832	0.375802	3.80071	0.000144283	0.000488249	0	CellOracle	HepG2_CTCF_CRISPR-RNA-seq	ASB9
1875.29	-0.524922	0.118599	-4.42601	9.59924e-06	3.78558e-05	0	CellOracle	HepG2_CTCF_CRISPR-RNA-seq	ASCC2
827.904	-0.538358	0.174031	-3.09346	0.00197838	0.0055697	0	CellOracle	HepG2_CTCF_CRISPR-RNA-seq	ASF1A
607.92	1.13519	0.211971	5.3554	8.53667e-08	4.16779e-07	0	CellOracle	HepG2_CTCF_CRISPR-RNA-seq	ASF1B
27984.2	0.695321	0.0487039	14.2765	3.06614e-46	7.7227e-45	0	CellOracle	HepG2_CTCF_CRISPR-RNA-seq	ASGR1
3044.19	0.455698	0.0975685	4.67054	3.00408e-06	1.2543e-05	0	CellOracle	HepG2_CTCF_CRISPR-RNA-seq	ASL
6524.27	-0.71754	0.200851	-3.57249	0.000353601	0.00113056	0	CellOracle	HepG2_CTCF_CRISPR-RNA-seq	ASNS
13465.6	-1.2706	0.055551	-22.8727	8.69039e-116	6.79596e-114	0	CellOracle	HepG2_CTCF_CRISPR-RNA-seq	ASPSCR1
2736.33	2.44933	0.115588	21.1901	1.17817e-99	7.64447e-98	0	CellOracle	HepG2_CTCF_CRISPR-RNA-seq	ASRGL1
2988.94	-1.65555	0.097743	-16.9377	2.37047e-64	8.54133e-63	0	CellOracle	HepG2_CTCF_CRISPR-RNA-seq	ASS1
6608.49	-0.803852	0.0704896	-11.4038	4.00053e-30	6.40228e-29	0	CellOracle	HepG2_CTCF_CRISPR-RNA-seq	ASXL2
1652.17	-0.607287	0.125743	-4.82961	1.36804e-06	5.93191e-06	0	CellOracle	HepG2_CTCF_CRISPR-RNA-seq	ATAD2B
1818.83	-0.993847	0.121295	-8.19362	2.53494e-16	2.29852e-15	0	CellOracle	HepG2_CTCF_CRISPR-RNA-seq	ATAD3A
2178.49	-1.43356	0.114083	-12.5659	3.24977e-36	6.44483e-35	0	CellOracle	HepG2_CTCF_CRISPR-RNA-seq	ATAD3B
1324.88	0.966752	0.144182	6.70509	2.01282e-11	1.34901e-10	0	CellOracle	HepG2_CTCF_CRISPR-RNA-seq	ATAT1
2599.56	-0.47593	0.104023	-4.57523	4.75689e-06	1.94623e-05	0	CellOracle	HepG2_CTCF_CRISPR-RNA-seq	ATE1
748.549	-0.562717	0.187506	-3.00106	0.00269043	0.00739301	0	CellOracle	HepG2_CTCF_CRISPR-RNA-seq	ATF1
4841.36	-0.264877	0.0790631	-3.3502	0.000807547	0.0024301	0	CellOracle	HepG2_CTCF_CRISPR-RNA-seq	ATF2
21663.2	-0.570153	0.0488722	-11.6662	1.89701e-31	3.20487e-30	0	CellOracle	HepG2_CTCF_CRISPR-RNA-seq	ATF4
3371.16	-0.447768	0.0915974	-4.88844	1.0164e-06	4.47548e-06	0	CellOracle	HepG2_CTCF_CRISPR-RNA-seq	ATF6
1876.32	-0.513351	0.118942	-4.31599	1.5889e-05	6.09818e-05	0	CellOracle	HepG2_CTCF_CRISPR-RNA-seq	ATF7IP2
1940.14	-0.607065	0.118014	-5.14403	2.6891e-07	1.2544e-06	0	CellOracle	HepG2_CTCF_CRISPR-RNA-seq	ATG16L1
1535.08	1.75231	0.140294	12.4903	8.43722e-36	1.65492e-34	0	CellOracle	HepG2_CTCF_CRISPR-RNA-seq	ATG16L2
8302.19	0.931479	0.0666946	13.9663	2.50193e-44	6.10416e-43	0	CellOracle	HepG2_CTCF_CRISPR-RNA-seq	ATG4B
364.449	1.3607	0.272831	4.98732	6.12214e-07	2.7609e-06	0	CellOracle	HepG2_CTCF_CRISPR-RNA-seq	ATG4C
931.448	-0.641037	0.16546	-3.87428	0.000106942	0.000367796	0	CellOracle	HepG2_CTCF_CRISPR-RNA-seq	ATG4D
8108.09	-0.260156	0.0653526	-3.98081	6.86808e-05	0.000242543	0	CellOracle	HepG2_CTCF_CRISPR-RNA-seq	ATIC
3088.61	-0.431733	0.0952216	-4.53399	5.78811e-06	2.34404e-05	0	CellOracle	HepG2_CTCF_CRISPR-RNA-seq	ATMIN
5419.57	-0.552564	0.0756119	-7.3079	2.71344e-13	2.05377e-12	0	CellOracle	HepG2_CTCF_CRISPR-RNA-seq	ATN1
881.184	0.771824	0.173313	4.45336	8.45383e-06	3.35977e-05	0	CellOracle	HepG2_CTCF_CRISPR-RNA-seq	ATOX1
12418.5	-1.15523	0.0569894	-20.271	2.31833e-91	1.35233e-89	0	CellOracle	HepG2_CTCF_CRISPR-RNA-seq	ATP11A
4564.19	-1.05404	0.0807763	-13.0488	6.45301e-39	1.36758e-37	0	CellOracle	HepG2_CTCF_CRISPR-RNA-seq	ATP13A1
2223.92	-0.446985	0.110272	-4.05347	5.0463e-05	0.00018161	0	CellOracle	HepG2_CTCF_CRISPR-RNA-seq	ATP13A2
94.9375	3.21581	0.637624	5.04343	4.57263e-07	2.08948e-06	0	CellOracle	HepG2_CTCF_CRISPR-RNA-seq	ATP1A2
3366.38	-0.842672	0.0914842	-9.21111	3.22759e-20	3.56788e-19	0	CellOracle	HepG2_CTCF_CRISPR-RNA-seq	ATP1B3
1744.14	1.01333	0.129634	7.81689	5.41446e-15	4.57153e-14	0	CellOracle	HepG2_CTCF_CRISPR-RNA-seq	ATP2A1
4460.6	-1.47142	0.0825001	-17.8354	3.75335e-71	1.54163e-69	0	CellOracle	HepG2_CTCF_CRISPR-RNA-seq	ATP2B1
1903.66	0.471074	0.119662	3.9367	8.26101e-05	0.000288885	0	CellOracle	HepG2_CTCF_CRISPR-RNA-seq	ATP2B4
20994.2	0.324107	0.0498867	6.49686	8.20155e-11	5.26428e-10	0	CellOracle	HepG2_CTCF_CRISPR-RNA-seq	ATP5A1
4933.88	0.598132	0.0801533	7.46235	8.49959e-14	6.67883e-13	0	CellOracle	HepG2_CTCF_CRISPR-RNA-seq	ATP5C1
7588.74	1.63011	0.0702722	23.1971	4.8673e-119	4.03535e-117	0	CellOracle	HepG2_CTCF_CRISPR-RNA-seq	ATP5E
4554.65	0.594666	0.08423	7.06002	1.66478e-12	1.20554e-11	0	CellOracle	HepG2_CTCF_CRISPR-RNA-seq	ATP5F1
1320.04	1.1259	0.145373	7.74489	9.56664e-15	7.99064e-14	0	CellOracle	HepG2_CTCF_CRISPR-RNA-seq	ATP5G1
8203.91	1.03352	0.0682242	15.1488	7.71609e-52	2.18293e-50	0	CellOracle	HepG2_CTCF_CRISPR-RNA-seq	ATP5G3
3575.77	0.843152	0.0918542	9.17924	4.34132e-20	4.76083e-19	0	CellOracle	HepG2_CTCF_CRISPR-RNA-seq	ATP5H
2625.52	2.16455	0.114442	18.9139	8.7617e-80	4.29875e-78	0	CellOracle	HepG2_CTCF_CRISPR-RNA-seq	ATP5I
2113.95	1.15935	0.116798	9.92615	3.204e-23	3.9873e-22	0	CellOracle	HepG2_CTCF_CRISPR-RNA-seq	ATP5J
3395.82	1.37421	0.0957975	14.3449	1.14644e-46	2.92041e-45	0	CellOracle	HepG2_CTCF_CRISPR-RNA-seq	ATP5J2
2966.14	1.02127	0.102216	9.99126	1.66446e-23	2.10206e-22	0	CellOracle	HepG2_CTCF_CRISPR-RNA-seq	ATP5L
3606.42	1.1119	0.0936827	11.8688	1.71937e-32	3.01868e-31	0	CellOracle	HepG2_CTCF_CRISPR-RNA-seq	ATP5O
923.553	-0.655268	0.164845	-3.97505	7.03648e-05	0.000248148	0	CellOracle	HepG2_CTCF_CRISPR-RNA-seq	ATP5S
2121.73	0.367129	0.121661	3.01763	0.00254757	0.00702958	0	CellOracle	HepG2_CTCF_CRISPR-RNA-seq	ATP5SL
6315.45	0.240124	0.0720205	3.33411	0.000855742	0.00256866	0	CellOracle	HepG2_CTCF_CRISPR-RNA-seq	ATP6AP1
3294.21	0.531008	0.0955279	5.55867	2.71836e-08	1.40249e-07	0	CellOracle	HepG2_CTCF_CRISPR-RNA-seq	ATP6AP2
962.128	-1.0518	0.163451	-6.43493	1.23531e-10	7.82249e-10	0	CellOracle	HepG2_CTCF_CRISPR-RNA-seq	ATP6V0A2
2061.16	-0.470725	0.11361	-4.14335	3.42272e-05	0.000125778	0	CellOracle	HepG2_CTCF_CRISPR-RNA-seq	ATP6V0D1
2632.14	0.531901	0.10684	4.97848	6.4087e-07	2.88432e-06	0	CellOracle	HepG2_CTCF_CRISPR-RNA-seq	ATP6V0E1
4044.63	-0.409501	0.0849512	-4.82042	1.43253e-06	6.19508e-06	0	CellOracle	HepG2_CTCF_CRISPR-RNA-seq	ATP6V1A
2168.08	0.340643	0.114634	2.97158	0.00296269	0.00806565	0	CellOracle	HepG2_CTCF_CRISPR-RNA-seq	ATP6V1E1
1465.85	0.759976	0.136922	5.55045	2.84935e-08	1.46669e-07	0	CellOracle	HepG2_CTCF_CRISPR-RNA-seq	ATP6V1F
83.58	3.29918	0.687883	4.79613	1.61763e-06	6.94191e-06	0	CellOracle	HepG2_CTCF_CRISPR-RNA-seq	ATP6V1G2
8063.83	-1.17337	0.0679048	-17.2797	6.69447e-67	2.52388e-65	0	CellOracle	HepG2_CTCF_CRISPR-RNA-seq	ATP7B
578.004	1.68086	0.223225	7.52988	5.0787e-14	4.05481e-13	0	CellOracle	HepG2_CTCF_CRISPR-RNA-seq	ATP8A1
4218.38	-1.24473	0.0832928	-14.9441	1.70291e-50	4.70612e-49	0	CellOracle	HepG2_CTCF_CRISPR-RNA-seq	ATP8B2
688.234	1.68669	0.204622	8.24295	1.68014e-16	1.53981e-15	0	CellOracle	HepG2_CTCF_CRISPR-RNA-seq	ATP8B3
2289.16	1.71244	0.116104	14.7493	3.1105e-49	8.45263e-48	0	CellOracle	HepG2_CTCF_CRISPR-RNA-seq	ATPIF1
4993.98	1.18986	0.0812339	14.6474	1.40033e-48	3.71512e-47	0	CellOracle	HepG2_CTCF_CRISPR-RNA-seq	ATRAID
16913.2	0.630561	0.0525202	12.0061	3.30167e-33	5.94234e-32	0	CellOracle	HepG2_CTCF_CRISPR-RNA-seq	ATRN
5081.49	-0.283892	0.0779666	-3.6412	0.000271369	0.000881654	0	CellOracle	HepG2_CTCF_CRISPR-RNA-seq	ATXN1L
19744.5	-0.531105	0.0523386	-10.1475	3.39989e-24	4.42158e-23	0	CellOracle	HepG2_CTCF_CRISPR-RNA-seq	ATXN2L
5920.33	-0.423578	0.0729967	-5.8027	6.5255e-09	3.55734e-08	0	CellOracle	HepG2_CTCF_CRISPR-RNA-seq	ATXN7L3
5258.19	-0.346029	0.077462	-4.46708	7.92945e-06	3.15767e-05	0	CellOracle	HepG2_CTCF_CRISPR-RNA-seq	ATXN7L3B
1496.18	0.567888	0.136159	4.17077	3.03568e-05	0.000112483	0	CellOracle	HepG2_CTCF_CRISPR-RNA-seq	AUH
4126.42	1.18987	0.0888237	13.3959	6.39362e-41	1.43121e-39	0	CellOracle	HepG2_CTCF_CRISPR-RNA-seq	AURKA
1295.44	1.09832	0.146237	7.51056	5.88757e-14	4.67559e-13	0	CellOracle	HepG2_CTCF_CRISPR-RNA-seq	AURKB
6167.42	0.589545	0.0804007	7.33258	2.25756e-13	1.71743e-12	0	CellOracle	HepG2_CTCF_CRISPR-RNA-seq	AXIN1
7635.2	-1.0438	0.0684714	-15.2444	1.79494e-52	5.15953e-51	0	CellOracle	HepG2_CTCF_CRISPR-RNA-seq	AXIN2
9291.27	0.277422	0.0644684	4.30323	1.68326e-05	6.44511e-05	0	CellOracle	HepG2_CTCF_CRISPR-RNA-seq	AZGP1
991.452	-0.566539	0.161724	-3.50313	0.000459821	0.00144111	0	CellOracle	HepG2_CTCF_CRISPR-RNA-seq	B3GALNT2
498.685	-0.849706	0.225727	-3.76431	0.000167012	0.000559874	0	CellOracle	HepG2_CTCF_CRISPR-RNA-seq	B3GLCT
2697.73	0.898678	0.103773	8.66003	4.71659e-18	4.66914e-17	0	CellOracle	HepG2_CTCF_CRISPR-RNA-seq	B3GNT2
522.21	-0.779765	0.21914	-3.55829	0.00037328	0.00118734	0	CellOracle	HepG2_CTCF_CRISPR-RNA-seq	B3GNT3
819.918	0.567323	0.179747	3.15623	0.00159823	0.00457719	0	CellOracle	HepG2_CTCF_CRISPR-RNA-seq	B3GNTL1
302.62	-1.99723	0.286984	-6.95937	3.41803e-12	2.42416e-11	0	CellOracle	HepG2_CTCF_CRISPR-RNA-seq	B4GALNT1
3618.85	-0.883104	0.0903662	-9.77249	1.4777e-22	1.78599e-21	0	CellOracle	HepG2_CTCF_CRISPR-RNA-seq	B4GALNT4
6996.7	-0.314753	0.0686973	-4.58173	4.6114e-06	1.89102e-05	0	CellOracle	HepG2_CTCF_CRISPR-RNA-seq	B4GALT1
3025	0.301324	0.0980495	3.07318	0.00211792	0.00593176	0	CellOracle	HepG2_CTCF_CRISPR-RNA-seq	B4GALT2
4529.88	-0.515934	0.0865372	-5.96199	2.4918e-09	1.42112e-08	0	CellOracle	HepG2_CTCF_CRISPR-RNA-seq	B4GALT5
3687.09	-0.367303	0.0897767	-4.09129	4.28978e-05	0.000155603	0	CellOracle	HepG2_CTCF_CRISPR-RNA-seq	B4GAT1
1918.57	4.49515	0.192778	23.3177	2.92963e-120	2.49827e-118	0	CellOracle	HepG2_CTCF_CRISPR-RNA-seq	BAAT
2096.03	1.08771	0.116899	9.30464	1.34448e-20	1.50858e-19	0	CellOracle	HepG2_CTCF_CRISPR-RNA-seq	BABAM1
3317.77	-0.527966	0.0931809	-5.66603	1.46145e-08	7.72255e-08	0	CellOracle	HepG2_CTCF_CRISPR-RNA-seq	BACH1
1171.26	-0.713515	0.14721	-4.84693	1.25388e-06	5.46735e-06	0	CellOracle	HepG2_CTCF_CRISPR-RNA-seq	BAG2
1718.18	-1.11641	0.123112	-9.0683	1.20891e-19	1.30104e-18	0	CellOracle	HepG2_CTCF_CRISPR-RNA-seq	BAG4
1542.7	-0.60597	0.129832	-4.66736	3.05098e-06	1.27211e-05	0	CellOracle	HepG2_CTCF_CRISPR-RNA-seq	BAG5
1639.64	-1.15222	0.127569	-9.03216	1.68311e-19	1.79947e-18	0	CellOracle	HepG2_CTCF_CRISPR-RNA-seq	BAHCC1
1417.15	-0.669971	0.136285	-4.91597	8.83458e-07	3.92288e-06	0	CellOracle	HepG2_CTCF_CRISPR-RNA-seq	BAHD1
2472.44	-0.329317	0.106135	-3.1028	0.00191698	0.00541216	0	CellOracle	HepG2_CTCF_CRISPR-RNA-seq	BAIAP2L1
1169.34	-0.549584	0.147665	-3.72182	0.00019779	0.000656052	0	CellOracle	HepG2_CTCF_CRISPR-RNA-seq	BAIAP2L2
595.152	1.47921	0.216358	6.83687	8.09444e-12	5.58379e-11	0	CellOracle	HepG2_CTCF_CRISPR-RNA-seq	BAIAP3
1702.85	1.08695	0.131433	8.27002	1.33938e-16	1.23573e-15	0	CellOracle	HepG2_CTCF_CRISPR-RNA-seq	BAK1
1196.05	-0.839734	0.145741	-5.76183	8.3209e-09	4.49369e-08	0	CellOracle	HepG2_CTCF_CRISPR-RNA-seq	BAMBI
2495.24	0.396596	0.105759	3.74998	0.000176848	0.000590197	0	CellOracle	HepG2_CTCF_CRISPR-RNA-seq	BANF1
834.239	-0.513643	0.174632	-2.94129	0.00326851	0.0088311	0	CellOracle	HepG2_CTCF_CRISPR-RNA-seq	BANP
417.954	-0.97094	0.249004	-3.8993	9.64705e-05	0.000334093	0	CellOracle	HepG2_CTCF_CRISPR-RNA-seq	BARD1
4929.14	0.723215	0.080362	8.99947	2.26817e-19	2.40204e-18	0	CellOracle	HepG2_CTCF_CRISPR-RNA-seq	BAX
4036.08	-1.03601	0.0847715	-12.2212	2.39652e-34	4.47985e-33	0	CellOracle	HepG2_CTCF_CRISPR-RNA-seq	BAZ1A
7364.72	-0.393202	0.0676739	-5.81023	6.23852e-09	3.41024e-08	0	CellOracle	HepG2_CTCF_CRISPR-RNA-seq	BAZ1B
1906.84	0.413682	0.120117	3.444	0.000573176	0.00176882	0	CellOracle	HepG2_CTCF_CRISPR-RNA-seq	BAZ2B
2059.95	1.27903	0.118959	10.7519	5.80745e-27	8.34001e-26	0	CellOracle	HepG2_CTCF_CRISPR-RNA-seq	BBS2
528.626	2.03802	0.240513	8.47364	2.37841e-17	2.27281e-16	0	CellOracle	HepG2_CTCF_CRISPR-RNA-seq	BBS4
452.53	-0.783119	0.233089	-3.35974	0.000780148	0.00235319	0	CellOracle	HepG2_CTCF_CRISPR-RNA-seq	BBS5
9551.39	-1.55203	0.068609	-22.6214	2.6717e-113	2.02732e-111	0	CellOracle	HepG2_CTCF_CRISPR-RNA-seq	BCAR1
248.428	1.82581	0.345264	5.28814	1.23569e-07	5.94218e-07	0	CellOracle	HepG2_CTCF_CRISPR-RNA-seq	BCAS1
279.57	0.902823	0.31039	2.90868	0.00362962	0.00973771	0	CellOracle	HepG2_CTCF_CRISPR-RNA-seq	BCAS4
5184.88	-2.51413	0.082481	-30.4813	4.60695e-204	7.93281e-202	0	CellOracle	HepG2_CTCF_CRISPR-RNA-seq	BCAT1
797.594	1.15972	0.184554	6.28394	3.30096e-10	2.01615e-09	0	CellOracle	HepG2_CTCF_CRISPR-RNA-seq	BCKDHA
3405.16	1.46153	0.0964721	15.1498	7.60311e-52	2.15438e-50	0	CellOracle	HepG2_CTCF_CRISPR-RNA-seq	BCKDK
50.6764	-3.44877	0.744207	-4.63415	3.58406e-06	1.48573e-05	0	CellOracle	HepG2_CTCF_CRISPR-RNA-seq	BCL2
19821.3	-0.494116	0.0502421	-9.8347	7.98084e-23	9.80926e-22	0	CellOracle	HepG2_CTCF_CRISPR-RNA-seq	BCL2L1
1653.34	0.912152	0.130413	6.99433	2.66525e-12	1.90384e-11	0	CellOracle	HepG2_CTCF_CRISPR-RNA-seq	BCL2L13
7141.41	0.694493	0.0725932	9.56692	1.1014e-21	1.28969e-20	0	CellOracle	HepG2_CTCF_CRISPR-RNA-seq	BCL2L2
783.596	-2.6876	0.189813	-14.1592	1.63797e-45	4.06271e-44	0	CellOracle	HepG2_CTCF_CRISPR-RNA-seq	BCL2L2-PABPN1
11223.1	1.09722	0.0599168	18.3124	6.5918e-75	2.88621e-73	0	CellOracle	HepG2_CTCF_CRISPR-RNA-seq	BCL6
945.664	-0.875978	0.162931	-5.37637	7.60042e-08	3.74129e-07	0	CellOracle	HepG2_CTCF_CRISPR-RNA-seq	BCL7B
1031.4	-0.614826	0.157508	-3.90345	9.48307e-05	0.000328923	0	CellOracle	HepG2_CTCF_CRISPR-RNA-seq	BCL9
3463.03	-1.48077	0.0948082	-15.6185	5.44311e-55	1.64933e-53	0	CellOracle	HepG2_CTCF_CRISPR-RNA-seq	BCL9L
1347.19	-0.521165	0.138049	-3.77523	0.000159861	0.000537107	0	CellOracle	HepG2_CTCF_CRISPR-RNA-seq	BCORL1
3010.3	1.70449	0.104647	16.2879	1.20315e-59	3.96066e-58	0	CellOracle	HepG2_CTCF_CRISPR-RNA-seq	BDH1
612.079	1.75888	0.217249	8.09614	5.67297e-16	5.05934e-15	0	CellOracle	HepG2_CTCF_CRISPR-RNA-seq	BDH2
3535.32	-0.591017	0.0902114	-6.55147	5.6975e-11	3.70617e-10	0	CellOracle	HepG2_CTCF_CRISPR-RNA-seq	BDP1
3923.46	0.440877	0.0871349	5.05971	4.19905e-07	1.92466e-06	0	CellOracle	HepG2_CTCF_CRISPR-RNA-seq	BECN1
692.696	-2.25408	0.196645	-11.4627	2.03089e-30	3.30629e-29	0	CellOracle	HepG2_CTCF_CRISPR-RNA-seq	BEND3
1303.55	1.9007	0.155589	12.2161	2.54959e-34	4.75604e-33	0	CellOracle	HepG2_CTCF_CRISPR-RNA-seq	BEX3
111.553	-2.16659	0.473864	-4.57218	4.82679e-06	1.97167e-05	0	CellOracle	HepG2_CTCF_CRISPR-RNA-seq	BHLHA15
11202.1	3.45499	0.070219	49.2031	0	0	0	CellOracle	HepG2_CTCF_CRISPR-RNA-seq	BHLHE40
625.994	5.05231	0.355154	14.2257	6.34511e-46	1.59143e-44	0	CellOracle	HepG2_CTCF_CRISPR-RNA-seq	BHMT
996.866	1.45756	0.169806	8.58366	9.18982e-18	8.97825e-17	0	CellOracle	HepG2_CTCF_CRISPR-RNA-seq	BHMT2
644.274	-1.9592	0.197789	-9.9055	3.93987e-23	4.88948e-22	0	CellOracle	HepG2_CTCF_CRISPR-RNA-seq	BICC1
840.633	-0.611329	0.172475	-3.54445	0.000393439	0.00124659	0	CellOracle	HepG2_CTCF_CRISPR-RNA-seq	BID
3130.44	1.19979	0.0987346	12.1517	5.62117e-34	1.0367e-32	0	CellOracle	HepG2_CTCF_CRISPR-RNA-seq	BIRC5
649.391	0.766987	0.200624	3.82302	0.000131829	0.000448309	0	CellOracle	HepG2_CTCF_CRISPR-RNA-seq	BLOC1S1
1587.96	1.00469	0.132317	7.59311	3.12326e-14	2.52398e-13	0	CellOracle	HepG2_CTCF_CRISPR-RNA-seq	BLVRA
2693.52	0.319518	0.103591	3.08442	0.00203948	0.0057273	0	CellOracle	HepG2_CTCF_CRISPR-RNA-seq	BMF
2233.78	-0.619649	0.114082	-5.4316	5.58498e-08	2.78673e-07	0	CellOracle	HepG2_CTCF_CRISPR-RNA-seq	BMI1
988.034	-0.563194	0.159776	-3.5249	0.000423644	0.00133614	0	CellOracle	HepG2_CTCF_CRISPR-RNA-seq	BMP2K
6568.56	0.462263	0.0782999	5.90375	3.55332e-09	1.99476e-08	0	CellOracle	HepG2_CTCF_CRISPR-RNA-seq	BMP4
2602.81	-0.527315	0.102751	-5.13195	2.86751e-07	1.33415e-06	0	CellOracle	HepG2_CTCF_CRISPR-RNA-seq	BNIP2
14718.3	2.72328	0.06338	42.9674	0	0	0	CellOracle	HepG2_CTCF_CRISPR-RNA-seq	BNIP3
5885.92	1.31833	0.0765144	17.2299	1.58551e-66	5.94001e-65	0	CellOracle	HepG2_CTCF_CRISPR-RNA-seq	BNIP3L
4495.76	-0.59568	0.0813426	-7.3231	2.42305e-13	1.83942e-12	0	CellOracle	HepG2_CTCF_CRISPR-RNA-seq	BOD1L1
691.937	0.771352	0.197792	3.89982	9.6266e-05	0.000333578	0	CellOracle	HepG2_CTCF_CRISPR-RNA-seq	BOLA3
379.751	1.30704	0.266617	4.90232	9.4713e-07	4.18485e-06	0	CellOracle	HepG2_CTCF_CRISPR-RNA-seq	BORA
425.25	0.736074	0.246195	2.9898	0.00279157	0.00764513	0	CellOracle	HepG2_CTCF_CRISPR-RNA-seq	BORCS6
249.465	1.7274	0.336119	5.13925	2.75844e-07	1.2848e-06	0	CellOracle	HepG2_CTCF_CRISPR-RNA-seq	BPGM
1636.16	1.00873	0.132537	7.61091	2.72179e-14	2.20951e-13	0	CellOracle	HepG2_CTCF_CRISPR-RNA-seq	BPHL
153.153	1.71832	0.428083	4.01399	5.97003e-05	0.00021242	0	CellOracle	HepG2_CTCF_CRISPR-RNA-seq	BPIFB1
32041.9	0.182437	0.0453529	4.02261	5.75567e-05	0.000205242	0	CellOracle	HepG2_CTCF_CRISPR-RNA-seq	BPIFB2
1251.5	0.887653	0.150852	5.88427	3.99803e-09	2.23182e-08	0	CellOracle	HepG2_CTCF_CRISPR-RNA-seq	BPNT1
1876.27	-0.441509	0.118696	-3.71965	0.000199495	0.000660851	0	CellOracle	HepG2_CTCF_CRISPR-RNA-seq	BRAT1
2817.17	-0.829909	0.0987491	-8.40421	4.30739e-17	4.063e-16	0	CellOracle	HepG2_CTCF_CRISPR-RNA-seq	BRD1
5318.37	-0.475441	0.077341	-6.14734	7.87933e-10	4.67848e-09	0	CellOracle	HepG2_CTCF_CRISPR-RNA-seq	BRD3
8925.38	-1.29248	0.0639713	-20.2041	9.00863e-91	5.18735e-89	0	CellOracle	HepG2_CTCF_CRISPR-RNA-seq	BRD4
5413.14	0.526062	0.0766885	6.85973	6.89917e-12	4.79621e-11	0	CellOracle	HepG2_CTCF_CRISPR-RNA-seq	BRD7
2722.82	0.358246	0.101668	3.52369	0.000425579	0.00134201	0	CellOracle	HepG2_CTCF_CRISPR-RNA-seq	BRD8
1620.15	-0.614985	0.127274	-4.83198	1.35183e-06	5.86592e-06	0	CellOracle	HepG2_CTCF_CRISPR-RNA-seq	BRD9
1435.64	1.30505	0.140526	9.28692	1.58818e-20	1.77424e-19	0	CellOracle	HepG2_CTCF_CRISPR-RNA-seq	BRE
1312.78	-0.598605	0.143587	-4.16893	3.06027e-05	0.0001133	0	CellOracle	HepG2_CTCF_CRISPR-RNA-seq	BRF1
2136.43	-0.812189	0.111568	-7.27976	3.34403e-13	2.52147e-12	0	CellOracle	HepG2_CTCF_CRISPR-RNA-seq	BRI3
2454.37	0.321458	0.106549	3.01699	0.00255298	0.00704341	0	CellOracle	HepG2_CTCF_CRISPR-RNA-seq	BRI3BP
26.4541	3.98799	1.3667	2.91796	0.00352325	0.00947506	0	CellOracle	HepG2_CTCF_CRISPR-RNA-seq	BRINP2
4177.86	1.08074	0.0904216	11.9522	6.32161e-33	1.12869e-31	0	CellOracle	HepG2_CTCF_CRISPR-RNA-seq	BRK1
1163.09	-1.09158	0.147577	-7.39667	1.39639e-13	1.08253e-12	0	CellOracle	HepG2_CTCF_CRISPR-RNA-seq	BRPF1
6663.62	-1.07446	0.0706898	-15.1996	3.55784e-52	1.01455e-50	0	CellOracle	HepG2_CTCF_CRISPR-RNA-seq	BRPF3
69.8577	1.93455	0.643466	3.00645	0.00264317	0.00726872	0	CellOracle	HepG2_CTCF_CRISPR-RNA-seq	BRSK1
4783.07	-0.290356	0.0801478	-3.62276	0.000291479	0.000941694	0	CellOracle	HepG2_CTCF_CRISPR-RNA-seq	BRWD1
5300.29	0.425447	0.0790116	5.38461	7.26011e-08	3.58363e-07	0	CellOracle	HepG2_CTCF_CRISPR-RNA-seq	BSDC1
2047.74	0.477697	0.116641	4.09544	4.21369e-05	0.000153122	0	CellOracle	HepG2_CTCF_CRISPR-RNA-seq	BST2
6630.14	0.669894	0.0738801	9.06731	1.21991e-19	1.31208e-18	0	CellOracle	HepG2_CTCF_CRISPR-RNA-seq	BTAF1
616.427	-1.22428	0.201804	-6.06669	1.30576e-09	7.6168e-09	0	CellOracle	HepG2_CTCF_CRISPR-RNA-seq	BTBD11
147.722	1.37765	0.426684	3.22873	0.0012434	0.00363007	0	CellOracle	HepG2_CTCF_CRISPR-RNA-seq	BTBD16
4952.08	0.363609	0.0873508	4.16263	3.14609e-05	0.000116117	0	CellOracle	HepG2_CTCF_CRISPR-RNA-seq	BTBD2
2948.37	-0.470928	0.0972469	-4.8426	1.28153e-06	5.57978e-06	0	CellOracle	HepG2_CTCF_CRISPR-RNA-seq	BTBD3
2155.11	-0.88964	0.112175	-7.93083	2.17687e-15	1.88417e-14	0	CellOracle	HepG2_CTCF_CRISPR-RNA-seq	BTBD7
16275.9	0.169217	0.0552473	3.0629	0.00219201	0.00612396	0	CellOracle	HepG2_CTCF_CRISPR-RNA-seq	BTF3
1163.72	0.758692	0.151829	4.99702	5.82225e-07	2.63162e-06	0	CellOracle	HepG2_CTCF_CRISPR-RNA-seq	BTG2
784.367	0.887704	0.188438	4.71086	2.46677e-06	1.03673e-05	0	CellOracle	HepG2_CTCF_CRISPR-RNA-seq	BTG3
964.23	1.24813	0.172885	7.21939	5.22202e-13	3.89812e-12	0	CellOracle	HepG2_CTCF_CRISPR-RNA-seq	BTN3A1
1802.52	0.932748	0.126062	7.39913	1.3708e-13	1.06408e-12	0	CellOracle	HepG2_CTCF_CRISPR-RNA-seq	BTN3A2
412.809	1.66684	0.262069	6.36031	2.01343e-10	1.2524e-09	0	CellOracle	HepG2_CTCF_CRISPR-RNA-seq	BTN3A3
2320.59	1.29185	0.112814	11.4512	2.32031e-30	3.76377e-29	0	CellOracle	HepG2_CTCF_CRISPR-RNA-seq	BUB1
1869.1	1.47073	0.125466	11.7221	9.82031e-32	1.67169e-30	0	CellOracle	HepG2_CTCF_CRISPR-RNA-seq	BUB1B
4683.65	0.654857	0.0817982	8.00576	1.18727e-15	1.04121e-14	0	CellOracle	HepG2_CTCF_CRISPR-RNA-seq	BUB3
1741.96	-0.917402	0.122409	-7.49459	6.65067e-14	5.26759e-13	0	CellOracle	HepG2_CTCF_CRISPR-RNA-seq	BYSL
10339.8	-0.525935	0.060459	-8.69904	3.34717e-18	3.34492e-17	0	CellOracle	HepG2_CTCF_CRISPR-RNA-seq	BZW1
15051.5	2.75076	0.0601683	45.7177	0	0	0	CellOracle	HepG2_CTCF_CRISPR-RNA-seq	C10orf10
3104.51	1.18643	0.0999744	11.8674	1.74891e-32	3.06753e-31	0	CellOracle	HepG2_CTCF_CRISPR-RNA-seq	C11orf24
596.76	1.01469	0.210994	4.80909	1.5162e-06	6.5411e-06	0	CellOracle	HepG2_CTCF_CRISPR-RNA-seq	C11orf49
2845.3	0.617446	0.104732	5.89546	3.73647e-09	2.09167e-08	0	CellOracle	HepG2_CTCF_CRISPR-RNA-seq	C11orf54
4590.1	0.367587	0.0816042	4.50451	6.65261e-06	2.67899e-05	0	CellOracle	HepG2_CTCF_CRISPR-RNA-seq	C11orf58
250.909	1.28046	0.33435	3.82971	0.000128296	0.000436957	0	CellOracle	HepG2_CTCF_CRISPR-RNA-seq	C11orf74
1536.44	-0.559004	0.129844	-4.30518	1.6685e-05	6.39409e-05	0	CellOracle	HepG2_CTCF_CRISPR-RNA-seq	C11orf84
19.3758	-3.81682	1.2182	-3.13316	0.00172935	0.00492355	0	CellOracle	HepG2_CTCF_CRISPR-RNA-seq	C11orf94
2287.45	-1.59569	0.109104	-14.6254	1.93346e-48	5.10684e-47	0	CellOracle	HepG2_CTCF_CRISPR-RNA-seq	C11orf95
807.109	-0.908142	0.181271	-5.00986	5.44689e-07	2.47041e-06	0	CellOracle	HepG2_CTCF_CRISPR-RNA-seq	C12orf45
3907.78	-2.56925	0.0906911	-28.3296	1.49171e-176	2.12012e-174	0	CellOracle	HepG2_CTCF_CRISPR-RNA-seq	C12orf49
1259.94	1.92872	0.157139	12.274	1.24868e-34	2.36628e-33	0	CellOracle	HepG2_CTCF_CRISPR-RNA-seq	C12orf76
1784.93	1.69207	0.129927	13.0232	9.02647e-39	1.90845e-37	0	CellOracle	HepG2_CTCF_CRISPR-RNA-seq	C14orf1
4284.45	0.68392	0.0849918	8.04689	8.49245e-16	7.50656e-15	0	CellOracle	HepG2_CTCF_CRISPR-RNA-seq	C14orf119
2903	0.591636	0.103119	5.73741	9.61329e-09	5.16671e-08	0	CellOracle	HepG2_CTCF_CRISPR-RNA-seq	C14orf166
461.342	-0.690929	0.231784	-2.98093	0.00287379	0.00785107	0	CellOracle	HepG2_CTCF_CRISPR-RNA-seq	C14orf169
1741.77	0.934348	0.126628	7.37865	1.59898e-13	1.23425e-12	0	CellOracle	HepG2_CTCF_CRISPR-RNA-seq	C14orf2
409.234	-0.832197	0.250269	-3.32521	0.000883522	0.00264451	0	CellOracle	HepG2_CTCF_CRISPR-RNA-seq	C14orf80
758.121	1.02547	0.188004	5.4545	4.91117e-08	2.4684e-07	0	CellOracle	HepG2_CTCF_CRISPR-RNA-seq	C14orf93
3633.18	-1.76708	0.0889248	-19.8716	7.16642e-88	3.9856e-86	0	CellOracle	HepG2_CTCF_CRISPR-RNA-seq	C15orf39
346.671	3.39237	0.343249	9.88311	4.92785e-23	6.09447e-22	0	CellOracle	HepG2_CTCF_CRISPR-RNA-seq	C16orf45
5192.64	0.60598	0.0786508	7.70469	1.31159e-14	1.0869e-13	0	CellOracle	HepG2_CTCF_CRISPR-RNA-seq	C16orf58
12304.3	-1.63228	0.057905	-28.1889	8.00272e-175	1.12845e-172	0	CellOracle	HepG2_CTCF_CRISPR-RNA-seq	C16orf72
161.709	1.42032	0.408745	3.47484	0.000511159	0.00158921	0	CellOracle	HepG2_CTCF_CRISPR-RNA-seq	C16orf86
911.403	0.746177	0.170735	4.37038	1.24033e-05	4.82237e-05	0	CellOracle	HepG2_CTCF_CRISPR-RNA-seq	C16orf87
111.628	5.08896	0.84452	6.02587	1.68204e-09	9.7356e-09	0	CellOracle	HepG2_CTCF_CRISPR-RNA-seq	C16orf89
107.56	-1.96395	0.486591	-4.03615	5.43343e-05	0.000194604	0	CellOracle	HepG2_CTCF_CRISPR-RNA-seq	C17orf107
1208.85	1.88836	0.157749	11.9706	5.06472e-33	9.06989e-32	0	CellOracle	HepG2_CTCF_CRISPR-RNA-seq	C17orf49
685.488	1.12168	0.198544	5.64952	1.60897e-08	8.47202e-08	0	CellOracle	HepG2_CTCF_CRISPR-RNA-seq	C17orf75
5776.9	-1.77014	0.0751739	-23.5473	1.33741e-122	1.18566e-120	0	CellOracle	HepG2_CTCF_CRISPR-RNA-seq	C17orf96
1168.23	-0.631373	0.147517	-4.27999	1.86902e-05	7.11227e-05	0	CellOracle	HepG2_CTCF_CRISPR-RNA-seq	C18orf25
594.489	-1.15828	0.203534	-5.69084	1.26416e-08	6.71571e-08	0	CellOracle	HepG2_CTCF_CRISPR-RNA-seq	C19orf24
1138.69	-0.624947	0.149789	-4.17219	3.01687e-05	0.000111832	0	CellOracle	HepG2_CTCF_CRISPR-RNA-seq	C19orf25
1270.79	1.23518	0.148566	8.31402	9.25174e-17	8.59337e-16	0	CellOracle	HepG2_CTCF_CRISPR-RNA-seq	C19orf53
1346.19	0.64789	0.143417	4.51753	6.25649e-06	2.52687e-05	0	CellOracle	HepG2_CTCF_CRISPR-RNA-seq	C19orf66
637.336	0.616105	0.202953	3.03571	0.00239971	0.00665646	0	CellOracle	HepG2_CTCF_CRISPR-RNA-seq	C19orf68
901.568	1.10018	0.174207	6.31537	2.69514e-10	1.66143e-09	0	CellOracle	HepG2_CTCF_CRISPR-RNA-seq	C1D
5119.6	-0.232038	0.0794133	-2.92191	0.00347895	0.00936577	0	CellOracle	HepG2_CTCF_CRISPR-RNA-seq	C1GALT1
897.419	0.753721	0.172128	4.37884	1.19313e-05	4.65298e-05	0	CellOracle	HepG2_CTCF_CRISPR-RNA-seq	C1GALT1C1
901.565	-1.36742	0.166652	-8.2052	2.30212e-16	2.09483e-15	-0.00100462	CellOracle	HepG2_CTCF_CRISPR-RNA-seq	C1orf106
4891.65	0.533767	0.0799935	6.67263	2.51256e-11	1.67205e-10	0	CellOracle	HepG2_CTCF_CRISPR-RNA-seq	C1orf115
169.553	-1.61675	0.37773	-4.28018	1.86742e-05	7.10771e-05	0	CellOracle	HepG2_CTCF_CRISPR-RNA-seq	C1orf116
1097.81	-0.964862	0.151946	-6.35004	2.15261e-10	1.33665e-09	0	CellOracle	HepG2_CTCF_CRISPR-RNA-seq	C1orf122
1173.49	0.754513	0.151116	4.99295	5.94638e-07	2.68502e-06	0	CellOracle	HepG2_CTCF_CRISPR-RNA-seq	C1orf123
180.793	1.15608	0.385431	2.99946	0.00270462	0.00742859	0	CellOracle	HepG2_CTCF_CRISPR-RNA-seq	C1orf168
1765.28	-0.658243	0.122515	-5.37276	7.75422e-08	3.80967e-07	0	CellOracle	HepG2_CTCF_CRISPR-RNA-seq	C1orf198
159.706	3.22987	0.488972	6.60544	3.96338e-11	2.60942e-10	0	CellOracle	HepG2_CTCF_CRISPR-RNA-seq	C1orf210
1431.07	-0.712334	0.137435	-5.18305	2.18289e-07	1.02521e-06	0	CellOracle	HepG2_CTCF_CRISPR-RNA-seq	C1orf226
748.633	0.806214	0.189186	4.26148	2.03076e-05	7.68369e-05	0	CellOracle	HepG2_CTCF_CRISPR-RNA-seq	C1orf64
218.84	1.8002	0.363534	4.95194	7.34785e-07	3.28406e-06	0	CellOracle	HepG2_CTCF_CRISPR-RNA-seq	C1QTNF3
3781.93	0.582561	0.0896717	6.4966	8.21582e-11	5.27155e-10	0	CellOracle	HepG2_CTCF_CRISPR-RNA-seq	C1RL
1304.72	0.93891	0.144733	6.48718	8.7458e-11	5.60321e-10	0	CellOracle	HepG2_CTCF_CRISPR-RNA-seq	C1S
26838.2	0.274012	0.046837	5.85032	4.9063e-09	2.71095e-08	0	CellOracle	HepG2_CTCF_CRISPR-RNA-seq	C2
3566.48	0.333183	0.0906175	3.67681	0.000236171	0.000773754	0	CellOracle	HepG2_CTCF_CRISPR-RNA-seq	C20orf194
735.645	0.769172	0.189406	4.06096	4.88713e-05	0.000176272	0	CellOracle	HepG2_CTCF_CRISPR-RNA-seq	C20orf96
479.907	-1.59172	0.226343	-7.03233	2.03109e-12	1.46251e-11	0	CellOracle	HepG2_CTCF_CRISPR-RNA-seq	C21orf91
2236.19	-0.562576	0.114732	-4.90337	9.42039e-07	4.16544e-06	0	CellOracle	HepG2_CTCF_CRISPR-RNA-seq	C22orf29
880.825	1.26711	0.182212	6.95407	3.54897e-12	2.51603e-11	0.0358636	CellOracle	HepG2_CTCF_CRISPR-RNA-seq	C22orf46
1812.3	-0.3933	0.120535	-3.26296	0.00110256	0.00324909	0	CellOracle	HepG2_CTCF_CRISPR-RNA-seq	C2CD2
1971.7	0.514846	0.118511	4.34429	1.39728e-05	5.39742e-05	0	CellOracle	HepG2_CTCF_CRISPR-RNA-seq	C2orf49
2307.5	0.379037	0.109465	3.46263	0.000534925	0.00165907	0	CellOracle	HepG2_CTCF_CRISPR-RNA-seq	C2orf68
12215.9	0.740789	0.0608103	12.182	3.87828e-34	7.20459e-33	0	CellOracle	HepG2_CTCF_CRISPR-RNA-seq	C2orf72
356.559	2.40759	0.297916	8.08144	6.4005e-16	5.68834e-15	0	CellOracle	HepG2_CTCF_CRISPR-RNA-seq	C2orf74
4073.39	-2.32884	0.0904273	-25.7538	2.92433e-146	3.25273e-144	0	CellOracle	HepG2_CTCF_CRISPR-RNA-seq	C2orf82
105.016	-1.67912	0.487577	-3.44381	0.000573582	0.00176976	0	CellOracle	HepG2_CTCF_CRISPR-RNA-seq	C2orf88
179.014	2.00753	0.408777	4.91106	9.05869e-07	4.01741e-06	0	CellOracle	HepG2_CTCF_CRISPR-RNA-seq	C3orf18
220.195	-2.60266	0.342594	-7.59693	3.03236e-14	2.45495e-13	0	CellOracle	HepG2_CTCF_CRISPR-RNA-seq	C3orf70
3897.33	0.707625	0.0882596	8.01755	1.07876e-15	9.4791e-15	0	CellOracle	HepG2_CTCF_CRISPR-RNA-seq	C4BPA
4564.6	0.912599	0.0832289	10.9649	5.6349e-28	8.38121e-27	0	CellOracle	HepG2_CTCF_CRISPR-RNA-seq	C4BPB
10277.7	2.10114	0.0644821	32.5849	6.70212e-233	1.44604e-230	0	CellOracle	HepG2_CTCF_CRISPR-RNA-seq	C4orf3
25177.2	1.57817	0.0485719	32.4913	1.413e-231	2.97695e-229	0	CellOracle	HepG2_CTCF_CRISPR-RNA-seq	C5
3484.71	-0.338027	0.0908269	-3.72166	0.000197919	0.000656236	0	CellOracle	HepG2_CTCF_CRISPR-RNA-seq	C5orf15
3132.66	-0.488074	0.0953796	-5.11717	3.10152e-07	1.43817e-06	0	CellOracle	HepG2_CTCF_CRISPR-RNA-seq	C5orf24
1567.13	0.99474	0.133083	7.4746	7.74413e-14	6.10396e-13	0	CellOracle	HepG2_CTCF_CRISPR-RNA-seq	C5orf45
1860.64	-0.950444	0.11935	-7.9635	1.67245e-15	1.45743e-14	0	CellOracle	HepG2_CTCF_CRISPR-RNA-seq	C5orf51
375.553	0.876099	0.263894	3.31989	0.00090053	0.00269317	0	CellOracle	HepG2_CTCF_CRISPR-RNA-seq	C5orf63
217.523	-1.1589	0.333762	-3.47225	0.000516121	0.00160435	0	CellOracle	HepG2_CTCF_CRISPR-RNA-seq	C6orf132
923.343	0.926386	0.170394	5.43672	5.42689e-08	2.71159e-07	0	CellOracle	HepG2_CTCF_CRISPR-RNA-seq	C6orf136
250.092	1.39297	0.329155	4.23197	2.31658e-05	8.70624e-05	0	CellOracle	HepG2_CTCF_CRISPR-RNA-seq	C6orf203
156.018	6.58554	1.08635	6.06208	1.34376e-09	7.8257e-09	-0.106627	CellOracle	HepG2_CTCF_CRISPR-RNA-seq	C6orf223
505.122	-1.32409	0.222424	-5.953	2.63279e-09	1.49819e-08	0	CellOracle	HepG2_CTCF_CRISPR-RNA-seq	C6orf47
8362.8	-0.33612	0.0668389	-5.02881	4.93543e-07	2.24837e-06	0	CellOracle	HepG2_CTCF_CRISPR-RNA-seq	C6orf62
4578.39	0.992312	0.0832699	11.9168	9.67488e-33	1.71034e-31	0	CellOracle	HepG2_CTCF_CRISPR-RNA-seq	C6orf89
1056.71	-1.37567	0.155923	-8.82273	1.11698e-18	1.13847e-17	0	CellOracle	HepG2_CTCF_CRISPR-RNA-seq	C7orf26
857.411	-0.85015	0.170628	-4.98247	6.27769e-07	2.8282e-06	0	CellOracle	HepG2_CTCF_CRISPR-RNA-seq	C7orf49
1305.38	0.743482	0.145395	5.11354	3.1618e-07	1.46422e-06	0	CellOracle	HepG2_CTCF_CRISPR-RNA-seq	C7orf50
1247.86	0.918751	0.14816	6.20108	5.6077e-10	3.36312e-09	0	CellOracle	HepG2_CTCF_CRISPR-RNA-seq	C8A
6959.45	3.54829	0.0856691	41.4185	0	0	0	CellOracle	HepG2_CTCF_CRISPR-RNA-seq	C8orf4
281.904	1.57944	0.315116	5.01224	5.38007e-07	2.44162e-06	0	CellOracle	HepG2_CTCF_CRISPR-RNA-seq	C8orf58
975.4	0.567619	0.167962	3.37946	0.000726292	0.00220112	0	CellOracle	HepG2_CTCF_CRISPR-RNA-seq	C8orf59
1373.19	-1.04702	0.14415	-7.26342	3.77434e-13	2.84114e-12	0	CellOracle	HepG2_CTCF_CRISPR-RNA-seq	C8orf82
562.318	0.68589	0.214864	3.19221	0.0014119	0.0040768	0	CellOracle	HepG2_CTCF_CRISPR-RNA-seq	C9orf16
729.674	0.565775	0.192437	2.94005	0.00328161	0.00886516	0	CellOracle	HepG2_CTCF_CRISPR-RNA-seq	C9orf172
1282.14	-0.878706	0.14101	-6.23152	4.6193e-10	2.78996e-09	0	CellOracle	HepG2_CTCF_CRISPR-RNA-seq	C9orf69
1183.61	0.671258	0.150735	4.45324	8.45847e-06	3.36087e-05	0	CellOracle	HepG2_CTCF_CRISPR-RNA-seq	C9orf78
486.22	-2.20887	0.228335	-9.67382	3.89549e-22	4.62602e-21	0	CellOracle	HepG2_CTCF_CRISPR-RNA-seq	CA13
2071.63	6.02755	0.260557	23.1333	2.13961e-118	1.76572e-116	0	CellOracle	HepG2_CTCF_CRISPR-RNA-seq	CA9
2843.72	-0.478568	0.0985482	-4.85619	1.19669e-06	5.23456e-06	0	CellOracle	HepG2_CTCF_CRISPR-RNA-seq	CAB39
7776.04	-1.27433	0.0695189	-18.3307	4.71107e-75	2.06779e-73	0	CellOracle	HepG2_CTCF_CRISPR-RNA-seq	CABIN1
2663.23	-0.559951	0.10131	-5.52713	3.25512e-08	1.66551e-07	0	CellOracle	HepG2_CTCF_CRISPR-RNA-seq	CABLES1
56.4843	6.11682	1.56859	3.89956	9.63657e-05	0.000333859	0	CellOracle	HepG2_CTCF_CRISPR-RNA-seq	CABYR
1907.37	-0.520884	0.118478	-4.39646	1.10032e-05	4.30512e-05	0	CellOracle	HepG2_CTCF_CRISPR-RNA-seq	CACFD1
25.7124	4.96903	1.70666	2.91155	0.00359639	0.00965868	0	CellOracle	HepG2_CTCF_CRISPR-RNA-seq	CACNA1F
2502.54	0.883126	0.10738	8.22429	1.96347e-16	1.79489e-15	0	CellOracle	HepG2_CTCF_CRISPR-RNA-seq	CACNA2D4
1118.07	-0.629679	0.152023	-4.14199	3.44313e-05	0.000126429	0	CellOracle	HepG2_CTCF_CRISPR-RNA-seq	CACTIN
3631.74	-0.79468	0.0917126	-8.66489	4.51933e-18	4.47882e-17	0	CellOracle	HepG2_CTCF_CRISPR-RNA-seq	CACUL1
7173	0.291166	0.0698405	4.16901	3.05923e-05	0.000113285	0	CellOracle	HepG2_CTCF_CRISPR-RNA-seq	CAD
2402.96	-1.61492	0.106108	-15.2196	2.61987e-52	7.50666e-51	0	CellOracle	HepG2_CTCF_CRISPR-RNA-seq	CADPS2
3256.48	1.76605	0.103995	16.982	1.11553e-64	4.06034e-63	0	CellOracle	HepG2_CTCF_CRISPR-RNA-seq	CALCOCO1
4835.52	0.334022	0.0803783	4.15562	3.24409e-05	0.000119562	0	CellOracle	HepG2_CTCF_CRISPR-RNA-seq	CALCOCO2
8200.7	0.303895	0.0667442	4.55312	5.28552e-06	2.1517e-05	0	CellOracle	HepG2_CTCF_CRISPR-RNA-seq	CALD1
14832.9	1.26678	0.0557919	22.7055	3.95715e-114	3.0414e-112	0	CellOracle	HepG2_CTCF_CRISPR-RNA-seq	CALM3
18640	0.399482	0.0509829	7.83561	4.6656e-15	3.95604e-14	0	CellOracle	HepG2_CTCF_CRISPR-RNA-seq	CALU
1949.56	-0.648331	0.116503	-5.56491	2.6229e-08	1.35636e-07	0	CellOracle	HepG2_CTCF_CRISPR-RNA-seq	CAMK2D
8082.12	-0.735685	0.0670451	-10.973	5.15379e-28	7.68477e-27	0	CellOracle	HepG2_CTCF_CRISPR-RNA-seq	CAMK2N1
2648.57	-0.504271	0.102702	-4.91004	9.10574e-07	4.03628e-06	0	CellOracle	HepG2_CTCF_CRISPR-RNA-seq	CAMKK2
2321.43	-0.831306	0.108834	-7.6383	2.20107e-14	1.79903e-13	0	CellOracle	HepG2_CTCF_CRISPR-RNA-seq	CAMSAP1
1401.4	-0.924723	0.135503	-6.82437	8.83109e-12	6.06392e-11	0	CellOracle	HepG2_CTCF_CRISPR-RNA-seq	CAMSAP2
5164.89	-1.07787	0.0786814	-13.6991	1.02737e-42	2.43361e-41	0	CellOracle	HepG2_CTCF_CRISPR-RNA-seq	CAMSAP3
1189.01	0.540083	0.149258	3.61845	0.000296372	0.000956295	0	CellOracle	HepG2_CTCF_CRISPR-RNA-seq	CAMTA1
1879.08	0.653097	0.12132	5.38326	7.31483e-08	3.60766e-07	0	CellOracle	HepG2_CTCF_CRISPR-RNA-seq	CAMTA2
6065.12	-0.338341	0.0754701	-4.48311	7.35618e-06	2.94181e-05	0	CellOracle	HepG2_CTCF_CRISPR-RNA-seq	CAND1
3163.21	-0.447527	0.0945055	-4.73546	2.18555e-06	9.22216e-06	0	CellOracle	HepG2_CTCF_CRISPR-RNA-seq	CANT1
9068.15	0.480546	0.0633801	7.58197	3.40341e-14	2.74171e-13	0	CellOracle	HepG2_CTCF_CRISPR-RNA-seq	CAP1
1810.72	0.494328	0.122962	4.02017	5.81565e-05	0.000207298	0	CellOracle	HepG2_CTCF_CRISPR-RNA-seq	CAP2
286.225	-1.80907	0.292234	-6.19048	5.99824e-10	3.59013e-09	0	CellOracle	HepG2_CTCF_CRISPR-RNA-seq	CAPG
4816.23	-0.25266	0.0801552	-3.15214	0.00162079	0.00463587	0	CellOracle	HepG2_CTCF_CRISPR-RNA-seq	CAPN1
1939.88	-0.569421	0.117442	-4.84854	1.24373e-06	5.4284e-06	0	CellOracle	HepG2_CTCF_CRISPR-RNA-seq	CAPN10
1087.85	3.40951	0.196321	17.3671	1.46568e-67	5.58454e-66	0	CellOracle	HepG2_CTCF_CRISPR-RNA-seq	CAPN12
4839.1	-1.28598	0.0802899	-16.0167	9.76311e-58	3.10547e-56	0	CellOracle	HepG2_CTCF_CRISPR-RNA-seq	CAPN15
6344.57	0.758127	0.0753302	10.0641	7.96492e-24	1.02175e-22	0	CellOracle	HepG2_CTCF_CRISPR-RNA-seq	CAPNS1
11151.3	-0.333794	0.0585969	-5.69645	1.22324e-08	6.51377e-08	0	CellOracle	HepG2_CTCF_CRISPR-RNA-seq	CAPRIN1
3785.44	1.05138	0.0919287	11.4369	2.7338e-30	4.4185e-29	0	CellOracle	HepG2_CTCF_CRISPR-RNA-seq	CAPRIN2
616.869	0.618902	0.206522	2.99678	0.00272851	0.007485	0	CellOracle	HepG2_CTCF_CRISPR-RNA-seq	CARD19
327.461	1.34873	0.287501	4.6912	2.71604e-06	1.13775e-05	0	CellOracle	HepG2_CTCF_CRISPR-RNA-seq	CARF
6920.85	0.763143	0.0705011	10.8245	2.6338e-27	3.84402e-26	0	CellOracle	HepG2_CTCF_CRISPR-RNA-seq	CARHSP1
528.167	-1.87997	0.219716	-8.55633	1.16518e-17	1.12973e-16	0	CellOracle	HepG2_CTCF_CRISPR-RNA-seq	CARMIL2
2271.28	0.513777	0.111515	4.60726	4.08013e-06	1.68241e-05	0	CellOracle	HepG2_CTCF_CRISPR-RNA-seq	CASD1
803.572	0.91872	0.182528	5.0333	4.82104e-07	2.19738e-06	0	CellOracle	HepG2_CTCF_CRISPR-RNA-seq	CASKIN1
1958.85	-0.645795	0.116113	-5.5618	2.66999e-08	1.37872e-07	0	CellOracle	HepG2_CTCF_CRISPR-RNA-seq	CASP3
1463.46	0.659247	0.137234	4.80382	1.55669e-06	6.70402e-06	0	CellOracle	HepG2_CTCF_CRISPR-RNA-seq	CASP4
251.123	1.13904	0.32466	3.50841	0.000450795	0.00141554	0	CellOracle	HepG2_CTCF_CRISPR-RNA-seq	CASP6
4891.71	0.5658	0.0817957	6.91724	4.60528e-12	3.24307e-11	0	CellOracle	HepG2_CTCF_CRISPR-RNA-seq	CAST
670.378	-0.708249	0.192101	-3.68686	0.000227039	0.000745884	0	CellOracle	HepG2_CTCF_CRISPR-RNA-seq	CASZ1
3466.35	0.435284	0.0917762	4.74289	2.10691e-06	8.91763e-06	0.00254746	CellOracle	HepG2_CTCF_CRISPR-RNA-seq	CBFA2T2
2180.9	-0.756839	0.112342	-6.73693	1.61769e-11	1.08867e-10	0	CellOracle	HepG2_CTCF_CRISPR-RNA-seq	CBFB
3283.13	-0.346394	0.0934451	-3.70693	0.00020979	0.000692903	0	CellOracle	HepG2_CTCF_CRISPR-RNA-seq	CBL
1079.52	1.0524	0.162255	6.48612	8.80743e-11	5.63701e-10	0	CellOracle	HepG2_CTCF_CRISPR-RNA-seq	CBR1
1176.13	1.06656	0.153519	6.9474	3.72085e-12	2.6358e-11	0	CellOracle	HepG2_CTCF_CRISPR-RNA-seq	CBR4
7615.74	-0.925103	0.0680536	-13.5937	4.3624e-42	1.01063e-40	0	CellOracle	HepG2_CTCF_CRISPR-RNA-seq	CBS
3208.25	0.88585	0.0965272	9.17721	4.42408e-20	4.84565e-19	0	CellOracle	HepG2_CTCF_CRISPR-RNA-seq	CBX1
5698.37	3.03666	0.0876991	34.6258	1.03218e-262	2.71827e-260	0	CellOracle	HepG2_CTCF_CRISPR-RNA-seq	CBX2
6398.16	0.426438	0.0721115	5.91359	3.34722e-09	1.88734e-08	0	CellOracle	HepG2_CTCF_CRISPR-RNA-seq	CBX3
4947.41	-1.30063	0.0840417	-15.476	5.03792e-54	1.49617e-52	0	CellOracle	HepG2_CTCF_CRISPR-RNA-seq	CBX4
2330.71	-1.61826	0.107539	-15.0481	3.55103e-51	9.93621e-50	0	CellOracle	HepG2_CTCF_CRISPR-RNA-seq	CBX6
706.295	1.20815	0.19694	6.13463	8.53594e-10	5.06164e-09	0	CellOracle	HepG2_CTCF_CRISPR-RNA-seq	CBX7
423.344	1.14699	0.25501	4.49784	6.86483e-06	2.75949e-05	0	CellOracle	HepG2_CTCF_CRISPR-RNA-seq	CBY1
1397	-0.549426	0.135896	-4.04298	5.27759e-05	0.000189249	0	CellOracle	HepG2_CTCF_CRISPR-RNA-seq	CC2D1B
311.031	-2.36934	0.286452	-8.27134	1.32461e-16	1.22274e-15	0	CellOracle	HepG2_CTCF_CRISPR-RNA-seq	CC2D2A
5235.14	-0.245962	0.0769724	-3.19546	0.00139608	0.00403307	0	CellOracle	HepG2_CTCF_CRISPR-RNA-seq	CCAR2
177.276	-1.89039	0.377085	-5.01318	5.35375e-07	2.43091e-06	0	CellOracle	HepG2_CTCF_CRISPR-RNA-seq	CCDC102A
500.381	1.1018	0.234286	4.70279	2.56637e-06	1.07682e-05	0	CellOracle	HepG2_CTCF_CRISPR-RNA-seq	CCDC107
3743.06	0.426506	0.0889038	4.79738	1.60751e-06	6.90342e-06	0	CellOracle	HepG2_CTCF_CRISPR-RNA-seq	CCDC117
998.914	0.588292	0.171078	3.43874	0.000584428	0.00179982	0	CellOracle	HepG2_CTCF_CRISPR-RNA-seq	CCDC124
602.322	0.905957	0.211072	4.29217	1.76939e-05	6.75757e-05	0	CellOracle	HepG2_CTCF_CRISPR-RNA-seq	CCDC125
296.853	-1.27287	0.286136	-4.44849	8.64744e-06	3.43291e-05	0	CellOracle	HepG2_CTCF_CRISPR-RNA-seq	CCDC134
361.794	-0.866313	0.261204	-3.31661	0.000911152	0.00271994	0	CellOracle	HepG2_CTCF_CRISPR-RNA-seq	CCDC138
2133.92	1.17596	0.118303	9.94021	2.78248e-23	3.4748e-22	0	CellOracle	HepG2_CTCF_CRISPR-RNA-seq	CCDC14
824.042	-1.296	0.174513	-7.42638	1.11608e-13	8.70506e-13	0	CellOracle	HepG2_CTCF_CRISPR-RNA-seq	CCDC142
289.353	1.47777	0.310885	4.75341	2.00014e-06	8.48175e-06	0	CellOracle	HepG2_CTCF_CRISPR-RNA-seq	CCDC146
113.616	1.96116	0.504704	3.88577	0.000102008	0.000352112	0	CellOracle	HepG2_CTCF_CRISPR-RNA-seq	CCDC15
414.26	1.63702	0.260577	6.28228	3.33639e-10	2.03571e-09	0	CellOracle	HepG2_CTCF_CRISPR-RNA-seq	CCDC150
97.43	-1.87389	0.524111	-3.57538	0.000349724	0.00111897	0	CellOracle	HepG2_CTCF_CRISPR-RNA-seq	CCDC157
150.231	2.09318	0.445734	4.69604	2.65254e-06	1.11219e-05	0	CellOracle	HepG2_CTCF_CRISPR-RNA-seq	CCDC159
410.799	1.29606	0.259057	5.00301	5.64407e-07	2.55431e-06	0	CellOracle	HepG2_CTCF_CRISPR-RNA-seq	CCDC167
182.32	-1.37787	0.364147	-3.78383	0.000154433	0.00052014	0	CellOracle	HepG2_CTCF_CRISPR-RNA-seq	CCDC170
245.374	1.54198	0.343201	4.49293	7.02499e-06	2.81944e-05	0	CellOracle	HepG2_CTCF_CRISPR-RNA-seq	CCDC180
2429.61	3.62633	0.138807	26.1249	1.89975e-150	2.20914e-148	0	CellOracle	HepG2_CTCF_CRISPR-RNA-seq	CCDC183
112.256	1.61442	0.50012	3.22807	0.00124628	0.00363729	0	CellOracle	HepG2_CTCF_CRISPR-RNA-seq	CCDC191
184.562	2.68282	0.424622	6.31814	2.64737e-10	1.63311e-09	0	CellOracle	HepG2_CTCF_CRISPR-RNA-seq	CCDC24
496.803	0.715546	0.23482	3.04721	0.00230977	0.00642387	0	CellOracle	HepG2_CTCF_CRISPR-RNA-seq	CCDC34
583.413	1.44525	0.218471	6.61529	3.70835e-11	2.44241e-10	0	CellOracle	HepG2_CTCF_CRISPR-RNA-seq	CCDC53
964.96	1.15871	0.170613	6.79143	1.11027e-11	7.58594e-11	0	CellOracle	HepG2_CTCF_CRISPR-RNA-seq	CCDC58
3293.39	-1.57411	0.0925648	-17.0055	7.47766e-65	2.72729e-63	0	CellOracle	HepG2_CTCF_CRISPR-RNA-seq	CCDC6
958.986	1.89656	0.181438	10.4529	1.42069e-25	1.93621e-24	0	CellOracle	HepG2_CTCF_CRISPR-RNA-seq	CCDC68
1776.19	1.22417	0.128058	9.55953	1.18296e-21	1.3828e-20	0	CellOracle	HepG2_CTCF_CRISPR-RNA-seq	CCDC69
1327.23	0.697788	0.144587	4.82607	1.39255e-06	6.03115e-06	0	CellOracle	HepG2_CTCF_CRISPR-RNA-seq	CCDC85B
7297.84	-0.233866	0.067967	-3.44088	0.000579817	0.00178777	0	CellOracle	HepG2_CTCF_CRISPR-RNA-seq	CCDC85C
1317.53	-1.41254	0.13937	-10.1352	3.85625e-24	4.98972e-23	0	CellOracle	HepG2_CTCF_CRISPR-RNA-seq	CCDC88C
1291.96	0.858999	0.145551	5.90172	3.59724e-09	2.01689e-08	0	CellOracle	HepG2_CTCF_CRISPR-RNA-seq	CCDC90B
1314.62	0.513546	0.142468	3.60463	0.000312598	0.00100666	0	CellOracle	HepG2_CTCF_CRISPR-RNA-seq	CCDC92
1080.73	0.642202	0.157678	4.07287	4.64376e-05	0.000168001	0	CellOracle	HepG2_CTCF_CRISPR-RNA-seq	CCHCR1
963.635	0.984934	0.167278	5.88799	3.90921e-09	2.18496e-08	0	CellOracle	HepG2_CTCF_CRISPR-RNA-seq	CCL15
518.104	1.8207	0.240243	7.57855	3.49429e-14	2.81239e-13	0	CellOracle	HepG2_CTCF_CRISPR-RNA-seq	CCL16
1837.71	0.84385	0.123017	6.85964	6.9032e-12	4.79715e-11	0	CellOracle	HepG2_CTCF_CRISPR-RNA-seq	CCNA2
3572.45	1.65427	0.0951082	17.3936	9.22906e-68	3.53906e-66	0	CellOracle	HepG2_CTCF_CRISPR-RNA-seq	CCNB1
3888.37	0.699125	0.0880374	7.94123	2.00192e-15	1.7361e-14	0	CellOracle	HepG2_CTCF_CRISPR-RNA-seq	CCNB1IP1
1720.77	1.75652	0.133344	13.1729	1.25744e-39	2.69357e-38	0	CellOracle	HepG2_CTCF_CRISPR-RNA-seq	CCNB2
12794.5	-0.789288	0.0584493	-13.5038	1.48503e-41	3.38346e-40	0	CellOracle	HepG2_CTCF_CRISPR-RNA-seq	CCND1
307.812	-2.06086	0.291406	-7.07213	1.52577e-12	1.10711e-11	0	CellOracle	HepG2_CTCF_CRISPR-RNA-seq	CCND2
592.102	0.688497	0.20969	3.2834	0.00102561	0.00303231	0	CellOracle	HepG2_CTCF_CRISPR-RNA-seq	CCNE1
12122.8	0.444493	0.0579732	7.66722	1.75769e-14	1.44654e-13	0	CellOracle	HepG2_CTCF_CRISPR-RNA-seq	CCNG1
1435.26	-0.566025	0.133995	-4.22424	2.39753e-05	8.99914e-05	0	CellOracle	HepG2_CTCF_CRISPR-RNA-seq	CCNJ
7170.66	0.565903	0.0702848	8.05157	8.17365e-16	7.22833e-15	0	CellOracle	HepG2_CTCF_CRISPR-RNA-seq	CCNL1
16960.1	0.270832	0.0523445	5.17402	2.29104e-07	1.07488e-06	0	CellOracle	HepG2_CTCF_CRISPR-RNA-seq	CCNL2
4569.57	-0.25915	0.0828107	-3.12943	0.00175147	0.00498021	0.0925895	CellOracle	HepG2_CTCF_CRISPR-RNA-seq	CCNY
1474.47	0.669124	0.135893	4.92389	8.48387e-07	3.77464e-06	0	CellOracle	HepG2_CTCF_CRISPR-RNA-seq	CCP110
1349.9	1.4528	0.147586	9.84378	7.2917e-23	8.97455e-22	0	CellOracle	HepG2_CTCF_CRISPR-RNA-seq	CCS
831.314	-0.628469	0.181284	-3.46677	0.000526757	0.00163486	0	CellOracle	HepG2_CTCF_CRISPR-RNA-seq	CCSAP
6222.73	-0.411305	0.0717826	-5.72987	1.00505e-08	5.39036e-08	0	CellOracle	HepG2_CTCF_CRISPR-RNA-seq	CCT2
11812.8	0.259731	0.0579026	4.48565	7.26912e-06	2.9096e-05	0	CellOracle	HepG2_CTCF_CRISPR-RNA-seq	CCT4
8023.21	0.375974	0.0660127	5.69548	1.23024e-08	6.54715e-08	0	CellOracle	HepG2_CTCF_CRISPR-RNA-seq	CCT8
1162.21	0.614891	0.153863	3.99635	6.43255e-05	0.000227881	0	CellOracle	HepG2_CTCF_CRISPR-RNA-seq	CCZ1B
213.185	2.35417	0.386806	6.08618	1.15639e-09	6.76974e-09	0	CellOracle	HepG2_CTCF_CRISPR-RNA-seq	CD14
14.8481	-6.59178	1.91928	-3.4345	0.000593655	0.00182478	0	CellOracle	HepG2_CTCF_CRISPR-RNA-seq	CD163
107.607	3.0666	0.585893	5.23405	1.65833e-07	7.87823e-07	0	CellOracle	HepG2_CTCF_CRISPR-RNA-seq	CD19
3235.9	0.305418	0.0949913	3.21522	0.00130345	0.00378685	0	CellOracle	HepG2_CTCF_CRISPR-RNA-seq	CD24
4233.3	-0.385727	0.083784	-4.60383	4.14788e-06	1.70759e-05	0	CellOracle	HepG2_CTCF_CRISPR-RNA-seq	CD2AP
172.303	3.88077	0.526283	7.37392	1.65686e-13	1.27728e-12	0	CellOracle	HepG2_CTCF_CRISPR-RNA-seq	CD3D
621.3	-0.752188	0.201061	-3.74109	0.000183223	0.000610335	0	CellOracle	HepG2_CTCF_CRISPR-RNA-seq	CD3EAP
329.041	0.998619	0.282403	3.53615	0.000406008	0.001283	0	CellOracle	HepG2_CTCF_CRISPR-RNA-seq	CD40
15781.3	0.691284	0.0535638	12.9058	4.17385e-38	8.71158e-37	0	CellOracle	HepG2_CTCF_CRISPR-RNA-seq	CD46
12.9292	-7.86524	2.00645	-3.91999	8.85543e-05	0.000308348	0	CellOracle	HepG2_CTCF_CRISPR-RNA-seq	CD6
4743.72	0.55119	0.0865836	6.36598	1.94043e-10	1.20783e-09	0	CellOracle	HepG2_CTCF_CRISPR-RNA-seq	CD7
4825.9	-0.851981	0.0788769	-10.8014	3.39006e-27	4.9277e-26	0	CellOracle	HepG2_CTCF_CRISPR-RNA-seq	CD74
22.7237	-5.59182	1.30948	-4.27025	1.95258e-05	7.40038e-05	0	CellOracle	HepG2_CTCF_CRISPR-RNA-seq	CD81
96.3371	1.58804	0.53374	2.9753	0.00292706	0.00798444	0	CellOracle	HepG2_CTCF_CRISPR-RNA-seq	CDA
2038.77	0.758738	0.117707	6.44601	1.14837e-10	7.29253e-10	0	CellOracle	HepG2_CTCF_CRISPR-RNA-seq	CDC20
2158.9	0.77538	0.11435	6.78079	1.19524e-11	8.14167e-11	0	CellOracle	HepG2_CTCF_CRISPR-RNA-seq	CDC23
972.727	0.705377	0.167246	4.21759	2.46928e-05	9.24907e-05	0	CellOracle	HepG2_CTCF_CRISPR-RNA-seq	CDC25A
3309.22	0.94028	0.0951569	9.88137	5.01435e-23	6.19717e-22	0	CellOracle	HepG2_CTCF_CRISPR-RNA-seq	CDC25B
530.767	0.851756	0.224067	3.80134	0.000143916	0.000487099	0	CellOracle	HepG2_CTCF_CRISPR-RNA-seq	CDC26
7978.54	0.580192	0.0664836	8.72685	2.61865e-18	2.62863e-17	0	CellOracle	HepG2_CTCF_CRISPR-RNA-seq	CDC42
3446.45	-0.308495	0.0908693	-3.39493	0.000686468	0.00208856	0	CellOracle	HepG2_CTCF_CRISPR-RNA-seq	CDC42BPA
585.542	1.29725	0.215841	6.01018	1.85314e-09	1.06776e-08	0	CellOracle	HepG2_CTCF_CRISPR-RNA-seq	CDC42BPG
5800.72	-1.427	0.0768099	-18.5783	4.81378e-77	2.21039e-75	0	CellOracle	HepG2_CTCF_CRISPR-RNA-seq	CDC42EP1
547.451	-1.74683	0.215329	-8.11236	4.96449e-16	4.43855e-15	-0.000635495	CellOracle	HepG2_CTCF_CRISPR-RNA-seq	CDC42EP2
3245.09	-0.965656	0.0953919	-10.123	4.36634e-24	5.64158e-23	0	CellOracle	HepG2_CTCF_CRISPR-RNA-seq	CDC42EP4
84.0779	-3.6211	0.566911	-6.38742	1.68708e-10	1.0549e-09	0	CellOracle	HepG2_CTCF_CRISPR-RNA-seq	CDC42EP5
2996.81	-0.490938	0.0965701	-5.08375	3.70059e-07	1.70448e-06	0	CellOracle	HepG2_CTCF_CRISPR-RNA-seq	CDC5L
769.922	1.6492	0.192714	8.55776	1.15082e-17	1.11702e-16	0	CellOracle	HepG2_CTCF_CRISPR-RNA-seq	CDCA3
1258.71	1.08866	0.148429	7.33458	2.22421e-13	1.69534e-12	-0.452919	CellOracle	HepG2_CTCF_CRISPR-RNA-seq	CDCA5
1327.34	1.51556	0.147598	10.2681	9.80783e-25	1.29623e-23	0	CellOracle	HepG2_CTCF_CRISPR-RNA-seq	CDCA8
1832.95	2.62563	0.142719	18.3973	1.38145e-75	6.15397e-74	0	CellOracle	HepG2_CTCF_CRISPR-RNA-seq	CDH1
695.445	-1.33808	0.188724	-7.09015	1.33964e-12	9.75214e-12	0	CellOracle	HepG2_CTCF_CRISPR-RNA-seq	CDH16
5347.09	-0.627272	0.0764104	-8.20924	2.2259e-16	2.02754e-15	0	CellOracle	HepG2_CTCF_CRISPR-RNA-seq	CDH2
2891.34	-1.06935	0.100194	-10.6728	1.36502e-26	1.93087e-25	0	CellOracle	HepG2_CTCF_CRISPR-RNA-seq	CDHR2
88.4175	-1.54946	0.529081	-2.92859	0.00340504	0.00917699	0	CellOracle	HepG2_CTCF_CRISPR-RNA-seq	CDHR5
8900.37	1.365	0.065725	20.7683	8.36915e-96	5.0805e-94	0	CellOracle	HepG2_CTCF_CRISPR-RNA-seq	CDIP1
1884.92	1.72204	0.126732	13.5881	4.7116e-42	1.09012e-40	0	CellOracle	HepG2_CTCF_CRISPR-RNA-seq	CDK1
254.9	1.42562	0.327375	4.3547	1.33247e-05	5.16046e-05	0	CellOracle	HepG2_CTCF_CRISPR-RNA-seq	CDK10
1305.8	0.691636	0.143717	4.81248	1.4907e-06	6.4373e-06	0	CellOracle	HepG2_CTCF_CRISPR-RNA-seq	CDK11A
1735.68	0.556378	0.125131	4.44638	8.73306e-06	3.46433e-05	0	CellOracle	HepG2_CTCF_CRISPR-RNA-seq	CDK11B
10163.5	-1.04968	0.0615099	-17.0652	2.69516e-65	9.91066e-64	0	CellOracle	HepG2_CTCF_CRISPR-RNA-seq	CDK12
6121.2	0.286453	0.0740197	3.86996	0.000108852	0.000374005	0	CellOracle	HepG2_CTCF_CRISPR-RNA-seq	CDK16
4508.71	1.73531	0.087125	19.9175	2.87146e-88	1.60193e-86	0	CellOracle	HepG2_CTCF_CRISPR-RNA-seq	CDK18
2730.36	-0.91986	0.102513	-8.97314	2.88174e-19	3.03566e-18	0	CellOracle	HepG2_CTCF_CRISPR-RNA-seq	CDK2AP1
4266.23	-0.578675	0.0833279	-6.94455	3.79678e-12	2.68746e-11	0	CellOracle	HepG2_CTCF_CRISPR-RNA-seq	CDK4
455.619	0.745809	0.242635	3.07379	0.00211358	0.00592054	0	CellOracle	HepG2_CTCF_CRISPR-RNA-seq	CDK5
360.305	-1.26027	0.2632	-4.78824	1.68248e-06	7.2012e-06	0	CellOracle	HepG2_CTCF_CRISPR-RNA-seq	CDK5R1
5168.48	0.522494	0.0782377	6.67828	2.41759e-11	1.61065e-10	0	CellOracle	HepG2_CTCF_CRISPR-RNA-seq	CDK5RAP2
7474.58	1.04376	0.0711738	14.6649	1.08145e-48	2.87766e-47	0	CellOracle	HepG2_CTCF_CRISPR-RNA-seq	CDK5RAP3
15897.7	-1.04803	0.0538786	-19.4516	2.82363e-84	1.46567e-82	0	CellOracle	HepG2_CTCF_CRISPR-RNA-seq	CDK6
8365.43	1.4436	0.0675211	21.38	2.05098e-101	1.37562e-99	0	CellOracle	HepG2_CTCF_CRISPR-RNA-seq	CDKN1A
357.288	1.09208	0.27232	4.01029	6.06442e-05	0.000215693	0	CellOracle	HepG2_CTCF_CRISPR-RNA-seq	CDKN2C
725.512	1.88576	0.201481	9.35947	8.01374e-21	9.08867e-20	0	CellOracle	HepG2_CTCF_CRISPR-RNA-seq	CDKN3
236.999	1.60103	0.342066	4.68047	2.86212e-06	1.1967e-05	0	CellOracle	HepG2_CTCF_CRISPR-RNA-seq	CDO1
4788.7	0.338851	0.0817686	4.14402	3.41273e-05	0.000125441	0	CellOracle	HepG2_CTCF_CRISPR-RNA-seq	CDR2
225.322	-2.51317	0.339261	-7.40777	1.2844e-13	9.98306e-13	0	CellOracle	HepG2_CTCF_CRISPR-RNA-seq	CDRT4
9102.56	-0.747439	0.062687	-11.9234	8.94253e-33	1.58244e-31	0	CellOracle	HepG2_CTCF_CRISPR-RNA-seq	CDV3
1921.27	-0.888823	0.120369	-7.38415	1.53433e-13	1.18537e-12	0	CellOracle	HepG2_CTCF_CRISPR-RNA-seq	CDYL
6787.61	-2.16497	0.0729244	-29.6878	1.10367e-193	1.79677e-191	0	CellOracle	HepG2_CTCF_CRISPR-RNA-seq	CEBPB
4498.69	-0.616721	0.082489	-7.4764	7.63846e-14	6.02332e-13	0	CellOracle	HepG2_CTCF_CRISPR-RNA-seq	CEBPG
3066.24	-0.559759	0.0953136	-5.87282	4.2845e-09	2.38208e-08	0	CellOracle	HepG2_CTCF_CRISPR-RNA-seq	CEBPZ
2312.82	0.433091	0.109478	3.95597	7.62249e-05	0.000267654	0	CellOracle	HepG2_CTCF_CRISPR-RNA-seq	CEBPZOS
7.27268	-7.03516	2.36581	-2.97368	0.00294247	0.0080167	0	CellOracle	HepG2_CTCF_CRISPR-RNA-seq	CELA2A
54.8253	-4.27704	0.736643	-5.80612	6.39362e-09	3.4897e-08	0	CellOracle	HepG2_CTCF_CRISPR-RNA-seq	CELA3A
31.4933	-3.94675	0.944353	-4.17932	2.92387e-05	0.0001087	0	CellOracle	HepG2_CTCF_CRISPR-RNA-seq	CELA3B
185.843	1.50237	0.383446	3.91807	8.92617e-05	0.000310569	0	CellOracle	HepG2_CTCF_CRISPR-RNA-seq	CELF5
126.06	-1.27827	0.436127	-2.93096	0.00337911	0.00911068	0	CellOracle	HepG2_CTCF_CRISPR-RNA-seq	CELSR1
3493.59	-0.38321	0.0902865	-4.24438	2.19203e-05	8.26154e-05	0	CellOracle	HepG2_CTCF_CRISPR-RNA-seq	CELSR2
738.34	0.968063	0.191388	5.05811	4.23424e-07	1.9398e-06	0	CellOracle	HepG2_CTCF_CRISPR-RNA-seq	CENPA
3252.66	-1.18653	0.0976027	-12.1567	5.28245e-34	9.75239e-33	0	CellOracle	HepG2_CTCF_CRISPR-RNA-seq	CENPB
5191.7	0.640836	0.0795178	8.05903	7.69044e-16	6.80773e-15	0	CellOracle	HepG2_CTCF_CRISPR-RNA-seq	CENPF
414.68	1.93067	0.266413	7.24689	4.26455e-13	3.20074e-12	0	CellOracle	HepG2_CTCF_CRISPR-RNA-seq	CENPH
247.249	1.28813	0.332251	3.87697	0.000105767	0.000364175	0	CellOracle	HepG2_CTCF_CRISPR-RNA-seq	CENPI
632.093	0.800171	0.203778	3.92668	8.61272e-05	0.000300597	0	CellOracle	HepG2_CTCF_CRISPR-RNA-seq	CENPJ
352.774	0.885265	0.271301	3.26304	0.00110223	0.00324864	0	CellOracle	HepG2_CTCF_CRISPR-RNA-seq	CENPK
338.227	0.817597	0.276515	2.95679	0.00310859	0.00842697	0	CellOracle	HepG2_CTCF_CRISPR-RNA-seq	CENPQ
379.742	0.952244	0.262546	3.62696	0.000286776	0.000927503	0	CellOracle	HepG2_CTCF_CRISPR-RNA-seq	CENPU
1866.54	-0.941447	0.118993	-7.91175	2.53795e-15	2.18929e-14	0	CellOracle	HepG2_CTCF_CRISPR-RNA-seq	CEP104
700.476	-0.584908	0.189008	-3.09462	0.00197068	0.00554976	0	CellOracle	HepG2_CTCF_CRISPR-RNA-seq	CEP120
272.325	1.31171	0.314353	4.17273	3.00974e-05	0.000111614	0	CellOracle	HepG2_CTCF_CRISPR-RNA-seq	CEP126
560.147	0.844202	0.222367	3.79644	0.000146791	0.000496289	0	CellOracle	HepG2_CTCF_CRISPR-RNA-seq	CEP152
4448.08	-1.39957	0.0818747	-17.0941	1.64245e-65	6.06454e-64	0	CellOracle	HepG2_CTCF_CRISPR-RNA-seq	CEP170B
7064.71	1.00881	0.070691	14.2707	3.33426e-46	8.37447e-45	-0.114189	CellOracle	HepG2_CTCF_CRISPR-RNA-seq	CEP250
1031.45	0.603719	0.164994	3.65903	0.000253174	0.000826589	0	CellOracle	HepG2_CTCF_CRISPR-RNA-seq	CEP290
3610.35	-0.597084	0.0909943	-6.56177	5.31735e-11	3.4677e-10	0	CellOracle	HepG2_CTCF_CRISPR-RNA-seq	CEP350
335.962	1.03608	0.279652	3.70488	0.000211491	0.000697749	0	CellOracle	HepG2_CTCF_CRISPR-RNA-seq	CEP41
413.715	0.92877	0.251419	3.69412	0.000220653	0.000725971	0	CellOracle	HepG2_CTCF_CRISPR-RNA-seq	CEP55
1359.55	-0.61447	0.140288	-4.38006	1.18648e-05	4.62908e-05	0	CellOracle	HepG2_CTCF_CRISPR-RNA-seq	CEP68
435.137	0.920888	0.245319	3.75383	0.000174152	0.00058196	0	CellOracle	HepG2_CTCF_CRISPR-RNA-seq	CEP70
292.041	-1.39844	0.2895	-4.83054	1.36161e-06	5.90546e-06	0	CellOracle	HepG2_CTCF_CRISPR-RNA-seq	CEP72
691.33	0.6939	0.194362	3.57014	0.000356795	0.00113915	0	CellOracle	HepG2_CTCF_CRISPR-RNA-seq	CEP76
1786.79	0.37757	0.12304	3.06869	0.00215003	0.00601699	0	CellOracle	HepG2_CTCF_CRISPR-RNA-seq	CEPT1
4448.1	0.408095	0.0832144	4.90414	9.3837e-07	4.15127e-06	0	CellOracle	HepG2_CTCF_CRISPR-RNA-seq	CERK
13327.8	-0.361333	0.0555362	-6.50626	7.70429e-11	4.95754e-10	0	CellOracle	HepG2_CTCF_CRISPR-RNA-seq	CERS2
2697.35	-0.302081	0.101721	-2.96971	0.00298079	0.00811085	0	CellOracle	HepG2_CTCF_CRISPR-RNA-seq	CERS4
1370.13	0.548413	0.14573	3.76322	0.000167739	0.000562101	0	CellOracle	HepG2_CTCF_CRISPR-RNA-seq	CERS5
3837.89	-0.4576	0.0872279	-5.24603	1.55415e-07	7.41376e-07	0	CellOracle	HepG2_CTCF_CRISPR-RNA-seq	CERS6
15019.9	0.732326	0.0600043	12.2045	2.93931e-34	5.47733e-33	0	CellOracle	HepG2_CTCF_CRISPR-RNA-seq	CES1
8173.06	0.350204	0.0656908	5.33109	9.76232e-08	4.74162e-07	0	CellOracle	HepG2_CTCF_CRISPR-RNA-seq	CES2
1516.98	3.37173	0.166648	20.2326	5.05297e-91	2.92843e-89	0	CellOracle	HepG2_CTCF_CRISPR-RNA-seq	CES3
959.164	1.65124	0.173403	9.52251	1.69045e-21	1.96447e-20	0	CellOracle	HepG2_CTCF_CRISPR-RNA-seq	CETN2
831.351	1.89387	0.198724	9.53017	1.57033e-21	1.82725e-20	0	CellOracle	HepG2_CTCF_CRISPR-RNA-seq	CETN3
30878.6	0.996582	0.0459909	21.6691	4.01588e-104	2.78745e-102	0	CellOracle	HepG2_CTCF_CRISPR-RNA-seq	CFB
3687.29	1.68927	0.0938759	17.9947	2.1422e-72	9.02648e-71	0	CellOracle	HepG2_CTCF_CRISPR-RNA-seq	CFDP1
5545.16	0.504276	0.0769526	6.55307	5.63666e-11	3.66926e-10	0	CellOracle	HepG2_CTCF_CRISPR-RNA-seq	CFL2
5374.35	-0.251859	0.0767605	-3.2811	0.00103401	0.00305563	0	CellOracle	HepG2_CTCF_CRISPR-RNA-seq	CFLAR
383.196	2.60558	0.296936	8.77487	1.71095e-18	1.72715e-17	0	CellOracle	HepG2_CTCF_CRISPR-RNA-seq	CGN
2477.05	-1.21655	0.104611	-11.6292	2.92748e-31	4.93182e-30	0	CellOracle	HepG2_CTCF_CRISPR-RNA-seq	CGNL1
656.415	-0.781774	0.194031	-4.02911	5.59882e-05	0.000200207	0	CellOracle	HepG2_CTCF_CRISPR-RNA-seq	CH507-9B2.5
98.4105	4.07872	0.719299	5.67041	1.42456e-08	7.53429e-08	0	CellOracle	HepG2_CTCF_CRISPR-RNA-seq	CHAD
495.198	-1.91569	0.226973	-8.44015	3.16927e-17	3.01249e-16	0	CellOracle	HepG2_CTCF_CRISPR-RNA-seq	CHADL
728.121	1.80194	0.204886	8.79487	1.43214e-18	1.45308e-17	0	CellOracle	HepG2_CTCF_CRISPR-RNA-seq	CHCHD1
8059.04	0.532409	0.0710178	7.49684	6.53755e-14	5.18028e-13	0	CellOracle	HepG2_CTCF_CRISPR-RNA-seq	CHCHD2
1051.45	0.528124	0.157994	3.34268	0.00082973	0.00249225	0	CellOracle	HepG2_CTCF_CRISPR-RNA-seq	CHCHD7
3605.02	-0.863265	0.0891425	-9.6841	3.52289e-22	4.19189e-21	0	CellOracle	HepG2_CTCF_CRISPR-RNA-seq	CHD1
1393.09	0.896532	0.140087	6.39983	1.55552e-10	9.75703e-10	0	CellOracle	HepG2_CTCF_CRISPR-RNA-seq	CHD3
6266.19	-1.21753	0.0718258	-16.9512	1.88655e-64	6.82512e-63	0	CellOracle	HepG2_CTCF_CRISPR-RNA-seq	CHD7
4106.51	-0.297829	0.0844733	-3.52572	0.000422338	0.00133226	0	CellOracle	HepG2_CTCF_CRISPR-RNA-seq	CHERP
564.724	-0.626985	0.209906	-2.98698	0.00281744	0.0077089	0	CellOracle	HepG2_CTCF_CRISPR-RNA-seq	CHIC2
3196.77	0.332293	0.0953924	3.48343	0.000495027	0.00154334	0	CellOracle	HepG2_CTCF_CRISPR-RNA-seq	CHID1
5072.35	-0.870239	0.0778705	-11.1755	5.37691e-29	8.32235e-28	0	CellOracle	HepG2_CTCF_CRISPR-RNA-seq	CHKA
1406.17	-0.633029	0.138686	-4.56449	5.00706e-06	2.04139e-05	0	CellOracle	HepG2_CTCF_CRISPR-RNA-seq	CHML
1316.1	1.28054	0.146657	8.73154	2.51238e-18	2.52337e-17	0	CellOracle	HepG2_CTCF_CRISPR-RNA-seq	CHMP2A
4987.69	0.244936	0.0788984	3.10445	0.00190634	0.00538636	0	CellOracle	HepG2_CTCF_CRISPR-RNA-seq	CHMP3
2211.38	0.874186	0.115526	7.56701	3.81913e-14	3.06832e-13	0	CellOracle	HepG2_CTCF_CRISPR-RNA-seq	CHMP4A
4835.65	0.636241	0.0866678	7.34114	2.11781e-13	1.61868e-12	0	CellOracle	HepG2_CTCF_CRISPR-RNA-seq	CHMP4B
2080.45	0.890134	0.116791	7.62162	2.50503e-14	2.03817e-13	0	CellOracle	HepG2_CTCF_CRISPR-RNA-seq	CHMP5
6015.33	-0.261365	0.0732804	-3.56664	0.000361592	0.00115261	0	CellOracle	HepG2_CTCF_CRISPR-RNA-seq	CHRD
62.7478	-2.10471	0.650711	-3.23447	0.00121867	0.00356193	0	CellOracle	HepG2_CTCF_CRISPR-RNA-seq	CHRNA7
1136.82	0.886435	0.155859	5.68742	1.28973e-08	6.84545e-08	0	CellOracle	HepG2_CTCF_CRISPR-RNA-seq	CHRNB1
622.535	-0.856098	0.199117	-4.29947	1.71206e-05	6.55258e-05	0	CellOracle	HepG2_CTCF_CRISPR-RNA-seq	CHST10
3480.75	-1.05398	0.0914823	-11.5211	1.03309e-30	1.70042e-29	0	CellOracle	HepG2_CTCF_CRISPR-RNA-seq	CHST13
7750.5	3.67008	0.0870377	42.1666	0	0	0	CellOracle	HepG2_CTCF_CRISPR-RNA-seq	CHST15
3003.24	-1.54072	0.0971831	-15.8538	1.32291e-56	4.11298e-55	0	CellOracle	HepG2_CTCF_CRISPR-RNA-seq	CHST3
782.159	-2.12402	0.180493	-11.7679	5.71372e-32	9.80089e-31	0	CellOracle	HepG2_CTCF_CRISPR-RNA-seq	CHST9
81.558	-1.70171	0.543256	-3.13243	0.00173367	0.00493429	0	CellOracle	HepG2_CTCF_CRISPR-RNA-seq	CHSY3
1042.05	0.623344	0.159778	3.9013	9.56773e-05	0.000331666	0	CellOracle	HepG2_CTCF_CRISPR-RNA-seq	CHTF18
3891.84	-0.317006	0.0872384	-3.63379	0.000279287	0.000905242	-0.206261	CellOracle	HepG2_CTCF_CRISPR-RNA-seq	CHTF8
1278.19	0.863389	0.145779	5.9226	3.16885e-09	1.78902e-08	0	CellOracle	HepG2_CTCF_CRISPR-RNA-seq	CHURC1
5285.56	-0.228246	0.0766017	-2.97965	0.00288582	0.00788155	0	CellOracle	HepG2_CTCF_CRISPR-RNA-seq	CIAO1
2349.84	0.360674	0.109534	3.29279	0.000991974	0.0029377	0	CellOracle	HepG2_CTCF_CRISPR-RNA-seq	CIAPIN1
6056.19	-0.810091	0.0727705	-11.1321	8.75109e-29	1.34059e-27	0	CellOracle	HepG2_CTCF_CRISPR-RNA-seq	CIC
329.192	1.69485	0.292653	5.79134	6.98288e-09	3.79743e-08	0	CellOracle	HepG2_CTCF_CRISPR-RNA-seq	CIDEC
138.57	2.04774	0.462382	4.42866	9.48193e-06	3.74261e-05	0	CellOracle	HepG2_CTCF_CRISPR-RNA-seq	CILP2
1371.02	0.629117	0.139853	4.49841	6.84638e-06	2.75331e-05	0	CellOracle	HepG2_CTCF_CRISPR-RNA-seq	CIR1
8901.85	0.828684	0.0653553	12.6797	7.66445e-37	1.54393e-35	0	CellOracle	HepG2_CTCF_CRISPR-RNA-seq	CIRBP
2439.82	0.708192	0.113119	6.2606	3.8349e-10	2.33114e-09	0	CellOracle	HepG2_CTCF_CRISPR-RNA-seq	CITED2
598.208	-0.944379	0.212727	-4.43939	9.02156e-06	3.57192e-05	0	CellOracle	HepG2_CTCF_CRISPR-RNA-seq	CITED4
3395.12	-0.306017	0.0919642	-3.32757	0.000876075	0.00262485	0	CellOracle	HepG2_CTCF_CRISPR-RNA-seq	CIZ1
1734.75	0.45762	0.125176	3.6558	0.000256384	0.000836458	0	CellOracle	HepG2_CTCF_CRISPR-RNA-seq	CKAP2
1187.17	2.16897	0.162963	13.3096	2.03518e-40	4.51064e-39	0	CellOracle	HepG2_CTCF_CRISPR-RNA-seq	CKAP2L
11460.4	1.27105	0.0606145	20.9695	1.24648e-97	7.91559e-96	0	CellOracle	HepG2_CTCF_CRISPR-RNA-seq	CKAP4
6358.16	1.73744	0.212187	8.18824	2.65076e-16	2.39989e-15	0	CellOracle	HepG2_CTCF_CRISPR-RNA-seq	CKB
1079.16	1.5963	0.163346	9.77247	1.47802e-22	1.78599e-21	0	CellOracle	HepG2_CTCF_CRISPR-RNA-seq	CKLF
99.287	2.14239	0.553752	3.86886	0.000109347	0.000375635	0	CellOracle	HepG2_CTCF_CRISPR-RNA-seq	CKMT2
1552.21	1.38029	0.137077	10.0695	7.53961e-24	9.68574e-23	0	CellOracle	HepG2_CTCF_CRISPR-RNA-seq	CKS1B
2361.53	1.9251	0.117075	16.4434	9.35794e-61	3.1679e-59	0	CellOracle	HepG2_CTCF_CRISPR-RNA-seq	CKS2
1857.92	-0.505522	0.119846	-4.2181	2.4637e-05	9.23206e-05	0	CellOracle	HepG2_CTCF_CRISPR-RNA-seq	CLASP2
1038.47	-1.33578	0.155899	-8.56822	1.05097e-17	1.02343e-16	0	CellOracle	HepG2_CTCF_CRISPR-RNA-seq	CLCN2
2836.59	-0.814548	0.098436	-8.2749	1.28566e-16	1.188e-15	0	CellOracle	HepG2_CTCF_CRISPR-RNA-seq	CLCN3
449.44	-0.998961	0.24078	-4.14885	3.34146e-05	0.000123024	0	CellOracle	HepG2_CTCF_CRISPR-RNA-seq	CLCN4
6130.76	-1.14583	0.0724949	-15.8056	2.84586e-56	8.80202e-55	0	CellOracle	HepG2_CTCF_CRISPR-RNA-seq	CLCN7
6145.48	-0.743981	0.075968	-9.79335	1.20246e-22	1.45991e-21	0	CellOracle	HepG2_CTCF_CRISPR-RNA-seq	CLDN1
3837.98	-0.315835	0.0869758	-3.6313	0.000282	0.00091354	0	CellOracle	HepG2_CTCF_CRISPR-RNA-seq	CLDN12
391.992	2.70717	0.293726	9.21664	3.06549e-20	3.39079e-19	0	CellOracle	HepG2_CTCF_CRISPR-RNA-seq	CLDN14
134.674	-2.85129	0.444025	-6.42147	1.34963e-10	8.5253e-10	0	CellOracle	HepG2_CTCF_CRISPR-RNA-seq	CLDN2
1706.67	-0.634652	0.125384	-5.06165	4.15644e-07	1.90562e-06	0	CellOracle	HepG2_CTCF_CRISPR-RNA-seq	CLDN4
2074.01	0.450606	0.115479	3.90205	9.53819e-05	0.000330706	0	CellOracle	HepG2_CTCF_CRISPR-RNA-seq	CLDND1
329.381	2.41226	0.31098	7.75697	8.6985e-15	7.2791e-14	0	CellOracle	HepG2_CTCF_CRISPR-RNA-seq	CLEC2D
1046.05	-0.622283	0.155598	-3.9993	6.35308e-05	0.000225155	0	CellOracle	HepG2_CTCF_CRISPR-RNA-seq	CLGN
45.3169	3.75705	0.995707	3.77325	0.000161137	0.000541294	0	CellOracle	HepG2_CTCF_CRISPR-RNA-seq	CLIC3
7530.4	-0.697019	0.0672538	-10.364	3.6148e-25	4.84535e-24	0	CellOracle	HepG2_CTCF_CRISPR-RNA-seq	CLIC4
4412.06	0.268612	0.0834916	3.21723	0.00129433	0.00376279	0	CellOracle	HepG2_CTCF_CRISPR-RNA-seq	CLINT1
5236.78	-0.699937	0.0799676	-8.75276	2.08201e-18	2.09818e-17	0	CellOracle	HepG2_CTCF_CRISPR-RNA-seq	CLIP2
4707.82	0.752293	0.0815122	9.22921	2.72636e-20	3.02127e-19	0	CellOracle	HepG2_CTCF_CRISPR-RNA-seq	CLK1
2289.81	0.386443	0.110941	3.48333	0.000495216	0.00154366	0	CellOracle	HepG2_CTCF_CRISPR-RNA-seq	CLK2
2486.07	0.354261	0.106529	3.32547	0.000882684	0.00264262	0	CellOracle	HepG2_CTCF_CRISPR-RNA-seq	CLK3
4419.2	-1.21947	0.0824606	-14.7886	1.73595e-49	4.76071e-48	0	CellOracle	HepG2_CTCF_CRISPR-RNA-seq	CLMN
1139.4	-0.922164	0.149429	-6.17124	6.77564e-10	4.03787e-09	0	CellOracle	HepG2_CTCF_CRISPR-RNA-seq	CLN6
4087.11	0.587172	0.0869848	6.75028	1.47558e-11	9.9791e-11	0	CellOracle	HepG2_CTCF_CRISPR-RNA-seq	CLNS1A
1615.49	-0.52351	0.127053	-4.12042	3.78184e-05	0.000138271	0	CellOracle	HepG2_CTCF_CRISPR-RNA-seq	CLOCK
13.636	-6.46619	1.95567	-3.30639	0.000945071	0.00281088	0	CellOracle	HepG2_CTCF_CRISPR-RNA-seq	CLPS
4200.09	0.280076	0.0846308	3.30938	0.000935025	0.00278378	0	CellOracle	HepG2_CTCF_CRISPR-RNA-seq	CLPTM1
3521.48	-0.433445	0.0906252	-4.78283	1.72844e-06	7.3891e-06	0	CellOracle	HepG2_CTCF_CRISPR-RNA-seq	CLPTM1L
4549.03	-0.250961	0.0849681	-2.95359	0.00314102	0.00850587	0	CellOracle	HepG2_CTCF_CRISPR-RNA-seq	CLTA
1026.92	1.03334	0.162885	6.34396	2.23938e-10	1.38908e-09	0	CellOracle	HepG2_CTCF_CRISPR-RNA-seq	CLTCL1
9744.76	-0.8975	0.061214	-14.6617	1.13403e-48	3.01309e-47	0	CellOracle	HepG2_CTCF_CRISPR-RNA-seq	CLUH
653.686	1.89267	0.212647	8.90051	5.55906e-19	5.78117e-18	0	CellOracle	HepG2_CTCF_CRISPR-RNA-seq	CLYBL
1046.35	0.530283	0.161348	3.28659	0.0010141	0.00300074	0	CellOracle	HepG2_CTCF_CRISPR-RNA-seq	CMAS
1319.64	0.679646	0.143458	4.73759	2.16275e-06	9.13239e-06	0	CellOracle	HepG2_CTCF_CRISPR-RNA-seq	CMBL
5197.98	0.632764	0.079285	7.98088	1.45292e-15	1.26859e-14	0	CellOracle	HepG2_CTCF_CRISPR-RNA-seq	CMPK1
3602.17	0.28193	0.0906944	3.10857	0.00187997	0.00531604	0	CellOracle	HepG2_CTCF_CRISPR-RNA-seq	CMTM3
595.64	-0.850699	0.203516	-4.18001	2.91498e-05	0.000108414	0	CellOracle	HepG2_CTCF_CRISPR-RNA-seq	CMTM8
3562.63	0.44554	0.091035	4.89416	9.87284e-07	4.35475e-06	0	CellOracle	HepG2_CTCF_CRISPR-RNA-seq	CMTR1
368.574	1.69537	0.278335	6.0911	1.12137e-09	6.57548e-09	0	CellOracle	HepG2_CTCF_CRISPR-RNA-seq	CNBD2
11754	0.170193	0.0585535	2.90663	0.00365345	0.0097987	0	CellOracle	HepG2_CTCF_CRISPR-RNA-seq	CNBP
1085.08	0.515324	0.156633	3.29001	0.00100185	0.00296646	0	CellOracle	HepG2_CTCF_CRISPR-RNA-seq	CNIH4
5380.43	-0.951743	0.0757967	-12.5565	3.6609e-36	7.25214e-35	0	CellOracle	HepG2_CTCF_CRISPR-RNA-seq	CNKSR3
7679.42	-0.263853	0.0695562	-3.79339	0.000148606	0.000502121	0	CellOracle	HepG2_CTCF_CRISPR-RNA-seq	CNN2
2697.8	-0.646008	0.1007	-6.41516	1.40678e-10	8.86126e-10	0	CellOracle	HepG2_CTCF_CRISPR-RNA-seq	CNNM2
4798.46	-0.702962	0.0794737	-8.84522	9.1349e-19	9.36392e-18	0	CellOracle	HepG2_CTCF_CRISPR-RNA-seq	CNNM3
1225.2	-0.717058	0.144511	-4.96197	6.97831e-07	3.12653e-06	0	CellOracle	HepG2_CTCF_CRISPR-RNA-seq	CNOT10
7649.58	0.726735	0.0678724	10.7074	9.39788e-27	1.33463e-25	0	CellOracle	HepG2_CTCF_CRISPR-RNA-seq	CNOT11
3397.52	1.29185	0.0957757	13.4883	1.83244e-41	4.16438e-40	0	CellOracle	HepG2_CTCF_CRISPR-RNA-seq	CNOT8
4048.91	-0.280262	0.0850804	-3.29408	0.00098744	0.00292476	0	CellOracle	HepG2_CTCF_CRISPR-RNA-seq	CNOT9
8742.67	-1.69674	0.0635159	-26.7136	3.27078e-157	3.95764e-155	0	CellOracle	HepG2_CTCF_CRISPR-RNA-seq	CNP
2766.18	-0.39084	0.102709	-3.80531	0.000141628	0.000479719	0	CellOracle	HepG2_CTCF_CRISPR-RNA-seq	CNPPD1
3002.7	1.10714	0.100536	11.0123	3.3342e-28	4.99655e-27	0	CellOracle	HepG2_CTCF_CRISPR-RNA-seq	CNPY3
202.083	1.09247	0.360455	3.03082	0.00243893	0.00675165	0	CellOracle	HepG2_CTCF_CRISPR-RNA-seq	CNPY4
1281.2	-0.826011	0.141285	-5.8464	5.0232e-09	2.77212e-08	0	CellOracle	HepG2_CTCF_CRISPR-RNA-seq	CNST
43.8078	-3.19652	0.790226	-4.04507	5.2307e-05	0.000187718	0	CellOracle	HepG2_CTCF_CRISPR-RNA-seq	CNTF
186.599	1.77142	0.389687	4.54576	5.47385e-06	2.22433e-05	0	CellOracle	HepG2_CTCF_CRISPR-RNA-seq	CNTNAP3
708.099	1.35837	0.199276	6.81652	9.32724e-12	6.3948e-11	0	CellOracle	HepG2_CTCF_CRISPR-RNA-seq	CNTNAP3B
1421.42	0.538351	0.137767	3.9077	9.31773e-05	0.000323564	0	CellOracle	HepG2_CTCF_CRISPR-RNA-seq	CNTRL
1779.34	0.814242	0.12927	6.29879	2.99973e-10	1.84222e-09	0	CellOracle	HepG2_CTCF_CRISPR-RNA-seq	COA3
2100.75	0.57144	0.115829	4.93348	8.07757e-07	3.60282e-06	0	CellOracle	HepG2_CTCF_CRISPR-RNA-seq	COA4
1535.74	0.748003	0.133345	5.60952	2.02893e-08	1.05899e-07	0	CellOracle	HepG2_CTCF_CRISPR-RNA-seq	COA5
985.125	0.712615	0.163896	4.34798	1.37398e-05	5.31317e-05	0	CellOracle	HepG2_CTCF_CRISPR-RNA-seq	COA6
1688.1	-0.936379	0.12503	-7.48926	6.92648e-14	5.48119e-13	0	CellOracle	HepG2_CTCF_CRISPR-RNA-seq	COA7
6473.26	-1.00839	0.0704425	-14.315	1.76274e-46	4.45862e-45	0	CellOracle	HepG2_CTCF_CRISPR-RNA-seq	COBLL1
1782.4	-0.358164	0.123462	-2.90101	0.00371957	0.00995814	0	CellOracle	HepG2_CTCF_CRISPR-RNA-seq	COG2
1199.05	0.736515	0.152719	4.82267	1.41648e-06	6.1301e-06	0	CellOracle	HepG2_CTCF_CRISPR-RNA-seq	COG6
1608.64	0.449638	0.130025	3.4581	0.000544009	0.00168578	0	CellOracle	HepG2_CTCF_CRISPR-RNA-seq	COG7
159.231	-1.93906	0.396767	-4.88714	1.0231e-06	4.50164e-06	0	CellOracle	HepG2_CTCF_CRISPR-RNA-seq	COL11A2
16.7644	-5.7445	1.55174	-3.70198	0.000213923	0.000704864	0	CellOracle	HepG2_CTCF_CRISPR-RNA-seq	COL12A1
2138.82	-1.36178	0.121947	-11.167	5.91622e-29	9.12556e-28	0	CellOracle	HepG2_CTCF_CRISPR-RNA-seq	COL16A1
35850.1	0.392488	0.0452359	8.67646	4.0828e-18	4.06193e-17	0	CellOracle	HepG2_CTCF_CRISPR-RNA-seq	COL18A1
309.734	-3.40714	0.294443	-11.5715	5.74775e-31	9.5928e-30	0	CellOracle	HepG2_CTCF_CRISPR-RNA-seq	COL1A1
68.6864	-10.2746	1.56117	-6.58137	4.66141e-11	3.05663e-10	0	CellOracle	HepG2_CTCF_CRISPR-RNA-seq	COL1A2
28285.3	-1.24388	0.0485535	-25.6187	9.43413e-145	1.03016e-142	0	CellOracle	HepG2_CTCF_CRISPR-RNA-seq	COL27A1
2296.32	0.55915	0.112152	4.98562	6.17619e-07	2.78387e-06	0	CellOracle	HepG2_CTCF_CRISPR-RNA-seq	COL6A1
34.0305	-4.91862	0.985019	-4.99343	5.93163e-07	2.67903e-06	0	CellOracle	HepG2_CTCF_CRISPR-RNA-seq	COL6A3
694.913	0.575919	0.194677	2.95833	0.00309312	0.00839013	0	CellOracle	HepG2_CTCF_CRISPR-RNA-seq	COMMD3
840.387	-0.515534	0.17383	-2.96574	0.00301952	0.00820541	0	CellOracle	HepG2_CTCF_CRISPR-RNA-seq	COMMD5
1140.22	1.12266	0.155673	7.21162	5.5292e-13	4.11713e-12	0	CellOracle	HepG2_CTCF_CRISPR-RNA-seq	COMMD6
90.6891	-2.74916	0.529711	-5.18992	2.10385e-07	9.89646e-07	0	CellOracle	HepG2_CTCF_CRISPR-RNA-seq	COMP
317.343	-1.63679	0.278148	-5.8846	3.99012e-09	2.2281e-08	0	CellOracle	HepG2_CTCF_CRISPR-RNA-seq	COMTD1
8679.91	0.489031	0.0643169	7.60347	2.88302e-14	2.33616e-13	0	CellOracle	HepG2_CTCF_CRISPR-RNA-seq	COPB2
1114.8	0.587179	0.154956	3.78932	0.000151062	0.000509554	0	CellOracle	HepG2_CTCF_CRISPR-RNA-seq	COPG2
3670.91	-0.419532	0.0894618	-4.68951	2.73854e-06	1.14691e-05	0	CellOracle	HepG2_CTCF_CRISPR-RNA-seq	COPS2
1018.7	0.752612	0.161529	4.65931	3.17272e-06	1.3201e-05	0	CellOracle	HepG2_CTCF_CRISPR-RNA-seq	COPS4
2058.86	0.494172	0.116256	4.25073	2.13076e-05	8.04504e-05	0	CellOracle	HepG2_CTCF_CRISPR-RNA-seq	COPS5
2409.92	0.49996	0.10818	4.62155	3.80877e-06	1.57523e-05	0	CellOracle	HepG2_CTCF_CRISPR-RNA-seq	COPS6
1853.81	0.985588	0.123117	8.00526	1.1921e-15	1.04494e-14	0	CellOracle	HepG2_CTCF_CRISPR-RNA-seq	COPS7A
2263.6	0.46337	0.110938	4.17684	2.95586e-05	0.000109752	0	CellOracle	HepG2_CTCF_CRISPR-RNA-seq	COPS7B
2181.89	0.421475	0.11366	3.7082	0.000208738	0.000689809	0	CellOracle	HepG2_CTCF_CRISPR-RNA-seq	COPS8
4113.15	0.779013	0.0862111	9.03611	1.62343e-19	1.73878e-18	0	CellOracle	HepG2_CTCF_CRISPR-RNA-seq	COPZ1
1484.81	-0.459129	0.132384	-3.46817	0.000524019	0.00162749	0	CellOracle	HepG2_CTCF_CRISPR-RNA-seq	COQ10B
1252.2	1.72161	0.15355	11.212	3.55917e-29	5.54722e-28	0	CellOracle	HepG2_CTCF_CRISPR-RNA-seq	COQ5
633.998	1.01054	0.204809	4.93407	8.05326e-07	3.59287e-06	0	CellOracle	HepG2_CTCF_CRISPR-RNA-seq	COQ6
1776.09	0.510582	0.12421	4.11065	3.94552e-05	0.0001439	0	CellOracle	HepG2_CTCF_CRISPR-RNA-seq	COQ9
70.4013	-2.46869	0.593123	-4.16219	3.15207e-05	0.00011629	0	CellOracle	HepG2_CTCF_CRISPR-RNA-seq	CORIN
301.751	1.34249	0.300974	4.46048	8.17757e-06	3.25287e-05	0	CellOracle	HepG2_CTCF_CRISPR-RNA-seq	CORO1A
2203.15	-0.374016	0.116544	-3.20924	0.00133087	0.00386088	0	CellOracle	HepG2_CTCF_CRISPR-RNA-seq	CORO1B
1704.38	-0.476987	0.123935	-3.84869	0.000118751	0.000405917	0	CellOracle	HepG2_CTCF_CRISPR-RNA-seq	CORO2A
741.859	0.918954	0.191525	4.7981	1.60181e-06	6.8806e-06	0	CellOracle	HepG2_CTCF_CRISPR-RNA-seq	COX16
603.506	1.48779	0.215192	6.91379	4.71889e-12	3.32047e-11	0	CellOracle	HepG2_CTCF_CRISPR-RNA-seq	COX17
9247.09	0.623084	0.0673861	9.24649	2.31989e-20	2.57401e-19	0	CellOracle	HepG2_CTCF_CRISPR-RNA-seq	COX4I1
3206.95	0.503976	0.100598	5.00979	5.44904e-07	2.47041e-06	0	CellOracle	HepG2_CTCF_CRISPR-RNA-seq	COX5A
5009.17	0.712171	0.0825841	8.62359	6.48871e-18	6.39163e-17	0	CellOracle	HepG2_CTCF_CRISPR-RNA-seq	COX5B
4767.18	0.619523	0.088854	6.97237	3.11644e-12	2.21729e-11	0	CellOracle	HepG2_CTCF_CRISPR-RNA-seq	COX6A1
2390.83	1.1099	0.111212	9.98004	1.864e-23	2.35074e-22	0	CellOracle	HepG2_CTCF_CRISPR-RNA-seq	COX6C
2200.97	0.64038	0.112687	5.68283	1.3248e-08	7.02326e-08	0	CellOracle	HepG2_CTCF_CRISPR-RNA-seq	COX7A2
2471.79	0.643964	0.106952	6.02104	1.73302e-09	1.00178e-08	0	CellOracle	HepG2_CTCF_CRISPR-RNA-seq	COX8A
53673.6	2.37904	0.0437221	54.4128	0	0	0	CellOracle	HepG2_CTCF_CRISPR-RNA-seq	CP
118.523	-4.40179	0.509888	-8.63287	5.98338e-18	5.90361e-17	0	CellOracle	HepG2_CTCF_CRISPR-RNA-seq	CPA1
51.9927	3.11955	0.847943	3.67896	0.000234184	0.000767949	0	CellOracle	HepG2_CTCF_CRISPR-RNA-seq	CPAMD8
56.5653	-9.99454	1.58559	-6.30337	2.91233e-10	1.79039e-09	0	CellOracle	HepG2_CTCF_CRISPR-RNA-seq	CPB1
18135.7	-0.318542	0.0514112	-6.19597	5.79261e-10	3.46937e-09	0	CellOracle	HepG2_CTCF_CRISPR-RNA-seq	CPD
24170.4	1.29216	0.048938	26.404	1.23255e-153	1.4715e-151	0	CellOracle	HepG2_CTCF_CRISPR-RNA-seq	CPE
553.734	-0.745688	0.214214	-3.48103	0.000499484	0.00155561	0	CellOracle	HepG2_CTCF_CRISPR-RNA-seq	CPEB2
122.427	-1.37328	0.446446	-3.07602	0.00209781	0.00588095	0	CellOracle	HepG2_CTCF_CRISPR-RNA-seq	CPLX1
2981.95	-2.61198	0.104435	-25.0105	4.69792e-138	4.75313e-136	0	CellOracle	HepG2_CTCF_CRISPR-RNA-seq	CPLX2
1820.9	0.708323	0.126741	5.58875	2.28713e-08	1.18788e-07	0	CellOracle	HepG2_CTCF_CRISPR-RNA-seq	CPN1
2745.83	-1.04332	0.099886	-10.4451	1.5425e-25	2.10061e-24	0	CellOracle	HepG2_CTCF_CRISPR-RNA-seq	CPN2
16031	0.187604	0.0532012	3.52632	0.000421376	0.00132946	0	CellOracle	HepG2_CTCF_CRISPR-RNA-seq	CPNE1
2025.06	1.14353	0.119021	9.60785	7.40801e-22	8.73931e-21	0	CellOracle	HepG2_CTCF_CRISPR-RNA-seq	CPQ
2832.26	-0.314002	0.0989691	-3.17273	0.00151013	0.00433944	0	CellOracle	HepG2_CTCF_CRISPR-RNA-seq	CPSF2
1595.62	0.552584	0.132531	4.16947	3.0531e-05	0.000113082	0	CellOracle	HepG2_CTCF_CRISPR-RNA-seq	CPSF4
4238.38	-0.268421	0.0897508	-2.99073	0.0027831	0.00762426	0	CellOracle	HepG2_CTCF_CRISPR-RNA-seq	CPSF7
6690.07	1.62989	0.0734917	22.1778	5.62023e-109	4.10805e-107	0	CellOracle	HepG2_CTCF_CRISPR-RNA-seq	CPT1A
1162.45	0.50914	0.151654	3.35726	0.000787197	0.00237245	0	CellOracle	HepG2_CTCF_CRISPR-RNA-seq	CPT1B
1044.28	0.779597	0.16013	4.86851	1.12441e-06	4.93287e-06	0	CellOracle	HepG2_CTCF_CRISPR-RNA-seq	CPT2
1097.05	-0.64198	0.154033	-4.1678	3.07552e-05	0.000113771	0	CellOracle	HepG2_CTCF_CRISPR-RNA-seq	CPTP
3786.58	1.32411	0.0915946	14.4562	2.2897e-47	5.89136e-46	0	CellOracle	HepG2_CTCF_CRISPR-RNA-seq	CPVL
151.238	-2.71684	0.409969	-6.62694	3.4271e-11	2.26133e-10	0	CellOracle	HepG2_CTCF_CRISPR-RNA-seq	CPZ
1540.3	-0.789037	0.131439	-6.00307	1.93618e-09	1.11525e-08	0	CellOracle	HepG2_CTCF_CRISPR-RNA-seq	CRACR2B
359.71	1.19042	0.273837	4.34717	1.37904e-05	5.33158e-05	0	CellOracle	HepG2_CTCF_CRISPR-RNA-seq	CRADD
2763.46	-0.769311	0.101893	-7.55016	4.34711e-14	3.48158e-13	0	CellOracle	HepG2_CTCF_CRISPR-RNA-seq	CRAMP1
3240.7	0.547976	0.0947135	5.78562	7.2246e-09	3.9265e-08	0	CellOracle	HepG2_CTCF_CRISPR-RNA-seq	CRAT
2157.79	-0.559763	0.11122	-5.03294	4.83022e-07	2.20101e-06	0	CellOracle	HepG2_CTCF_CRISPR-RNA-seq	CREB1
1466.88	0.943797	0.137498	6.86408	6.69205e-12	4.66127e-11	0	CellOracle	HepG2_CTCF_CRISPR-RNA-seq	CREB3L3
7496.57	-1.1978	0.0670621	-17.861	2.374e-71	9.79578e-70	0	CellOracle	HepG2_CTCF_CRISPR-RNA-seq	CREBBP
1539.98	-0.71024	0.129569	-5.48155	4.21614e-08	2.13104e-07	0	CellOracle	HepG2_CTCF_CRISPR-RNA-seq	CREBRF
3758.06	0.32915	0.0894696	3.6789	0.000234241	0.000767995	0	CellOracle	HepG2_CTCF_CRISPR-RNA-seq	CREBZF
2427.21	0.826857	0.109887	7.52459	5.28861e-14	4.21488e-13	0	CellOracle	HepG2_CTCF_CRISPR-RNA-seq	CRELD1
535.073	0.985478	0.223129	4.41663	1.00251e-05	3.94657e-05	0	CellOracle	HepG2_CTCF_CRISPR-RNA-seq	CREM
10038.1	-0.85	0.0635887	-13.3672	9.40573e-41	2.09761e-39	0	CellOracle	HepG2_CTCF_CRISPR-RNA-seq	CRIM1
780.12	0.603745	0.184183	3.27795	0.00104562	0.00308637	0	CellOracle	HepG2_CTCF_CRISPR-RNA-seq	CRIP1
272.946	4.91683	0.521473	9.42873	4.15065e-21	4.76779e-20	0	CellOracle	HepG2_CTCF_CRISPR-RNA-seq	CRIP3
4371.86	-0.373162	0.0831776	-4.48634	7.24585e-06	2.90093e-05	0	CellOracle	HepG2_CTCF_CRISPR-RNA-seq	CRK
9810.17	-1.02088	0.145567	-7.01314	2.33032e-12	1.67017e-11	0	CellOracle	HepG2_CTCF_CRISPR-RNA-seq	CRLF1
462.898	0.804434	0.238276	3.37606	0.000735327	0.00222738	0	CellOracle	HepG2_CTCF_CRISPR-RNA-seq	CRLF3
564.93	1.54945	0.225833	6.86103	6.83667e-12	4.76015e-11	0	CellOracle	HepG2_CTCF_CRISPR-RNA-seq	CROT
1306.72	-0.515375	0.140202	-3.67594	0.000236979	0.00077626	0	CellOracle	HepG2_CTCF_CRISPR-RNA-seq	CRTC1
1545.89	-1.58712	0.136041	-11.6665	1.88975e-31	3.19561e-30	0	CellOracle	HepG2_CTCF_CRISPR-RNA-seq	CRYBG3
144.61	1.76142	0.442285	3.98254	6.81837e-05	0.00024093	0	CellOracle	HepG2_CTCF_CRISPR-RNA-seq	CRYGS
105.06	3.24804	0.606146	5.35852	8.39082e-08	4.09882e-07	0	CellOracle	HepG2_CTCF_CRISPR-RNA-seq	CRYM
4849.91	1.07456	0.081399	13.2011	8.64178e-40	1.86904e-38	0	CellOracle	HepG2_CTCF_CRISPR-RNA-seq	CRYZ
583.26	0.79464	0.211543	3.75639	0.000172379	0.000576681	0	CellOracle	HepG2_CTCF_CRISPR-RNA-seq	CRYZL1
13525.6	-0.225669	0.0558051	-4.04388	5.25731e-05	0.000188635	0	CellOracle	HepG2_CTCF_CRISPR-RNA-seq	CS
528.664	1.02557	0.223881	4.58087	4.63036e-06	1.89836e-05	0	CellOracle	HepG2_CTCF_CRISPR-RNA-seq	CSAD
1845.78	0.400595	0.121127	3.30723	0.000942222	0.00280474	0	CellOracle	HepG2_CTCF_CRISPR-RNA-seq	CSF1
2500.3	1.74349	0.11172	15.6059	6.63527e-55	1.99705e-53	0	CellOracle	HepG2_CTCF_CRISPR-RNA-seq	CSF3R
882.258	-0.751504	0.168796	-4.45216	8.50119e-06	3.37634e-05	0	CellOracle	HepG2_CTCF_CRISPR-RNA-seq	CSGALNACT2
3097.76	-0.854989	0.0950856	-8.99178	2.43247e-19	2.57147e-18	0	CellOracle	HepG2_CTCF_CRISPR-RNA-seq	CSK
13092.2	-0.494504	0.0557243	-8.87412	7.04882e-19	7.27133e-18	0	CellOracle	HepG2_CTCF_CRISPR-RNA-seq	CSNK1D
1928.17	-0.647425	0.11706	-5.53072	3.18917e-08	1.63363e-07	-0.0776773	CellOracle	HepG2_CTCF_CRISPR-RNA-seq	CSNK1G3
8058.19	-1.10853	0.0654417	-16.9391	2.31463e-64	8.35693e-63	0	CellOracle	HepG2_CTCF_CRISPR-RNA-seq	CSNK2A2
7351.77	0.384991	0.0680822	5.6548	1.5603e-08	8.22786e-08	0	CellOracle	HepG2_CTCF_CRISPR-RNA-seq	CSNK2B
1223.15	-0.849944	0.145585	-5.83811	5.27971e-09	2.90563e-08	0	CellOracle	HepG2_CTCF_CRISPR-RNA-seq	CSRNP1
160.473	1.76293	0.419126	4.2062	2.59695e-05	9.70091e-05	0	CellOracle	HepG2_CTCF_CRISPR-RNA-seq	CSRP2
23518.2	-0.348932	0.0548348	-6.36333	1.97428e-10	1.22847e-09	0	CellOracle	HepG2_CTCF_CRISPR-RNA-seq	CST3
130.602	2.45572	0.492886	4.98233	6.28219e-07	2.82951e-06	0	CellOracle	HepG2_CTCF_CRISPR-RNA-seq	CSTA
3133.52	0.609742	0.0973453	6.2637	3.75949e-10	2.28919e-09	0	CellOracle	HepG2_CTCF_CRISPR-RNA-seq	CTB-50L17.10
6350.63	-0.607338	0.0712886	-8.51942	1.60351e-17	1.54303e-16	0	CellOracle	HepG2_CTCF_CRISPR-RNA-seq	CTBP1
631	0.928054	0.207958	4.4627	8.09328e-06	3.2222e-05	0	CellOracle	HepG2_CTCF_CRISPR-RNA-seq	CTBS
5026.03	-0.313395	0.0790148	-3.96629	7.30006e-05	0.000257025	0	CellOracle	HepG2_CTCF_CRISPR-RNA-seq	CTDNEP1
1380.61	-0.785983	0.141951	-5.53699	3.07721e-08	1.57989e-07	0	CellOracle	HepG2_CTCF_CRISPR-RNA-seq	CTDP1
11811.1	-0.244827	0.0607166	-4.03229	5.52364e-05	0.000197637	0	CellOracle	HepG2_CTCF_CRISPR-RNA-seq	CTDSP2
1733.93	-0.412806	0.124738	-3.30939	0.000935004	0.00278378	0	CellOracle	HepG2_CTCF_CRISPR-RNA-seq	CTDSPL2
95.1006	2.27782	0.566164	4.02325	5.73999e-05	0.000204928	0	CellOracle	HepG2_CTCF_CRISPR-RNA-seq	CTF1
57215.1	1.85393	0.0486798	38.0842	0	0	0	CellOracle	HepG2_CTCF_CRISPR-RNA-seq	CTGF
801.888	-1.43548	0.177991	-8.06494	7.32745e-16	6.49355e-15	0	CellOracle	HepG2_CTCF_CRISPR-RNA-seq	CTH
569.999	2.18217	0.233363	9.35097	8.68454e-21	9.83076e-20	0	CellOracle	HepG2_CTCF_CRISPR-RNA-seq	CTHRC1
3055.34	-1.07865	0.0991374	-10.8803	1.43062e-27	2.10169e-26	0	CellOracle	HepG2_CTCF_CRISPR-RNA-seq	CTIF
2519.23	-0.691035	0.104676	-6.60169	4.06506e-11	2.67342e-10	0	CellOracle	HepG2_CTCF_CRISPR-RNA-seq	CTNNBIP1
2580.52	0.356206	0.104093	3.42201	0.000621595	0.00190543	0	CellOracle	HepG2_CTCF_CRISPR-RNA-seq	CTNNBL1
16216.3	-0.195166	0.0534985	-3.64806	0.000264223	0.000860468	0	CellOracle	HepG2_CTCF_CRISPR-RNA-seq	CTNND1
1412.17	0.536477	0.138144	3.88347	0.000102977	0.000355113	0	CellOracle	HepG2_CTCF_CRISPR-RNA-seq	CTPS2
11.2118	-6.17654	2.04858	-3.01504	0.00256946	0.0070845	0	CellOracle	HepG2_CTCF_CRISPR-RNA-seq	CTRC
38948.8	0.352389	0.0468258	7.52554	5.2502e-14	4.188e-13	0	CellOracle	HepG2_CTCF_CRISPR-RNA-seq	CTSB
35624.1	1.62487	0.0466601	34.8236	1.06918e-265	2.94568e-263	0	CellOracle	HepG2_CTCF_CRISPR-RNA-seq	CTSD
2691.38	1.0468	0.105189	9.95161	2.48134e-23	3.11176e-22	0	CellOracle	HepG2_CTCF_CRISPR-RNA-seq	CTSL
469.075	2.39162	0.262289	9.11825	7.63457e-20	8.29611e-19	0	CellOracle	HepG2_CTCF_CRISPR-RNA-seq	CTSV
277.059	-1.79495	0.298098	-6.02133	1.72993e-09	1.00031e-08	0	CellOracle	HepG2_CTCF_CRISPR-RNA-seq	CTU1
943.161	-0.57884	0.163909	-3.53146	0.000413269	0.00130434	0	CellOracle	HepG2_CTCF_CRISPR-RNA-seq	CTU2
644.398	-2.89524	0.20386	-14.2021	8.89165e-46	2.2208e-44	0	CellOracle	HepG2_CTCF_CRISPR-RNA-seq	CUEDC1
841.114	1.292	0.181349	7.12438	1.04552e-12	7.65458e-12	0	CellOracle	HepG2_CTCF_CRISPR-RNA-seq	CUEDC2
2854.06	-0.377891	0.0985573	-3.83423	0.000125957	0.000429647	0	CellOracle	HepG2_CTCF_CRISPR-RNA-seq	CUL1
3157.06	-0.291211	0.0961264	-3.02946	0.00244989	0.00677781	0	CellOracle	HepG2_CTCF_CRISPR-RNA-seq	CUL4B
1692.97	-0.743038	0.127122	-5.84508	5.06317e-09	2.79322e-08	0	CellOracle	HepG2_CTCF_CRISPR-RNA-seq	CUL5
9088.65	0.497563	0.0633383	7.85564	3.9774e-15	3.39178e-14	0	CellOracle	HepG2_CTCF_CRISPR-RNA-seq	CUL7
1935.6	0.889851	0.12091	7.35961	1.84444e-13	1.41628e-12	0	CellOracle	HepG2_CTCF_CRISPR-RNA-seq	CUL9
599.737	1.33172	0.214351	6.21277	5.20591e-10	3.13054e-09	0	CellOracle	HepG2_CTCF_CRISPR-RNA-seq	CUTC
1270.23	0.77208	0.148156	5.21125	1.8757e-07	8.86747e-07	0	CellOracle	HepG2_CTCF_CRISPR-RNA-seq	CWC15
9006.09	-0.930049	0.0631109	-14.7368	3.74343e-49	1.01418e-47	0	CellOracle	HepG2_CTCF_CRISPR-RNA-seq	CX3CL1
9657.25	-0.259894	0.0614436	-4.22979	2.33907e-05	8.78709e-05	0	CellOracle	HepG2_CTCF_CRISPR-RNA-seq	CXADR
5038.62	0.956375	0.0820223	11.6599	2.04192e-31	3.44643e-30	0	CellOracle	HepG2_CTCF_CRISPR-RNA-seq	CXCL16
126.326	-1.53539	0.447595	-3.43031	0.00060289	0.00185158	0	CellOracle	HepG2_CTCF_CRISPR-RNA-seq	CXCL8
120.649	1.38436	0.474622	2.91677	0.00353677	0.00950785	0	CellOracle	HepG2_CTCF_CRISPR-RNA-seq	CXorf57
1786.67	-0.748781	0.121166	-6.17981	6.41804e-10	3.82986e-09	0	CellOracle	HepG2_CTCF_CRISPR-RNA-seq	CXXC1
2355.93	-0.58501	0.113292	-5.16374	2.42069e-07	1.13244e-06	0	CellOracle	HepG2_CTCF_CRISPR-RNA-seq	CXXC5
193.987	-1.45978	0.356586	-4.09377	4.24411e-05	0.000154103	0	CellOracle	HepG2_CTCF_CRISPR-RNA-seq	CYB561
4125.26	1.80898	0.0900776	20.0825	1.04961e-89	5.94822e-88	0	CellOracle	HepG2_CTCF_CRISPR-RNA-seq	CYB5A
7738.12	0.821344	0.0686658	11.9615	5.65485e-33	1.01065e-31	0	CellOracle	HepG2_CTCF_CRISPR-RNA-seq	CYB5B
18743.8	1.69171	0.0563769	30.0071	7.92416e-198	1.30189e-195	0	CellOracle	HepG2_CTCF_CRISPR-RNA-seq	CYB5R3
7842.39	1.79871	0.0702524	25.6035	1.39358e-144	1.51249e-142	0	CellOracle	HepG2_CTCF_CRISPR-RNA-seq	CYC1
4898.28	0.6523	0.0825569	7.90121	2.76212e-15	2.37579e-14	0	CellOracle	HepG2_CTCF_CRISPR-RNA-seq	CYFIP2
3637.03	2.14547	0.0979062	21.9135	1.93014e-106	1.35549e-104	0	CellOracle	HepG2_CTCF_CRISPR-RNA-seq	CYGB
18.9898	-8.41984	1.8418	-4.57153	4.84182e-06	1.97736e-05	0	CellOracle	HepG2_CTCF_CRISPR-RNA-seq	CYP11B1
1346.6	3.78064	0.188899	20.0141	4.15299e-89	2.34611e-87	0	CellOracle	HepG2_CTCF_CRISPR-RNA-seq	CYP19A1
451.221	1.82633	0.253183	7.21347	5.45448e-13	4.06487e-12	0	CellOracle	HepG2_CTCF_CRISPR-RNA-seq	CYP1A1
672.069	-1.70148	0.192591	-8.83469	1.00381e-18	1.0278e-17	0	CellOracle	HepG2_CTCF_CRISPR-RNA-seq	CYP20A1
700.781	-1.13572	0.192548	-5.89836	3.67121e-09	2.05707e-08	0	CellOracle	HepG2_CTCF_CRISPR-RNA-seq	CYP24A1
8406.85	-0.204552	0.0643722	-3.17764	0.00148479	0.00426993	-0.0170995	CellOracle	HepG2_CTCF_CRISPR-RNA-seq	CYP27A1
137.515	-1.83327	0.419643	-4.36865	1.25018e-05	4.85961e-05	0	CellOracle	HepG2_CTCF_CRISPR-RNA-seq	CYP27B1
3009.49	-1.15257	0.095996	-12.0064	3.288e-33	5.92369e-32	0	CellOracle	HepG2_CTCF_CRISPR-RNA-seq	CYP2W1
1872.23	0.687183	0.124959	5.49927	3.81357e-08	1.9385e-07	0	CellOracle	HepG2_CTCF_CRISPR-RNA-seq	CYP4F12
826.038	3.39119	0.224104	15.1322	9.93062e-52	2.80059e-50	0	CellOracle	HepG2_CTCF_CRISPR-RNA-seq	CYP4F2
1400.19	1.31173	0.146911	8.92872	4.30971e-19	4.50261e-18	0	CellOracle	HepG2_CTCF_CRISPR-RNA-seq	CYP4V2
507.852	1.88357	0.242623	7.76337	8.27019e-15	6.9304e-14	0	CellOracle	HepG2_CTCF_CRISPR-RNA-seq	CYP8B1
4945.22	1.50428	0.082201	18.3	8.26934e-75	3.61189e-73	0	CellOracle	HepG2_CTCF_CRISPR-RNA-seq	CYTH1
491.658	-0.76031	0.224058	-3.39336	0.000690401	0.00209946	0	CellOracle	HepG2_CTCF_CRISPR-RNA-seq	CYTH3
2463.96	0.483988	0.10688	4.52834	5.94497e-06	2.40593e-05	0	CellOracle	HepG2_CTCF_CRISPR-RNA-seq	D2HGDH
2217.11	-1.06553	0.109694	-9.71368	2.63646e-22	3.15389e-21	0	CellOracle	HepG2_CTCF_CRISPR-RNA-seq	DAAM1
677.549	-2.00021	0.195954	-10.2075	1.83508e-24	2.40928e-23	0	CellOracle	HepG2_CTCF_CRISPR-RNA-seq	DAB2
5633.85	0.469691	0.0758738	6.19042	6.0003e-10	3.59015e-09	0	CellOracle	HepG2_CTCF_CRISPR-RNA-seq	DAD1
9347.85	-0.584087	0.062448	-9.35317	8.50619e-21	9.63496e-20	0	CellOracle	HepG2_CTCF_CRISPR-RNA-seq	DAG1
2044.14	-2.02723	0.114641	-17.6832	5.6482e-70	2.25777e-68	0	CellOracle	HepG2_CTCF_CRISPR-RNA-seq	DAGLA
6671.5	-0.236873	0.0699878	-3.38448	0.000713126	0.00216305	0	CellOracle	HepG2_CTCF_CRISPR-RNA-seq	DAP
3643.81	-0.801159	0.0886758	-9.0347	1.64455e-19	1.76035e-18	0	CellOracle	HepG2_CTCF_CRISPR-RNA-seq	DAPK1
118.581	2.62537	0.528125	4.97112	6.65689e-07	2.99151e-06	0	CellOracle	HepG2_CTCF_CRISPR-RNA-seq	DAPK2
7556.37	0.925649	0.0733048	12.6274	1.49127e-36	2.97722e-35	0	CellOracle	HepG2_CTCF_CRISPR-RNA-seq	DARS
6303.01	-0.356997	0.0720517	-4.95473	7.24291e-07	3.23941e-06	0	CellOracle	HepG2_CTCF_CRISPR-RNA-seq	DAZAP1
3972.37	0.814861	0.088554	9.20185	3.51825e-20	3.87721e-19	0	CellOracle	HepG2_CTCF_CRISPR-RNA-seq	DAZAP2
871.953	1.09647	0.182152	6.01956	1.74895e-09	1.01e-08	0	CellOracle	HepG2_CTCF_CRISPR-RNA-seq	DBF4B
7047.18	2.60805	0.0770321	33.8567	2.89288e-251	6.90742e-249	0	CellOracle	HepG2_CTCF_CRISPR-RNA-seq	DBI
2176.91	-0.507991	0.111981	-4.5364	5.72217e-06	2.32049e-05	0	CellOracle	HepG2_CTCF_CRISPR-RNA-seq	DCAF1
13230	0.378449	0.0562436	6.72876	1.71116e-11	1.15028e-10	0	CellOracle	HepG2_CTCF_CRISPR-RNA-seq	DCAF11
2863.26	-0.471117	0.098346	-4.7904	1.66447e-06	7.12754e-06	0	CellOracle	HepG2_CTCF_CRISPR-RNA-seq	DCAF12
3401.68	-0.318917	0.0913633	-3.49065	0.000481853	0.00150541	0	CellOracle	HepG2_CTCF_CRISPR-RNA-seq	DCAF16
11586.7	0.439501	0.0596447	7.36865	1.72359e-13	1.32586e-12	0	CellOracle	HepG2_CTCF_CRISPR-RNA-seq	DCAF7
5846.08	0.345007	0.0799153	4.31716	1.5805e-05	6.06853e-05	0	CellOracle	HepG2_CTCF_CRISPR-RNA-seq	DCAF8
1579.68	0.768862	0.133363	5.76519	8.15658e-09	4.41027e-08	0	CellOracle	HepG2_CTCF_CRISPR-RNA-seq	DCAKD
2235.09	-1.15567	0.112191	-10.3009	6.97934e-25	9.24453e-24	0	CellOracle	HepG2_CTCF_CRISPR-RNA-seq	DCBLD1
5540.15	-1.11455	0.0762713	-14.613	2.32015e-48	6.10121e-47	0	CellOracle	HepG2_CTCF_CRISPR-RNA-seq	DCBLD2
4072.32	0.266104	0.0875125	3.04075	0.00235987	0.00655404	0	CellOracle	HepG2_CTCF_CRISPR-RNA-seq	DCDC2
671.631	1.26059	0.204555	6.16262	7.1552e-10	4.2579e-09	0	CellOracle	HepG2_CTCF_CRISPR-RNA-seq	DCK
22.2221	-8.64661	1.7882	-4.83537	1.32896e-06	5.77087e-06	0	CellOracle	HepG2_CTCF_CRISPR-RNA-seq	DCN
895.423	0.877934	0.172805	5.0805	3.76442e-07	1.73165e-06	0	CellOracle	HepG2_CTCF_CRISPR-RNA-seq	DCP1B
3962.23	-0.396833	0.0872588	-4.54778	5.42157e-06	2.20508e-05	0	CellOracle	HepG2_CTCF_CRISPR-RNA-seq	DCP2
9124.99	-0.214533	0.0626006	-3.42701	0.000610262	0.00187293	0	CellOracle	HepG2_CTCF_CRISPR-RNA-seq	DCTN1
4231.94	0.658278	0.0850217	7.74247	9.75061e-15	8.14051e-14	0	CellOracle	HepG2_CTCF_CRISPR-RNA-seq	DCTN2
958.8	0.543922	0.168468	3.22864	0.00124382	0.0036307	0	CellOracle	HepG2_CTCF_CRISPR-RNA-seq	DCTN6
1562.45	-0.704199	0.130853	-5.38162	7.38184e-08	3.6397e-07	0	CellOracle	HepG2_CTCF_CRISPR-RNA-seq	DCUN1D1
1761.2	-1.26885	0.122103	-10.3916	2.7075e-25	3.65105e-24	0	CellOracle	HepG2_CTCF_CRISPR-RNA-seq	DCUN1D3
3865.61	-0.323996	0.0904234	-3.58309	0.000339549	0.00108879	0	CellOracle	HepG2_CTCF_CRISPR-RNA-seq	DCXR
4379.21	2.04404	0.0893351	22.8806	7.24498e-116	5.74085e-114	0	CellOracle	HepG2_CTCF_CRISPR-RNA-seq	DDB2
1087.68	-0.517484	0.15268	-3.38934	0.000700608	0.00212661	0	CellOracle	HepG2_CTCF_CRISPR-RNA-seq	DDC
2760.15	0.475353	0.102052	4.65794	3.19384e-06	1.32827e-05	0	CellOracle	HepG2_CTCF_CRISPR-RNA-seq	DDHD2
5347.86	-0.56331	0.0759617	-7.41572	1.20969e-13	9.42286e-13	0	CellOracle	HepG2_CTCF_CRISPR-RNA-seq	DDIT4
14181.2	0.275353	0.0550734	4.99974	5.74064e-07	2.5967e-06	0	CellOracle	HepG2_CTCF_CRISPR-RNA-seq	DDOST
5896.91	0.396861	0.0752125	5.27653	1.31654e-07	6.3208e-07	0	CellOracle	HepG2_CTCF_CRISPR-RNA-seq	DDRGK1
5296.25	-0.645065	0.078164	-8.25271	1.54838e-16	1.42416e-15	0	CellOracle	HepG2_CTCF_CRISPR-RNA-seq	DDX18
649.943	-0.880384	0.200067	-4.40045	1.08027e-05	4.23224e-05	0	CellOracle	HepG2_CTCF_CRISPR-RNA-seq	DDX20
12169.8	-0.804806	0.0570024	-14.1188	2.90921e-45	7.19586e-44	0	CellOracle	HepG2_CTCF_CRISPR-RNA-seq	DDX21
575.572	-1.14081	0.208489	-5.47183	4.45409e-08	2.24687e-07	0	CellOracle	HepG2_CTCF_CRISPR-RNA-seq	DDX28
918.862	-0.719707	0.168367	-4.27464	1.9145e-05	7.26681e-05	0	CellOracle	HepG2_CTCF_CRISPR-RNA-seq	DDX31
1361.48	-0.895744	0.137754	-6.50249	7.90034e-11	5.07822e-10	0	CellOracle	HepG2_CTCF_CRISPR-RNA-seq	DDX39A
23610.6	0.215473	0.0524277	4.1099	3.95825e-05	0.000144309	0	CellOracle	HepG2_CTCF_CRISPR-RNA-seq	DDX39B
9259.07	0.667782	0.063977	10.4379	1.66536e-25	2.26448e-24	0	CellOracle	HepG2_CTCF_CRISPR-RNA-seq	DDX3Y
1175.8	-0.781313	0.147775	-5.28717	1.24226e-07	5.9722e-07	0	CellOracle	HepG2_CTCF_CRISPR-RNA-seq	DDX49
1633.63	0.850018	0.131837	6.4475	1.13711e-10	7.22619e-10	0	CellOracle	HepG2_CTCF_CRISPR-RNA-seq	DDX50
1039.54	-0.519108	0.155943	-3.32884	0.000872079	0.00261507	0	CellOracle	HepG2_CTCF_CRISPR-RNA-seq	DDX51
4243.33	-0.606846	0.0895774	-6.77454	1.24803e-11	8.48512e-11	0	CellOracle	HepG2_CTCF_CRISPR-RNA-seq	DDX54
3069.21	-0.60078	0.0955203	-6.28955	3.18384e-10	1.94861e-09	0	CellOracle	HepG2_CTCF_CRISPR-RNA-seq	DDX56
551.113	0.717803	0.216828	3.31048	0.000931375	0.00277522	0	CellOracle	HepG2_CTCF_CRISPR-RNA-seq	DDX58
1268.87	1.83511	0.153612	11.9463	6.78436e-33	1.2077e-31	0	CellOracle	HepG2_CTCF_CRISPR-RNA-seq	DECR1
2756	-0.768897	0.100335	-7.66329	1.81226e-14	1.49008e-13	0	CellOracle	HepG2_CTCF_CRISPR-RNA-seq	DEF8
125.452	3.02233	0.536205	5.63651	1.73527e-08	9.11032e-08	0	CellOracle	HepG2_CTCF_CRISPR-RNA-seq	DENND1C
407.87	0.769008	0.252356	3.04731	0.00230896	0.00642264	0	CellOracle	HepG2_CTCF_CRISPR-RNA-seq	DENND3
4665.78	0.415288	0.0839887	4.94457	7.63111e-07	3.40708e-06	0	CellOracle	HepG2_CTCF_CRISPR-RNA-seq	DENND4A
2636.59	-0.840841	0.102177	-8.22925	1.88392e-16	1.72393e-15	0	CellOracle	HepG2_CTCF_CRISPR-RNA-seq	DENND4B
3150.08	-1.15244	0.0943368	-12.2163	2.54509e-34	4.7526e-33	0	CellOracle	HepG2_CTCF_CRISPR-RNA-seq	DENND5B
2923.29	0.48954	0.098872	4.95125	7.37368e-07	3.29379e-06	0	CellOracle	HepG2_CTCF_CRISPR-RNA-seq	DENR
877.984	1.27545	0.177155	7.19958	6.03971e-13	4.48049e-12	0	CellOracle	HepG2_CTCF_CRISPR-RNA-seq	DEPDC1
1245.65	0.46935	0.145743	3.2204	0.00128011	0.00372935	0	CellOracle	HepG2_CTCF_CRISPR-RNA-seq	DEPDC1B
602.565	0.743275	0.209003	3.55628	0.00037614	0.00119516	0	CellOracle	HepG2_CTCF_CRISPR-RNA-seq	DEPDC7
239.701	1.40904	0.339864	4.14588	3.38505e-05	0.000124501	0	CellOracle	HepG2_CTCF_CRISPR-RNA-seq	DEPTOR
944.686	0.915194	0.16857	5.42917	5.66179e-08	2.82191e-07	0	CellOracle	HepG2_CTCF_CRISPR-RNA-seq	DERA
2819.97	-0.705673	0.0987587	-7.14543	8.97172e-13	6.59817e-12	0	CellOracle	HepG2_CTCF_CRISPR-RNA-seq	DESI2
3097.64	0.323302	0.0960509	3.36594	0.00076282	0.00230519	0	CellOracle	HepG2_CTCF_CRISPR-RNA-seq	DFFA
2489.27	-0.888946	0.104731	-8.48789	2.10417e-17	2.01613e-16	0	CellOracle	HepG2_CTCF_CRISPR-RNA-seq	DGAT2
4659.96	-1.14487	0.0815778	-14.0341	9.6404e-45	2.36494e-43	0	CellOracle	HepG2_CTCF_CRISPR-RNA-seq	DGCR2
498.911	1.18181	0.233031	5.07147	3.94751e-07	1.81261e-06	0	CellOracle	HepG2_CTCF_CRISPR-RNA-seq	DGKA
5729.97	-0.432934	0.0745249	-5.80925	6.27536e-09	3.42724e-08	0	CellOracle	HepG2_CTCF_CRISPR-RNA-seq	DGKD
2054.84	-1.64496	0.113925	-14.4389	2.94535e-47	7.55663e-46	0	CellOracle	HepG2_CTCF_CRISPR-RNA-seq	DGKK
1219.01	-0.985585	0.144461	-6.8225	8.94707e-12	6.14121e-11	0	CellOracle	HepG2_CTCF_CRISPR-RNA-seq	DGKQ
2464.2	-0.783443	0.106916	-7.32763	2.34258e-13	1.7806e-12	0	CellOracle	HepG2_CTCF_CRISPR-RNA-seq	DGKZ
1987.96	0.767609	0.118973	6.45198	1.10395e-10	7.03292e-10	0	CellOracle	HepG2_CTCF_CRISPR-RNA-seq	DGUOK
13053.2	1.61335	0.0581191	27.7593	1.34489e-169	1.8385e-167	0	CellOracle	HepG2_CTCF_CRISPR-RNA-seq	DHCR7
77.3986	4.22156	0.833344	5.06581	4.06672e-07	1.86544e-06	0	CellOracle	HepG2_CTCF_CRISPR-RNA-seq	DHDH
1943.96	0.921211	0.120406	7.65085	1.99654e-14	1.63709e-13	0	CellOracle	HepG2_CTCF_CRISPR-RNA-seq	DHFR
292.482	0.923755	0.299145	3.08799	0.00201516	0.00566524	0	CellOracle	HepG2_CTCF_CRISPR-RNA-seq	DHFR2
2019.59	0.564458	0.116844	4.83088	1.3593e-06	5.89689e-06	0	CellOracle	HepG2_CTCF_CRISPR-RNA-seq	DHRS1
1110.03	0.739928	0.15505	4.77219	1.82235e-06	7.76462e-06	0	CellOracle	HepG2_CTCF_CRISPR-RNA-seq	DHRS11
351.735	1.60352	0.281553	5.69526	1.23183e-08	6.55367e-08	0	CellOracle	HepG2_CTCF_CRISPR-RNA-seq	DHRS12
638.673	-0.790255	0.199918	-3.95289	7.72114e-05	0.000270853	0	CellOracle	HepG2_CTCF_CRISPR-RNA-seq	DHRS13
91610.3	0.402757	0.0410699	9.8066	1.05458e-22	1.28472e-21	0	CellOracle	HepG2_CTCF_CRISPR-RNA-seq	DHRS2
3518.34	-0.675248	0.0898722	-7.51343	5.76e-14	4.57834e-13	0	CellOracle	HepG2_CTCF_CRISPR-RNA-seq	DHRS3
1324.73	0.626738	0.146539	4.27695	1.89475e-05	7.20102e-05	0	CellOracle	HepG2_CTCF_CRISPR-RNA-seq	DHRS4
1335.87	0.719769	0.144306	4.9878	6.10697e-07	2.75489e-06	0	CellOracle	HepG2_CTCF_CRISPR-RNA-seq	DHRSX
4268.54	-1.01674	0.0828632	-12.2702	1.31003e-34	2.47992e-33	0	CellOracle	HepG2_CTCF_CRISPR-RNA-seq	DHX30
1240.92	0.811426	0.15387	5.27343	1.33896e-07	6.42155e-07	0	CellOracle	HepG2_CTCF_CRISPR-RNA-seq	DHX32
3064.01	-1.15407	0.0953072	-12.1089	9.47626e-34	1.73696e-32	0	CellOracle	HepG2_CTCF_CRISPR-RNA-seq	DHX33
1830	-0.83208	0.119981	-6.93507	4.06015e-12	2.86934e-11	0	CellOracle	HepG2_CTCF_CRISPR-RNA-seq	DHX34
2768.58	-0.721089	0.100002	-7.21076	5.56392e-13	4.13954e-12	0.00153374	CellOracle	HepG2_CTCF_CRISPR-RNA-seq	DHX36
2662.83	-1.23585	0.104422	-11.8352	2.56826e-32	4.47397e-31	0	CellOracle	HepG2_CTCF_CRISPR-RNA-seq	DHX37
5896.06	-0.275958	0.073548	-3.75208	0.000175377	0.000585832	0	CellOracle	HepG2_CTCF_CRISPR-RNA-seq	DHX38
328.523	1.19191	0.28606	4.16665	3.09113e-05	0.000114277	0	CellOracle	HepG2_CTCF_CRISPR-RNA-seq	DHX58
7741.38	-0.873396	0.0688006	-12.6946	6.33552e-37	1.2791e-35	0	CellOracle	HepG2_CTCF_CRISPR-RNA-seq	DHX9
714.124	-0.915952	0.186197	-4.91926	8.68741e-07	3.85944e-06	0	CellOracle	HepG2_CTCF_CRISPR-RNA-seq	DIAPH2
6616.77	-0.785606	0.0699066	-11.2379	2.65517e-29	4.15274e-28	0	CellOracle	HepG2_CTCF_CRISPR-RNA-seq	DICER1
1076.93	-1.20662	0.159333	-7.57291	3.64944e-14	2.93463e-13	0	CellOracle	HepG2_CTCF_CRISPR-RNA-seq	DIEXF
635.901	-0.63905	0.19717	-3.24111	0.00119066	0.0034886	0	CellOracle	HepG2_CTCF_CRISPR-RNA-seq	DIMT1
454.143	-1.27804	0.232956	-5.48618	4.10725e-08	2.08129e-07	0	CellOracle	HepG2_CTCF_CRISPR-RNA-seq	DIO1
3883.2	0.288273	0.0904167	3.18827	0.00143126	0.00412805	0	CellOracle	HepG2_CTCF_CRISPR-RNA-seq	DIP2A
7529.54	-0.454833	0.066814	-6.80745	9.93429e-12	6.80839e-11	0	CellOracle	HepG2_CTCF_CRISPR-RNA-seq	DIP2B
479.933	2.12708	0.256013	8.30846	9.69529e-17	9.00069e-16	0	CellOracle	HepG2_CTCF_CRISPR-RNA-seq	DIRAS1
689.928	-0.62005	0.19161	-3.236	0.00121217	0.00354583	0	CellOracle	HepG2_CTCF_CRISPR-RNA-seq	DIRC2
184.179	4.63372	0.590682	7.8447	4.33981e-15	3.69028e-14	0	CellOracle	HepG2_CTCF_CRISPR-RNA-seq	DIRC3
1365.91	-1.05232	0.141682	-7.4273	1.10833e-13	8.65213e-13	0	CellOracle	HepG2_CTCF_CRISPR-RNA-seq	DIS3L2
1567.63	0.669437	0.134138	4.99066	6.01732e-07	2.71636e-06	0	CellOracle	HepG2_CTCF_CRISPR-RNA-seq	DIXDC1
1589.64	0.570489	0.140016	4.07446	4.61222e-05	0.000166894	0	CellOracle	HepG2_CTCF_CRISPR-RNA-seq	DKK1
10509	-0.71712	0.0597929	-11.9934	3.8473e-33	6.91048e-32	0	CellOracle	HepG2_CTCF_CRISPR-RNA-seq	DLC1
3907.03	-0.490508	0.086114	-5.69603	1.2263e-08	6.52811e-08	0	CellOracle	HepG2_CTCF_CRISPR-RNA-seq	DLG1
7547.64	-1.42494	0.0669333	-21.289	1.43647e-100	9.45746e-99	0	CellOracle	HepG2_CTCF_CRISPR-RNA-seq	DLG5
5100.23	0.286054	0.0794164	3.60195	0.000315845	0.00101674	0	CellOracle	HepG2_CTCF_CRISPR-RNA-seq	DLGAP4
1010.42	1.45387	0.169344	8.58533	9.05737e-18	8.85368e-17	0	CellOracle	HepG2_CTCF_CRISPR-RNA-seq	DLGAP5
4878.28	0.623106	0.0800617	7.78283	7.09225e-15	5.96002e-14	0	CellOracle	HepG2_CTCF_CRISPR-RNA-seq	DLST
45.5948	-2.2844	0.736988	-3.09965	0.00193751	0.00546409	0	CellOracle	HepG2_CTCF_CRISPR-RNA-seq	DLX2
469.904	1.96547	0.250599	7.84307	4.39653e-15	3.73497e-14	0	CellOracle	HepG2_CTCF_CRISPR-RNA-seq	DMGDH
1279.57	0.859996	0.145556	5.90837	3.45516e-09	1.94453e-08	0	CellOracle	HepG2_CTCF_CRISPR-RNA-seq	DMKN
1532.61	-0.919973	0.136278	-6.75072	1.47115e-11	9.95292e-11	0	CellOracle	HepG2_CTCF_CRISPR-RNA-seq	DMPK
2426.94	0.975133	0.109774	8.88307	6.50379e-19	6.73626e-18	0	CellOracle	HepG2_CTCF_CRISPR-RNA-seq	DMTF1
1728.04	-1.43574	0.125154	-11.4718	1.82813e-30	2.98161e-29	0	CellOracle	HepG2_CTCF_CRISPR-RNA-seq	DMWD
1637.35	-0.465286	0.129677	-3.58803	0.000333188	0.00106957	0	CellOracle	HepG2_CTCF_CRISPR-RNA-seq	DMXL1
1955.37	-0.732404	0.117033	-6.25812	3.89657e-10	2.36702e-09	0	CellOracle	HepG2_CTCF_CRISPR-RNA-seq	DNAAF5
711.215	-0.845305	0.187565	-4.50672	6.58366e-06	2.65481e-05	-0.11824	CellOracle	HepG2_CTCF_CRISPR-RNA-seq	DNAH1
32.6551	5.31871	1.65273	3.21814	0.00129024	0.00375396	0	CellOracle	HepG2_CTCF_CRISPR-RNA-seq	DNAH10
6740.34	0.358314	0.0712846	5.02652	4.9946e-07	2.27302e-06	0	CellOracle	HepG2_CTCF_CRISPR-RNA-seq	DNAJA2
5956.51	-0.635923	0.0747842	-8.50344	1.84053e-17	1.76635e-16	0	CellOracle	HepG2_CTCF_CRISPR-RNA-seq	DNAJB1
4392.95	0.857845	0.085303	10.0564	8.60457e-24	1.10222e-22	0	CellOracle	HepG2_CTCF_CRISPR-RNA-seq	DNAJB11
1818.5	-0.9764	0.119963	-8.1392	3.9791e-16	3.57181e-15	0	CellOracle	HepG2_CTCF_CRISPR-RNA-seq	DNAJB12
1741.21	-0.498539	0.122669	-4.06412	4.8215e-05	0.000174009	0	CellOracle	HepG2_CTCF_CRISPR-RNA-seq	DNAJB14
3206.48	0.472753	0.0952044	4.96566	6.84669e-07	3.07218e-06	0	CellOracle	HepG2_CTCF_CRISPR-RNA-seq	DNAJB2
188.95	1.82026	0.388915	4.68037	2.8636e-06	1.19704e-05	0	CellOracle	HepG2_CTCF_CRISPR-RNA-seq	DNAJB5
1244.06	-0.839545	0.143446	-5.85267	4.83738e-09	2.67535e-08	0	CellOracle	HepG2_CTCF_CRISPR-RNA-seq	DNAJB9
1246.64	1.16047	0.152599	7.60465	2.85677e-14	2.31594e-13	0	CellOracle	HepG2_CTCF_CRISPR-RNA-seq	DNAJC12
1368.58	-0.903481	0.136817	-6.60358	4.01351e-11	2.64048e-10	0	CellOracle	HepG2_CTCF_CRISPR-RNA-seq	DNAJC16
2799.55	-1.21326	0.107158	-11.3222	1.01929e-29	1.61393e-28	0	CellOracle	HepG2_CTCF_CRISPR-RNA-seq	DNAJC3
1218.1	0.677561	0.151165	4.48225	7.38587e-06	2.95171e-05	0	CellOracle	HepG2_CTCF_CRISPR-RNA-seq	DNAJC4
10942	-0.408015	0.0604702	-6.74737	1.50548e-11	1.01737e-10	0	CellOracle	HepG2_CTCF_CRISPR-RNA-seq	DNAJC5
308.791	1.0945	0.292197	3.74575	0.000179855	0.000599674	0	CellOracle	HepG2_CTCF_CRISPR-RNA-seq	DNAJC6
3159.24	0.715658	0.0963461	7.42799	1.10257e-13	8.61095e-13	0	CellOracle	HepG2_CTCF_CRISPR-RNA-seq	DNAJC8
106.057	3.14968	0.593598	5.30608	1.1201e-07	5.41251e-07	0	CellOracle	HepG2_CTCF_CRISPR-RNA-seq	DNALI1
1145.97	0.770222	0.153439	5.01973	5.17438e-07	2.35244e-06	0	CellOracle	HepG2_CTCF_CRISPR-RNA-seq	DNASE1
653.204	1.39677	0.205881	6.78434	1.16617e-11	7.95572e-11	0	CellOracle	HepG2_CTCF_CRISPR-RNA-seq	DNASE1L1
2115.04	1.17138	0.123387	9.49362	2.23153e-21	2.58154e-20	0	CellOracle	HepG2_CTCF_CRISPR-RNA-seq	DNHD1
128.822	-1.59815	0.432289	-3.69695	0.000218207	0.000718808	0	CellOracle	HepG2_CTCF_CRISPR-RNA-seq	DNLZ
170.903	2.93249	0.455541	6.43737	1.21563e-10	7.70327e-10	0	CellOracle	HepG2_CTCF_CRISPR-RNA-seq	DNM1
7418.11	0.418299	0.0716068	5.84162	5.16965e-09	2.84768e-08	0	CellOracle	HepG2_CTCF_CRISPR-RNA-seq	DNM2
1124.22	-0.577557	0.15104	-3.82387	0.000131373	0.000446842	0	CellOracle	HepG2_CTCF_CRISPR-RNA-seq	DNMBP
4277.92	-0.555038	0.0840371	-6.60467	3.98391e-11	2.62197e-10	0	CellOracle	HepG2_CTCF_CRISPR-RNA-seq	DNMT3A
599.877	0.945612	0.210312	4.49624	6.91662e-06	2.77844e-05	0	CellOracle	HepG2_CTCF_CRISPR-RNA-seq	DNMT3B
1162.09	1.55198	0.159576	9.72563	2.34442e-22	2.81393e-21	0	CellOracle	HepG2_CTCF_CRISPR-RNA-seq	DNPH1
44.7096	2.88838	0.883588	3.26892	0.0010796	0.0031835	0	CellOracle	HepG2_CTCF_CRISPR-RNA-seq	DOC2A
4308.25	-0.492319	0.0832712	-5.91223	3.37498e-09	1.9012e-08	0	CellOracle	HepG2_CTCF_CRISPR-RNA-seq	DOCK1
23.2164	-3.74451	1.07981	-3.46774	0.000524847	0.0016295	0	CellOracle	HepG2_CTCF_CRISPR-RNA-seq	DOCK11
3305.96	0.27456	0.0945429	2.90408	0.00368339	0.00987013	0	CellOracle	HepG2_CTCF_CRISPR-RNA-seq	DOCK6
82.1996	-2.04413	0.553073	-3.69596	0.00021906	0.000721391	0	CellOracle	HepG2_CTCF_CRISPR-RNA-seq	DOCK8
169.432	-2.32972	0.382948	-6.08364	1.17487e-09	6.87343e-09	0	CellOracle	HepG2_CTCF_CRISPR-RNA-seq	DOCK9
4915.39	0.91202	0.0815576	11.1825	4.96513e-29	7.71167e-28	0	CellOracle	HepG2_CTCF_CRISPR-RNA-seq	DOK4
2134.55	-0.404537	0.111908	-3.61492	0.000300441	0.000968899	0	CellOracle	HepG2_CTCF_CRISPR-RNA-seq	DOK6
913.226	-0.551878	0.166372	-3.31713	0.000909462	0.0027158	0	CellOracle	HepG2_CTCF_CRISPR-RNA-seq	DOLK
646.376	-0.692592	0.19582	-3.53688	0.000404876	0.00127988	0	CellOracle	HepG2_CTCF_CRISPR-RNA-seq	DOPEY1
7772.33	-0.237474	0.0686934	-3.45701	0.000546201	0.00169169	0	CellOracle	HepG2_CTCF_CRISPR-RNA-seq	DOT1L
305.629	0.956121	0.293332	3.25952	0.00111599	0.00328178	0	CellOracle	HepG2_CTCF_CRISPR-RNA-seq	DPCD
599.941	-1.13843	0.216557	-5.25693	1.46479e-07	7.00438e-07	0	CellOracle	HepG2_CTCF_CRISPR-RNA-seq	DPEP1
1858.46	-0.428222	0.120836	-3.54385	0.000394337	0.00124921	0	CellOracle	HepG2_CTCF_CRISPR-RNA-seq	DPH1
1531.96	-0.837272	0.130518	-6.41497	1.40852e-10	8.8691e-10	0	CellOracle	HepG2_CTCF_CRISPR-RNA-seq	DPH2
2585.08	0.657459	0.105941	6.20589	5.4388e-10	3.26729e-09	0	CellOracle	HepG2_CTCF_CRISPR-RNA-seq	DPM1
9154.46	-0.411603	0.0645023	-6.38122	1.75682e-10	1.09697e-09	0	CellOracle	HepG2_CTCF_CRISPR-RNA-seq	DPP4
2101.38	-0.449187	0.112671	-3.98671	6.69945e-05	0.000236915	0	CellOracle	HepG2_CTCF_CRISPR-RNA-seq	DPP8
7.27268	-7.03516	2.36581	-2.97368	0.00294247	0.0080167	0	CellOracle	HepG2_CTCF_CRISPR-RNA-seq	DPPA4
1225.33	1.00158	0.153078	6.54296	6.03119e-11	3.91187e-10	0	CellOracle	HepG2_CTCF_CRISPR-RNA-seq	DPY30
6796.28	-0.583224	0.0692504	-8.42197	3.70205e-17	3.50774e-16	0	CellOracle	HepG2_CTCF_CRISPR-RNA-seq	DPYSL2
195.218	3.19585	0.441449	7.23946	4.50483e-13	3.37683e-12	0	CellOracle	HepG2_CTCF_CRISPR-RNA-seq	DPYSL4
2452.84	1.80923	0.115748	15.6307	4.50073e-55	1.36609e-53	0	CellOracle	HepG2_CTCF_CRISPR-RNA-seq	DQX1
2798.39	-0.693893	0.0994058	-6.9804	2.94336e-12	2.09665e-11	0	CellOracle	HepG2_CTCF_CRISPR-RNA-seq	DR1
3201.58	0.406844	0.0994288	4.09181	4.28021e-05	0.000155351	0	CellOracle	HepG2_CTCF_CRISPR-RNA-seq	DRAM1
1552.06	1.10381	0.134271	8.22081	2.0213e-16	1.84587e-15	0	CellOracle	HepG2_CTCF_CRISPR-RNA-seq	DRAM2
1522.57	1.31108	0.14126	9.28132	1.67385e-20	1.86762e-19	0	CellOracle	HepG2_CTCF_CRISPR-RNA-seq	DRAP1
48.0547	2.4454	0.807686	3.02766	0.00246454	0.00681622	0	CellOracle	HepG2_CTCF_CRISPR-RNA-seq	DRD4
12357.1	-0.727114	0.0575033	-12.6447	1.19627e-36	2.39897e-35	0	CellOracle	HepG2_CTCF_CRISPR-RNA-seq	DSG2
728.188	0.972411	0.191479	5.07843	3.80563e-07	1.75016e-06	0	CellOracle	HepG2_CTCF_CRISPR-RNA-seq	DSN1
60990.2	-0.236638	0.0422018	-5.60729	2.05522e-08	1.07209e-07	0	CellOracle	HepG2_CTCF_CRISPR-RNA-seq	DSP
17492.3	0.384835	0.0523482	7.35145	1.96064e-13	1.50112e-12	0	CellOracle	HepG2_CTCF_CRISPR-RNA-seq	DST
210.619	-1.19249	0.341035	-3.49668	0.000471083	0.00147382	0	CellOracle	HepG2_CTCF_CRISPR-RNA-seq	DTWD2
1093.52	0.555606	0.155853	3.56493	0.000363958	0.00115892	0	CellOracle	HepG2_CTCF_CRISPR-RNA-seq	DTX3
1691.02	-0.510507	0.124708	-4.09362	4.2469e-05	0.000154173	0	CellOracle	HepG2_CTCF_CRISPR-RNA-seq	DTX3L
392.799	-1.66398	0.258823	-6.42903	1.28418e-10	8.12617e-10	0	CellOracle	HepG2_CTCF_CRISPR-RNA-seq	DTX4
63.3565	2.59298	0.720019	3.60126	0.000316674	0.00101905	0	CellOracle	HepG2_CTCF_CRISPR-RNA-seq	DUOX2
4899.22	-0.364663	0.0787205	-4.63237	3.61496e-06	1.49784e-05	0	CellOracle	HepG2_CTCF_CRISPR-RNA-seq	DUS1L
1056.87	-1.58165	0.160944	-9.82734	8.58606e-23	1.05099e-21	0	CellOracle	HepG2_CTCF_CRISPR-RNA-seq	DUS3L
854.816	-0.724107	0.170964	-4.23543	2.28112e-05	8.58379e-05	0	CellOracle	HepG2_CTCF_CRISPR-RNA-seq	DUSP14
6702.02	-0.657538	0.0705644	-9.31827	1.18251e-20	1.32934e-19	0	CellOracle	HepG2_CTCF_CRISPR-RNA-seq	DUSP16
229.997	-1.03421	0.324092	-3.19111	0.00141729	0.00409038	0	CellOracle	HepG2_CTCF_CRISPR-RNA-seq	DUSP28
8922.9	-0.594381	0.0644393	-9.22388	2.86539e-20	3.17337e-19	0	CellOracle	HepG2_CTCF_CRISPR-RNA-seq	DUSP3
511.858	1.21899	0.230972	5.27767	1.30838e-07	6.28333e-07	0	CellOracle	HepG2_CTCF_CRISPR-RNA-seq	DUSP5
8096.9	1.0964	0.0708526	15.4744	5.16378e-54	1.53101e-52	0	CellOracle	HepG2_CTCF_CRISPR-RNA-seq	DUSP6
1225.65	-1.08613	0.146582	-7.40976	1.26528e-13	9.84305e-13	0	CellOracle	HepG2_CTCF_CRISPR-RNA-seq	DUSP8
18450	-0.185808	0.0560116	-3.31731	0.000908889	0.00271454	0	CellOracle	HepG2_CTCF_CRISPR-RNA-seq	DUSP9
441.31	3.75525	0.323098	11.6226	3.16246e-31	5.32269e-30	0	CellOracle	HepG2_CTCF_CRISPR-RNA-seq	DYDC2
2459.17	-0.402572	0.105642	-3.81072	0.000138563	0.000469871	0	CellOracle	HepG2_CTCF_CRISPR-RNA-seq	DYM
4894.83	0.57779	0.0800238	7.22023	5.18991e-13	3.87739e-12	0	CellOracle	HepG2_CTCF_CRISPR-RNA-seq	DYNC1I2
9824.13	0.362331	0.0620946	5.83515	5.37416e-09	2.95579e-08	0	CellOracle	HepG2_CTCF_CRISPR-RNA-seq	DYNC1LI2
624.68	2.06526	0.220014	9.38694	6.17678e-21	7.04097e-20	0	CellOracle	HepG2_CTCF_CRISPR-RNA-seq	DYNC2LI1
5146.3	0.480098	0.0802956	5.97914	2.24323e-09	1.28467e-08	0	CellOracle	HepG2_CTCF_CRISPR-RNA-seq	DYNLL1
5092.16	0.25082	0.0783566	3.20101	0.00136948	0.00396006	0	CellOracle	HepG2_CTCF_CRISPR-RNA-seq	DYNLL2
4267.97	1.51915	0.090039	16.8722	7.20941e-64	2.56672e-62	0	CellOracle	HepG2_CTCF_CRISPR-RNA-seq	DYNLRB1
1630.26	0.920815	0.130818	7.03889	1.93775e-12	1.39699e-11	0	CellOracle	HepG2_CTCF_CRISPR-RNA-seq	DYNLT1
447.148	1.02735	0.244105	4.20863	2.56924e-05	9.6034e-05	0	CellOracle	HepG2_CTCF_CRISPR-RNA-seq	DYNLT3
1588.4	-0.641971	0.127915	-5.01872	5.20175e-07	2.36429e-06	0	CellOracle	HepG2_CTCF_CRISPR-RNA-seq	DYRK2
341.895	0.887964	0.27582	3.21936	0.00128479	0.00373993	0	CellOracle	HepG2_CTCF_CRISPR-RNA-seq	DYRK4
112.92	1.58183	0.493109	3.20788	0.00133717	0.00387603	0	CellOracle	HepG2_CTCF_CRISPR-RNA-seq	DYSF
1861.85	0.628753	0.121735	5.16494	2.4051e-07	1.12544e-06	0	CellOracle	HepG2_CTCF_CRISPR-RNA-seq	DZIP1
1300.6	1.54819	0.150272	10.3026	6.86071e-25	9.09412e-24	0	CellOracle	HepG2_CTCF_CRISPR-RNA-seq	DZIP3
1581.86	0.600297	0.130922	4.58515	4.53658e-06	1.86162e-05	0	CellOracle	HepG2_CTCF_CRISPR-RNA-seq	E2F1
1454.44	-0.41519	0.1338	-3.10306	0.00191529	0.00540824	0	CellOracle	HepG2_CTCF_CRISPR-RNA-seq	E2F3
3836.44	-0.432673	0.0869681	-4.97508	6.52207e-07	2.93239e-06	0	CellOracle	HepG2_CTCF_CRISPR-RNA-seq	E2F4
833.232	-0.716048	0.178141	-4.01956	5.8307e-05	0.000207711	0	CellOracle	HepG2_CTCF_CRISPR-RNA-seq	E2F5
2078.6	-0.426901	0.114151	-3.73978	0.000184179	0.000613291	0	CellOracle	HepG2_CTCF_CRISPR-RNA-seq	E2F6
1205.71	-0.693137	0.146248	-4.73947	2.14275e-06	9.0565e-06	0	CellOracle	HepG2_CTCF_CRISPR-RNA-seq	E4F1
2226.34	-0.421492	0.111244	-3.78889	0.000151321	0.000510332	0	CellOracle	HepG2_CTCF_CRISPR-RNA-seq	EAF1
2214.38	0.667795	0.113038	5.9077	3.46914e-09	1.95056e-08	0	CellOracle	HepG2_CTCF_CRISPR-RNA-seq	EAPP
166.578	3.63036	0.512241	7.08721	1.36846e-12	9.95792e-12	0	CellOracle	HepG2_CTCF_CRISPR-RNA-seq	EBI3
123.452	-1.30767	0.440902	-2.9659	0.003018	0.00820252	0	CellOracle	HepG2_CTCF_CRISPR-RNA-seq	EBLN2
2640.55	1.24117	0.10731	11.5663	6.1078e-31	1.01747e-29	0	CellOracle	HepG2_CTCF_CRISPR-RNA-seq	EBP
5675.87	0.947666	0.0762061	12.4356	1.67545e-35	3.25422e-34	0	CellOracle	HepG2_CTCF_CRISPR-RNA-seq	ECH1
3035.05	1.40363	0.10264	13.6753	1.42521e-42	3.35825e-41	0	CellOracle	HepG2_CTCF_CRISPR-RNA-seq	ECHDC2
2333.79	-0.673823	0.107741	-6.2541	3.99803e-10	2.42454e-09	0	CellOracle	HepG2_CTCF_CRISPR-RNA-seq	ECI1
6410.19	1.5507	0.0747556	20.7436	1.4004e-95	8.4724e-94	0	CellOracle	HepG2_CTCF_CRISPR-RNA-seq	ECI2
160.212	6.62402	1.08613	6.09872	1.0692e-09	6.28193e-09	0	CellOracle	HepG2_CTCF_CRISPR-RNA-seq	ECM2
1430.79	-0.53548	0.134228	-3.98932	6.62617e-05	0.000234416	0	CellOracle	HepG2_CTCF_CRISPR-RNA-seq	ECSIT
1904.24	-1.50025	0.120183	-12.483	9.23882e-36	1.81016e-34	0	CellOracle	HepG2_CTCF_CRISPR-RNA-seq	EDA
1091.21	0.983898	0.160975	6.11211	9.83208e-10	5.80333e-09	0	CellOracle	HepG2_CTCF_CRISPR-RNA-seq	EDA2R
4475.74	-0.64302	0.0816599	-7.87436	3.42493e-15	2.93042e-14	0	CellOracle	HepG2_CTCF_CRISPR-RNA-seq	EDC4
4685.22	-0.516788	0.0801178	-6.45035	1.11596e-10	7.10183e-10	0	CellOracle	HepG2_CTCF_CRISPR-RNA-seq	EDEM1
3027.51	1.47098	0.102009	14.4201	3.86669e-47	9.90624e-46	0	CellOracle	HepG2_CTCF_CRISPR-RNA-seq	EDEM2
449.699	1.86907	0.255667	7.31057	2.6602e-13	2.01433e-12	0	CellOracle	HepG2_CTCF_CRISPR-RNA-seq	EDN1
3323.48	-1.26678	0.0929555	-13.6278	2.73684e-42	6.39e-41	0	CellOracle	HepG2_CTCF_CRISPR-RNA-seq	EEA1
15465.2	-0.246334	0.0543071	-4.53595	5.73444e-06	2.32441e-05	0	CellOracle	HepG2_CTCF_CRISPR-RNA-seq	EEF1D
1858.75	0.558496	0.121894	4.5818	4.60983e-06	1.89081e-05	0	CellOracle	HepG2_CTCF_CRISPR-RNA-seq	EEF1E1
4311.31	0.436354	0.0844655	5.16606	2.39081e-07	1.11963e-06	0	CellOracle	HepG2_CTCF_CRISPR-RNA-seq	EEF2K
883.34	-0.539135	0.170363	-3.16463	0.00155281	0.00445422	0	CellOracle	HepG2_CTCF_CRISPR-RNA-seq	EEF2KMT
1138.28	-0.779128	0.151472	-5.1437	2.69382e-07	1.25627e-06	0	CellOracle	HepG2_CTCF_CRISPR-RNA-seq	EEPD1
347.82	1.83217	0.290227	6.3129	2.73853e-10	1.68701e-09	0	CellOracle	HepG2_CTCF_CRISPR-RNA-seq	EFCAB12
1093.49	1.17018	0.158777	7.36996	1.70674e-13	1.31402e-12	0	CellOracle	HepG2_CTCF_CRISPR-RNA-seq	EFEMP2
704.154	1.05	0.199225	5.27045	1.3609e-07	6.52505e-07	0	CellOracle	HepG2_CTCF_CRISPR-RNA-seq	EFHC1
1327.96	0.995458	0.143786	6.92318	4.41603e-12	3.1147e-11	0	CellOracle	HepG2_CTCF_CRISPR-RNA-seq	EFHD2
12190.3	1.21921	0.0590665	20.6413	1.1683e-94	7.02076e-93	0	CellOracle	HepG2_CTCF_CRISPR-RNA-seq	EFNA1
433.801	2.97964	0.291014	10.2388	1.3286e-24	1.74688e-23	0	CellOracle	HepG2_CTCF_CRISPR-RNA-seq	EFNA3
455.408	0.971618	0.241666	4.02049	5.80766e-05	0.000207055	0	CellOracle	HepG2_CTCF_CRISPR-RNA-seq	EFNA4
2433.9	-0.745511	0.105741	-7.05036	1.78461e-12	1.28918e-11	0	CellOracle	HepG2_CTCF_CRISPR-RNA-seq	EFR3A
116.905	2.34036	0.514266	4.55087	5.34248e-06	2.1739e-05	0	CellOracle	HepG2_CTCF_CRISPR-RNA-seq	EGFL7
2095.5	-0.770087	0.112806	-6.82667	8.6908e-12	5.97447e-11	-0.229574	CellOracle	HepG2_CTCF_CRISPR-RNA-seq	EGLN2
2527.57	5.01904	0.178314	28.1472	2.5942e-174	3.62945e-172	0	CellOracle	HepG2_CTCF_CRISPR-RNA-seq	EGLN3
4243.74	-3.41509	0.0883921	-38.6356	0	0	0	CellOracle	HepG2_CTCF_CRISPR-RNA-seq	EGR1
28.7627	-3.42285	0.955261	-3.58316	0.000339464	0.00108879	0	CellOracle	HepG2_CTCF_CRISPR-RNA-seq	EGR3
17375.5	-0.29405	0.05214	-5.63963	1.70417e-08	8.96016e-08	0	CellOracle	HepG2_CTCF_CRISPR-RNA-seq	EHBP1
2680.67	0.334332	0.103595	3.2273	0.00124964	0.0036465	0	CellOracle	HepG2_CTCF_CRISPR-RNA-seq	EHBP1L1
2519.44	-0.465705	0.103916	-4.48155	7.41038e-06	2.96085e-05	0	CellOracle	HepG2_CTCF_CRISPR-RNA-seq	EHD1
109.302	2.1146	0.522035	4.05068	5.10683e-05	0.000183493	0	CellOracle	HepG2_CTCF_CRISPR-RNA-seq	EHD2
827.524	-1.0139	0.173463	-5.84504	5.06454e-09	2.79322e-08	0	CellOracle	HepG2_CTCF_CRISPR-RNA-seq	EHD4
2591.38	1.03219	0.106236	9.71602	2.57666e-22	3.08854e-21	0	CellOracle	HepG2_CTCF_CRISPR-RNA-seq	EHHADH
4364.12	-0.314973	0.0836103	-3.76715	0.00016512	0.000553843	0	CellOracle	HepG2_CTCF_CRISPR-RNA-seq	EHMT2
4078.73	0.3715	0.0856088	4.33951	1.42803e-05	5.5079e-05	0	CellOracle	HepG2_CTCF_CRISPR-RNA-seq	EI24
22.2936	-3.52133	1.21171	-2.90608	0.00365983	0.00981289	0	CellOracle	HepG2_CTCF_CRISPR-RNA-seq	EID3
1127.32	1.24877	0.161814	7.71732	1.18798e-14	9.87213e-14	0	CellOracle	HepG2_CTCF_CRISPR-RNA-seq	EIF1AY
10397.7	0.454129	0.0609283	7.4535	9.08959e-14	7.12681e-13	0	CellOracle	HepG2_CTCF_CRISPR-RNA-seq	EIF2AK1
2052.98	-0.500375	0.113821	-4.39614	1.10191e-05	4.31039e-05	0	CellOracle	HepG2_CTCF_CRISPR-RNA-seq	EIF2AK3
5450.26	0.606362	0.0768867	7.88643	3.10946e-15	2.66815e-14	0.171616	CellOracle	HepG2_CTCF_CRISPR-RNA-seq	EIF2AK4
2402.98	0.729444	0.109165	6.682	2.357e-11	1.57145e-10	0	CellOracle	HepG2_CTCF_CRISPR-RNA-seq	EIF2D
13815.2	-0.651056	0.0567172	-11.479	1.68272e-30	2.75197e-29	0	CellOracle	HepG2_CTCF_CRISPR-RNA-seq	EIF2S3
12438.9	-0.882741	0.0565297	-15.6155	5.70661e-55	1.72625e-53	0	CellOracle	HepG2_CTCF_CRISPR-RNA-seq	EIF3B
25926.9	-0.346148	0.0533591	-6.48714	8.74837e-11	5.60321e-10	0	CellOracle	HepG2_CTCF_CRISPR-RNA-seq	EIF3C
6621.4	0.280479	0.0712972	3.93394	8.35662e-05	0.000292115	0	CellOracle	HepG2_CTCF_CRISPR-RNA-seq	EIF3D
8141.32	0.299927	0.068142	4.40151	1.07502e-05	4.21258e-05	0	CellOracle	HepG2_CTCF_CRISPR-RNA-seq	EIF3H
5862.21	0.584579	0.0748131	7.81386	5.54611e-15	4.67827e-14	0	CellOracle	HepG2_CTCF_CRISPR-RNA-seq	EIF3I
3282.49	0.275442	0.0936063	2.94255	0.00325518	0.00880058	0	CellOracle	HepG2_CTCF_CRISPR-RNA-seq	EIF3K
32166.1	0.152686	0.045134	3.38295	0.000717107	0.00217402	0	CellOracle	HepG2_CTCF_CRISPR-RNA-seq	EIF4A1
3503.84	0.527876	0.0919904	5.73838	9.55851e-09	5.14036e-08	0	CellOracle	HepG2_CTCF_CRISPR-RNA-seq	EIF4E2
2826.92	-0.695917	0.0992061	-7.01486	2.30179e-12	1.6508e-11	0	CellOracle	HepG2_CTCF_CRISPR-RNA-seq	EIF4EBP1
15882.7	0.444755	0.0544466	8.16864	3.11884e-16	2.81372e-15	0	CellOracle	HepG2_CTCF_CRISPR-RNA-seq	EIF4H
9178.97	-0.722239	0.0654391	-11.0368	2.53884e-28	3.82385e-27	0	CellOracle	HepG2_CTCF_CRISPR-RNA-seq	EIF5
13478.6	-0.335487	0.0554228	-6.05323	1.41967e-09	8.25167e-09	0	CellOracle	HepG2_CTCF_CRISPR-RNA-seq	EIF5A
2322.6	-0.499885	0.108904	-4.59014	4.42949e-06	1.81934e-05	0	CellOracle	HepG2_CTCF_CRISPR-RNA-seq	ELAC2
3496.51	-0.421586	0.0902616	-4.67071	3.00167e-06	1.25359e-05	0	CellOracle	HepG2_CTCF_CRISPR-RNA-seq	ELAVL1
1948.9	1.17194	0.12662	9.25552	2.13194e-20	2.36988e-19	0	CellOracle	HepG2_CTCF_CRISPR-RNA-seq	ELF3
404.704	6.15067	0.593238	10.368	3.46811e-25	4.65221e-24	0	CellOracle	HepG2_CTCF_CRISPR-RNA-seq	ELFN1
3621.35	-0.465734	0.089354	-5.21224	1.86578e-07	8.82294e-07	0	CellOracle	HepG2_CTCF_CRISPR-RNA-seq	ELK4
1961.42	0.772817	0.121873	6.34115	2.28057e-10	1.41268e-09	0	CellOracle	HepG2_CTCF_CRISPR-RNA-seq	ELL
294.853	-1.20691	0.287453	-4.19864	2.68518e-05	0.000100117	0	CellOracle	HepG2_CTCF_CRISPR-RNA-seq	ELMO3
1779.05	0.456365	0.125151	3.6465	0.000265834	0.000864925	0	CellOracle	HepG2_CTCF_CRISPR-RNA-seq	ELMOD2
839.024	1.00577	0.184067	5.46416	4.65114e-08	2.34495e-07	0	CellOracle	HepG2_CTCF_CRISPR-RNA-seq	ELMOD3
2693.15	-1.44077	0.100785	-14.2955	2.3335e-46	5.88569e-45	0	CellOracle	HepG2_CTCF_CRISPR-RNA-seq	ELMSAN1
5244.04	-0.522368	0.0764426	-6.83347	8.28859e-12	5.70892e-11	0	CellOracle	HepG2_CTCF_CRISPR-RNA-seq	ELOVL2
5320.46	0.273077	0.0768531	3.55323	0.000380531	0.00120804	0	CellOracle	HepG2_CTCF_CRISPR-RNA-seq	ELOVL5
2841.07	2.58758	0.114062	22.6858	6.1896e-114	4.7369e-112	0	CellOracle	HepG2_CTCF_CRISPR-RNA-seq	ELOVL6
1041.36	1.31216	0.165846	7.9119	2.53486e-15	2.18768e-14	0	CellOracle	HepG2_CTCF_CRISPR-RNA-seq	EMC2
1474.95	0.460361	0.140207	3.28343	0.00102551	0.00303231	0	CellOracle	HepG2_CTCF_CRISPR-RNA-seq	EMC4
2443.07	0.333164	0.109794	3.03446	0.00240968	0.00668036	0	CellOracle	HepG2_CTCF_CRISPR-RNA-seq	EMC7
1839.79	-0.397353	0.127404	-3.11885	0.00181557	0.00514531	0	CellOracle	HepG2_CTCF_CRISPR-RNA-seq	EMC8
1473.64	0.507534	0.138032	3.67694	0.00023605	0.000773602	0	CellOracle	HepG2_CTCF_CRISPR-RNA-seq	EMC9
1042.19	0.502192	0.159845	3.14175	0.0016794	0.00479354	0	CellOracle	HepG2_CTCF_CRISPR-RNA-seq	EMD
592.25	2.74102	0.240486	11.3979	4.28564e-30	6.84632e-29	0	CellOracle	HepG2_CTCF_CRISPR-RNA-seq	EME1
1376.96	-0.806661	0.137687	-5.85864	4.66673e-09	2.58656e-08	0	CellOracle	HepG2_CTCF_CRISPR-RNA-seq	EME2
2495.62	1.07162	0.110808	9.67095	4.00644e-22	4.75463e-21	0	CellOracle	HepG2_CTCF_CRISPR-RNA-seq	EMILIN1
518.54	-1.10037	0.221144	-4.97582	6.4973e-07	2.92199e-06	0	CellOracle	HepG2_CTCF_CRISPR-RNA-seq	EMILIN2
52250.2	0.458311	0.0419352	10.929	8.37332e-28	1.23517e-26	0	CellOracle	HepG2_CTCF_CRISPR-RNA-seq	EML4
5755.22	0.489341	0.0747788	6.54385	5.9953e-11	3.88999e-10	0	CellOracle	HepG2_CTCF_CRISPR-RNA-seq	EMP2
6432.82	-0.912392	0.0721872	-12.6393	1.28272e-36	2.56945e-35	0	CellOracle	HepG2_CTCF_CRISPR-RNA-seq	ENAH
12009.2	-0.764463	0.0571199	-13.3835	7.55249e-41	1.68851e-39	0	CellOracle	HepG2_CTCF_CRISPR-RNA-seq	ENC1
374.973	-1.82365	0.258393	-7.05768	1.69309e-12	1.22554e-11	0	CellOracle	HepG2_CTCF_CRISPR-RNA-seq	ENDOD1
667.022	-0.647141	0.19264	-3.35932	0.000781339	0.00235599	0	CellOracle	HepG2_CTCF_CRISPR-RNA-seq	ENDOG
124.589	1.54905	0.468628	3.30549	0.000948097	0.00281942	0	CellOracle	HepG2_CTCF_CRISPR-RNA-seq	ENG
3035.59	0.326285	0.0990185	3.29519	0.000983542	0.00291417	0	CellOracle	HepG2_CTCF_CRISPR-RNA-seq	ENGASE
6902.44	1.73793	0.0735369	23.6334	1.747e-123	1.56427e-121	0	CellOracle	HepG2_CTCF_CRISPR-RNA-seq	ENO2
3359.29	1.04805	0.0947449	11.0618	1.92231e-28	2.9075e-27	0	CellOracle	HepG2_CTCF_CRISPR-RNA-seq	ENPP3
190.617	1.16535	0.372809	3.12586	0.00177288	0.00503707	0	CellOracle	HepG2_CTCF_CRISPR-RNA-seq	ENPP7
1906.67	1.5287	0.124677	12.2612	1.46254e-34	2.76104e-33	0	CellOracle	HepG2_CTCF_CRISPR-RNA-seq	ENTPD2
2781.82	0.548619	0.102453	5.35483	8.56355e-08	4.17978e-07	0	CellOracle	HepG2_CTCF_CRISPR-RNA-seq	ENTPD4
5338.05	1.26986	0.0797088	15.9312	3.84906e-57	1.20928e-55	0	CellOracle	HepG2_CTCF_CRISPR-RNA-seq	ENTPD5
9993.47	0.194228	0.0610159	3.18323	0.00145641	0.00419585	0	CellOracle	HepG2_CTCF_CRISPR-RNA-seq	ENTPD6
942.06	-1.98496	0.164252	-12.0848	1.27072e-33	2.32441e-32	0	CellOracle	HepG2_CTCF_CRISPR-RNA-seq	ENTPD7
487.36	-1.34557	0.224244	-6.00049	1.96719e-09	1.13202e-08	0	CellOracle	HepG2_CTCF_CRISPR-RNA-seq	EOGT
6167.04	-0.636744	0.071868	-8.85991	8.00806e-19	8.23713e-18	0	CellOracle	HepG2_CTCF_CRISPR-RNA-seq	EP400
15062.5	0.279975	0.0598072	4.68128	2.85087e-06	1.19228e-05	0	CellOracle	HepG2_CTCF_CRISPR-RNA-seq	EPAS1
6899.85	1.05363	0.0717966	14.6752	9.29171e-49	2.47982e-47	0	CellOracle	HepG2_CTCF_CRISPR-RNA-seq	EPB41L1
1175.77	-0.99598	0.146899	-6.78001	1.20164e-11	8.18214e-11	0	CellOracle	HepG2_CTCF_CRISPR-RNA-seq	EPC1
2009.13	-1.23809	0.115015	-10.7646	5.05698e-27	7.27393e-26	0	CellOracle	HepG2_CTCF_CRISPR-RNA-seq	EPC2
2160.62	-0.760149	0.120385	-6.31431	2.71363e-10	1.67226e-09	0	CellOracle	HepG2_CTCF_CRISPR-RNA-seq	EPDR1
9050.48	-1.04303	0.0672346	-15.5134	2.81683e-54	8.40729e-53	0	CellOracle	HepG2_CTCF_CRISPR-RNA-seq	EPHA2
8522.47	-0.754937	0.0646448	-11.6782	1.64656e-31	2.78965e-30	0	CellOracle	HepG2_CTCF_CRISPR-RNA-seq	EPHB4
1198.16	0.982107	0.151004	6.50386	7.82827e-11	5.03551e-10	0	CellOracle	HepG2_CTCF_CRISPR-RNA-seq	EPHX2
7684.96	0.385856	0.0740473	5.21095	1.8788e-07	8.8798e-07	0	CellOracle	HepG2_CTCF_CRISPR-RNA-seq	EPN1
1980.57	0.856033	0.119071	7.18929	6.51288e-13	4.81754e-12	-0.0160958	CellOracle	HepG2_CTCF_CRISPR-RNA-seq	EPN2
567.61	4.1302	0.305221	13.5318	1.01459e-41	2.32939e-40	0	CellOracle	HepG2_CTCF_CRISPR-RNA-seq	EPO
4159.84	-1.50403	0.0865736	-17.3729	1.32401e-67	5.05553e-66	0	CellOracle	HepG2_CTCF_CRISPR-RNA-seq	EPPK1
2779.64	-0.758844	0.0993275	-7.63982	2.17521e-14	1.77952e-13	0	CellOracle	HepG2_CTCF_CRISPR-RNA-seq	EPS15
3442.75	1.00548	0.0938774	10.7106	9.07601e-27	1.28995e-25	0	CellOracle	HepG2_CTCF_CRISPR-RNA-seq	EPS8L3
8873.19	-0.278011	0.0632816	-4.39324	1.11674e-05	4.36746e-05	0	CellOracle	HepG2_CTCF_CRISPR-RNA-seq	EPT1
2397.48	0.517589	0.109244	4.7379	2.15947e-06	9.12072e-06	0	CellOracle	HepG2_CTCF_CRISPR-RNA-seq	ERAL1
1248.28	0.454354	0.145565	3.12132	0.00180041	0.00510883	0	CellOracle	HepG2_CTCF_CRISPR-RNA-seq	ERAP2
9224.45	-0.612138	0.0629182	-9.72911	2.26571e-22	2.72128e-21	0	CellOracle	HepG2_CTCF_CRISPR-RNA-seq	ERBB2
3640.41	-0.833258	0.0885782	-9.40703	5.10363e-21	5.83626e-20	0	CellOracle	HepG2_CTCF_CRISPR-RNA-seq	ERBIN
2437.41	-0.70499	0.105488	-6.68316	2.33847e-11	1.56026e-10	0	CellOracle	HepG2_CTCF_CRISPR-RNA-seq	ERC1
1431.06	-1.46682	0.134156	-10.9337	7.95371e-28	1.17521e-26	0	CellOracle	HepG2_CTCF_CRISPR-RNA-seq	ERCC6L2
4987.51	-0.786893	0.084254	-9.33954	9.67541e-21	1.09248e-19	-0.00512206	CellOracle	HepG2_CTCF_CRISPR-RNA-seq	ERF
13447.3	1.21446	0.0569581	21.322	7.09655e-101	4.72435e-99	0	CellOracle	HepG2_CTCF_CRISPR-RNA-seq	ERGIC1
4019.98	0.781474	0.0879747	8.88294	6.51172e-19	6.74057e-18	0	CellOracle	HepG2_CTCF_CRISPR-RNA-seq	ERH
1063.94	1.05075	0.166939	6.29417	3.09047e-10	1.89405e-09	0	CellOracle	HepG2_CTCF_CRISPR-RNA-seq	ERI2
5380.01	0.286786	0.0764455	3.75151	0.000175775	0.000587052	0	CellOracle	HepG2_CTCF_CRISPR-RNA-seq	ERLEC1
5273.41	0.744419	0.0778997	9.55612	1.22253e-21	1.42812e-20	0	CellOracle	HepG2_CTCF_CRISPR-RNA-seq	ERLIN1
332.666	1.17822	0.28394	4.14953	3.33161e-05	0.000122712	0	CellOracle	HepG2_CTCF_CRISPR-RNA-seq	ERMARD
5883.63	1.17368	0.0764841	15.3455	3.79788e-53	1.1041e-51	0	CellOracle	HepG2_CTCF_CRISPR-RNA-seq	ERMP1
2987.72	-1.39949	0.0963757	-14.5212	8.89301e-48	2.30472e-46	0	CellOracle	HepG2_CTCF_CRISPR-RNA-seq	ERN1
12338.8	1.26943	0.0642173	19.7677	5.64974e-87	3.11309e-85	0	CellOracle	HepG2_CTCF_CRISPR-RNA-seq	ERO1A
539.253	0.811038	0.220787	3.67339	0.000239352	0.000783749	0	CellOracle	HepG2_CTCF_CRISPR-RNA-seq	ERO1B
8294.82	0.778724	0.0661282	11.776	5.19133e-32	8.93048e-31	0	CellOracle	HepG2_CTCF_CRISPR-RNA-seq	ERP29
2468.83	0.696155	0.10848	6.41739	1.38635e-10	8.74795e-10	0	CellOracle	HepG2_CTCF_CRISPR-RNA-seq	ERP44
34764	0.838024	0.0522553	16.0371	7.03471e-58	2.24159e-56	0	CellOracle	HepG2_CTCF_CRISPR-RNA-seq	ERRFI1
2943.81	1.19365	0.103993	11.4783	1.6965e-30	2.77199e-29	0	CellOracle	HepG2_CTCF_CRISPR-RNA-seq	ERV3-1
1402.32	-0.473172	0.135568	-3.49028	0.000482519	0.00150723	0	CellOracle	HepG2_CTCF_CRISPR-RNA-seq	ESCO1
3326.63	1.07757	0.0952585	11.3121	1.14338e-29	1.80721e-28	0	CellOracle	HepG2_CTCF_CRISPR-RNA-seq	ESD
2670.15	-0.746691	0.101476	-7.35831	1.86256e-13	1.42847e-12	0	CellOracle	HepG2_CTCF_CRISPR-RNA-seq	ESRRA
7462.3	-1.07949	0.0669967	-16.1125	2.08326e-58	6.7099e-57	0	CellOracle	HepG2_CTCF_CRISPR-RNA-seq	ETF1
6841.1	0.789484	0.0707579	11.1575	6.57866e-29	1.01212e-27	0	CellOracle	HepG2_CTCF_CRISPR-RNA-seq	ETFA
1126.59	1.47131	0.163422	9.0031	2.19431e-19	2.32657e-18	0	CellOracle	HepG2_CTCF_CRISPR-RNA-seq	ETFDH
3587.17	-0.478869	0.0892336	-5.36646	8.0295e-08	3.9352e-07	0	CellOracle	HepG2_CTCF_CRISPR-RNA-seq	ETNK1
8021.41	0.603336	0.0684156	8.81869	1.15805e-18	1.17831e-17	-0.000236386	CellOracle	HepG2_CTCF_CRISPR-RNA-seq	ETS2
1006.53	-0.5905	0.158608	-3.72301	0.00019686	0.000653208	0	CellOracle	HepG2_CTCF_CRISPR-RNA-seq	ETV3
4969.51	-0.334996	0.0791434	-4.23277	2.30828e-05	8.68053e-05	0	CellOracle	HepG2_CTCF_CRISPR-RNA-seq	ETV5
739.853	-1.65532	0.186166	-8.89164	6.02111e-19	6.24717e-18	-0.130399	CellOracle	HepG2_CTCF_CRISPR-RNA-seq	ETV6
2247.72	-0.804087	0.109067	-7.3724	1.67586e-13	1.29081e-12	0	CellOracle	HepG2_CTCF_CRISPR-RNA-seq	EVA1A
223.371	-1.05823	0.328751	-3.21894	0.00128667	0.00374417	0	CellOracle	HepG2_CTCF_CRISPR-RNA-seq	EVA1B
1235.45	-0.839643	0.143491	-5.85153	4.8708e-09	2.693e-08	0	CellOracle	HepG2_CTCF_CRISPR-RNA-seq	EVI5
1956.76	0.50003	0.118541	4.21819	2.46268e-05	9.23014e-05	0	CellOracle	HepG2_CTCF_CRISPR-RNA-seq	EVPL
14256	-0.292365	0.0549196	-5.32352	1.0178e-07	4.93683e-07	0	CellOracle	HepG2_CTCF_CRISPR-RNA-seq	EWSR1
38.1958	4.5319	1.26447	3.58403	0.000338331	0.00108562	0	CellOracle	HepG2_CTCF_CRISPR-RNA-seq	EXOC3L1
2533.1	-0.334241	0.104074	-3.21158	0.00132007	0.00383326	0	CellOracle	HepG2_CTCF_CRISPR-RNA-seq	EXOC5
2034.91	-0.543378	0.114205	-4.75791	1.95605e-06	8.30858e-06	0	CellOracle	HepG2_CTCF_CRISPR-RNA-seq	EXOC6B
915.698	-0.534633	0.168051	-3.18138	0.00146576	0.00422076	0	CellOracle	HepG2_CTCF_CRISPR-RNA-seq	EXOC8
724.568	0.700245	0.18983	3.68881	0.000225306	0.000740462	0	CellOracle	HepG2_CTCF_CRISPR-RNA-seq	EXOSC1
672.661	-1.20342	0.194869	-6.17556	6.59288e-10	3.93158e-09	0	CellOracle	HepG2_CTCF_CRISPR-RNA-seq	EXOSC5
3892.6	-2.37919	0.0878092	-27.095	1.12867e-161	1.41345e-159	0	CellOracle	HepG2_CTCF_CRISPR-RNA-seq	EXOSC6
1435.79	0.69626	0.137341	5.06956	3.98733e-07	1.82996e-06	0	CellOracle	HepG2_CTCF_CRISPR-RNA-seq	EXOSC7
817.28	0.708181	0.179371	3.94814	7.87622e-05	0.000276076	0	CellOracle	HepG2_CTCF_CRISPR-RNA-seq	EXOSC9
2933.76	-0.872329	0.0978824	-8.91201	5.01166e-19	5.22099e-18	0	CellOracle	HepG2_CTCF_CRISPR-RNA-seq	EXT2
1334.93	0.538759	0.143476	3.75506	0.0001733	0.000579653	0	CellOracle	HepG2_CTCF_CRISPR-RNA-seq	EZH1
4432.07	-0.987006	0.0826071	-11.9482	6.63513e-33	1.18349e-31	0	CellOracle	HepG2_CTCF_CRISPR-RNA-seq	EZR
8154.5	1.53891	0.069887	22.0199	1.85541e-107	1.32907e-105	0	CellOracle	HepG2_CTCF_CRISPR-RNA-seq	F10
3283.6	0.986061	0.0961508	10.2554	1.11958e-24	1.47639e-23	0	CellOracle	HepG2_CTCF_CRISPR-RNA-seq	F11
7145.06	1.07659	0.0701304	15.3513	3.47342e-53	1.01306e-51	0	CellOracle	HepG2_CTCF_CRISPR-RNA-seq	F11R
598.888	1.45972	0.21566	6.76859	1.30041e-11	8.83116e-11	0	CellOracle	HepG2_CTCF_CRISPR-RNA-seq	F12
33341.8	0.765322	0.0466034	16.422	1.33085e-60	4.49675e-59	0	CellOracle	HepG2_CTCF_CRISPR-RNA-seq	F2
1510.71	-1.59396	0.131568	-12.1151	8.78844e-34	1.61253e-32	0	CellOracle	HepG2_CTCF_CRISPR-RNA-seq	F2RL1
4024.9	1.82761	0.0914997	19.9739	9.28857e-89	5.23081e-87	0	CellOracle	HepG2_CTCF_CRISPR-RNA-seq	F7
139.011	1.45719	0.444537	3.278	0.00104546	0.00308637	0	CellOracle	HepG2_CTCF_CRISPR-RNA-seq	FAAH2
1893.07	-1.04106	0.119323	-8.7247	2.66878e-18	2.67745e-17	0	CellOracle	HepG2_CTCF_CRISPR-RNA-seq	FAAP100
32220.4	3.13268	0.0530222	59.0826	0	0	0	CellOracle	HepG2_CTCF_CRISPR-RNA-seq	FABP1
743.318	1.04925	0.189958	5.52356	3.32199e-08	1.69875e-07	0	CellOracle	HepG2_CTCF_CRISPR-RNA-seq	FABP5
6020.31	1.45007	0.0784072	18.4941	2.30533e-76	1.04516e-74	0	CellOracle	HepG2_CTCF_CRISPR-RNA-seq	FADS2
1186.92	-0.429242	0.147103	-2.91796	0.00352325	0.00947506	0	CellOracle	HepG2_CTCF_CRISPR-RNA-seq	FADS3
3480.66	-0.272675	0.091645	-2.97534	0.00292664	0.00798444	0	CellOracle	HepG2_CTCF_CRISPR-RNA-seq	FAF2
1273.93	0.530008	0.152838	3.46777	0.000524787	0.0016295	0	CellOracle	HepG2_CTCF_CRISPR-RNA-seq	FAHD2A
364.638	0.935886	0.267431	3.49954	0.000466063	0.00145888	0	CellOracle	HepG2_CTCF_CRISPR-RNA-seq	FAHD2B
4791.46	-1.37314	0.0799978	-17.1647	4.87935e-66	1.81285e-64	0	CellOracle	HepG2_CTCF_CRISPR-RNA-seq	FAM102A
378.249	-1.40904	0.25427	-5.54153	2.99835e-08	1.54073e-07	0	CellOracle	HepG2_CTCF_CRISPR-RNA-seq	FAM102B
2135.56	-1.40914	0.11296	-12.4747	1.02596e-35	2.00578e-34	0	CellOracle	HepG2_CTCF_CRISPR-RNA-seq	FAM107B
2403.4	-0.741042	0.106694	-6.94549	3.77146e-12	2.67059e-11	-0.121127	CellOracle	HepG2_CTCF_CRISPR-RNA-seq	FAM109A
305.76	-1.08097	0.282557	-3.82567	0.000130418	0.000443764	0	CellOracle	HepG2_CTCF_CRISPR-RNA-seq	FAM110B
467.149	1.48718	0.244069	6.09327	1.10629e-09	6.4913e-09	0	CellOracle	HepG2_CTCF_CRISPR-RNA-seq	FAM110C
4244.75	0.772331	0.085987	8.98195	2.66006e-19	2.80875e-18	0	CellOracle	HepG2_CTCF_CRISPR-RNA-seq	FAM114A1
433.947	0.843937	0.244998	3.44467	0.000571751	0.00176503	0	CellOracle	HepG2_CTCF_CRISPR-RNA-seq	FAM114A2
2166.09	-0.42798	0.111161	-3.85008	0.000118078	0.000403769	0	CellOracle	HepG2_CTCF_CRISPR-RNA-seq	FAM117B
2256.24	0.453018	0.112961	4.01038	6.06206e-05	0.000215652	0	CellOracle	HepG2_CTCF_CRISPR-RNA-seq	FAM118A
6490.94	-0.580178	0.0719167	-8.06736	7.1835e-16	6.37157e-15	0	CellOracle	HepG2_CTCF_CRISPR-RNA-seq	FAM120A
1600.25	-0.411626	0.12798	-3.21633	0.0012984	0.00377342	0	CellOracle	HepG2_CTCF_CRISPR-RNA-seq	FAM126B
1046.54	1.13258	0.161853	6.99762	2.60348e-12	1.86046e-11	0	CellOracle	HepG2_CTCF_CRISPR-RNA-seq	FAM127A
1882.09	0.38616	0.120086	3.2157	0.00130127	0.00378114	0	CellOracle	HepG2_CTCF_CRISPR-RNA-seq	FAM133B
4653.32	-0.737457	0.0802106	-9.194	3.78488e-20	4.16849e-19	0	CellOracle	HepG2_CTCF_CRISPR-RNA-seq	FAM134C
2331.94	-1.76454	0.110621	-15.9512	2.79578e-57	8.79911e-56	0	CellOracle	HepG2_CTCF_CRISPR-RNA-seq	FAM135A
3570.45	4.82673	0.146156	33.0245	3.61889e-239	8.10088e-237	0	CellOracle	HepG2_CTCF_CRISPR-RNA-seq	FAM13A
1483.57	-0.803376	0.132489	-6.06372	1.3301e-09	7.75117e-09	0	CellOracle	HepG2_CTCF_CRISPR-RNA-seq	FAM13B
604.307	1.52035	0.215584	7.05224	1.76065e-12	1.2729e-11	0	CellOracle	HepG2_CTCF_CRISPR-RNA-seq	FAM149B1
35.6277	-3.38389	0.857711	-3.94525	7.97162e-05	0.000279256	0	CellOracle	HepG2_CTCF_CRISPR-RNA-seq	FAM151A
495.452	-1.40201	0.222656	-6.29676	3.03923e-10	1.86584e-09	0	CellOracle	HepG2_CTCF_CRISPR-RNA-seq	FAM155B
5009.63	2.39696	0.087269	27.4663	4.43542e-166	5.92757e-164	0	CellOracle	HepG2_CTCF_CRISPR-RNA-seq	FAM156A
474.633	-1.56534	0.22771	-6.8743	6.2294e-12	4.34751e-11	0	CellOracle	HepG2_CTCF_CRISPR-RNA-seq	FAM160A1
2309.87	0.783294	0.11103	7.0548	1.72855e-12	1.2502e-11	0	CellOracle	HepG2_CTCF_CRISPR-RNA-seq	FAM160B2
4501.04	3.43273	0.101826	33.7117	3.8968e-249	9.06285e-247	0	CellOracle	HepG2_CTCF_CRISPR-RNA-seq	FAM162A
3931.5	0.54932	0.0897208	6.12255	9.20887e-10	5.44805e-09	0	CellOracle	HepG2_CTCF_CRISPR-RNA-seq	FAM168A
10685.2	-0.355132	0.0593785	-5.98083	2.22009e-09	1.27183e-08	0	CellOracle	HepG2_CTCF_CRISPR-RNA-seq	FAM168B
6428.04	0.389073	0.0723577	5.37707	7.57068e-08	3.72768e-07	0	CellOracle	HepG2_CTCF_CRISPR-RNA-seq	FAM169A
5032.82	-0.398378	0.0832071	-4.78779	1.68625e-06	7.2139e-06	0	CellOracle	HepG2_CTCF_CRISPR-RNA-seq	FAM171A1
433.383	-0.842162	0.23931	-3.51913	0.000432963	0.00136313	0	CellOracle	HepG2_CTCF_CRISPR-RNA-seq	FAM173A
390.704	0.755143	0.257454	2.93312	0.00335576	0.00905181	0	CellOracle	HepG2_CTCF_CRISPR-RNA-seq	FAM174A
2168.9	0.384022	0.117062	3.28049	0.00103628	0.00306181	0	CellOracle	HepG2_CTCF_CRISPR-RNA-seq	FAM177A1
928.365	-0.819308	0.165353	-4.95491	7.23641e-07	3.23731e-06	0.0755877	CellOracle	HepG2_CTCF_CRISPR-RNA-seq	FAM179B
548.8	0.703969	0.217159	3.24173	0.00118807	0.00348216	0	CellOracle	HepG2_CTCF_CRISPR-RNA-seq	FAM188A
1824.77	0.448586	0.122402	3.66484	0.000247489	0.00080906	0	CellOracle	HepG2_CTCF_CRISPR-RNA-seq	FAM189B
2404.19	0.571553	0.108241	5.28035	1.28935e-07	6.19525e-07	0	CellOracle	HepG2_CTCF_CRISPR-RNA-seq	FAM192A
2280.7	-0.791691	0.109787	-7.21115	5.54806e-13	4.12946e-12	0	CellOracle	HepG2_CTCF_CRISPR-RNA-seq	FAM193A
4578.13	-0.468237	0.0814035	-5.75205	8.81651e-09	4.74988e-08	0	CellOracle	HepG2_CTCF_CRISPR-RNA-seq	FAM198B
2182.55	-0.437555	0.110764	-3.95035	7.80375e-05	0.000273697	0	CellOracle	HepG2_CTCF_CRISPR-RNA-seq	FAM199X
2033.97	0.710776	0.127543	5.57282	2.50652e-08	1.29768e-07	0	CellOracle	HepG2_CTCF_CRISPR-RNA-seq	FAM19A5
715.847	0.727185	0.19164	3.79455	0.000147912	0.00049987	0	CellOracle	HepG2_CTCF_CRISPR-RNA-seq	FAM200B
563.714	-0.690257	0.208939	-3.30363	0.000954409	0.00283631	0	CellOracle	HepG2_CTCF_CRISPR-RNA-seq	FAM206A
2104.17	1.42402	0.12307	11.5708	5.79529e-31	9.66313e-30	0	CellOracle	HepG2_CTCF_CRISPR-RNA-seq	FAM20A
2681.61	-0.604969	0.101089	-5.98449	2.17066e-09	1.24391e-08	0	CellOracle	HepG2_CTCF_CRISPR-RNA-seq	FAM20C
1607.75	0.723252	0.133617	5.41286	6.2027e-08	3.08207e-07	0	CellOracle	HepG2_CTCF_CRISPR-RNA-seq	FAM210A
10348.9	0.517373	0.0612418	8.44805	2.96219e-17	2.82014e-16	0	CellOracle	HepG2_CTCF_CRISPR-RNA-seq	FAM210B
4829.77	0.915319	0.0812804	11.2613	2.03846e-29	3.19937e-28	0	CellOracle	HepG2_CTCF_CRISPR-RNA-seq	FAM213A
617.268	1.02698	0.209556	4.90075	9.54717e-07	4.21733e-06	0	CellOracle	HepG2_CTCF_CRISPR-RNA-seq	FAM216A
2408.71	0.450481	0.107571	4.18776	2.81726e-05	0.000104845	0	CellOracle	HepG2_CTCF_CRISPR-RNA-seq	FAM219B
604.577	-1.71958	0.209366	-8.21328	2.15231e-16	1.96251e-15	0	CellOracle	HepG2_CTCF_CRISPR-RNA-seq	FAM222A
1237.37	0.44905	0.150064	2.99239	0.002768	0.00758521	0	CellOracle	HepG2_CTCF_CRISPR-RNA-seq	FAM229A
691.453	1.09277	0.197968	5.51996	3.39086e-08	1.73298e-07	0	CellOracle	HepG2_CTCF_CRISPR-RNA-seq	FAM234B
2259.1	0.588848	0.112261	5.24536	1.55977e-07	7.43675e-07	0	CellOracle	HepG2_CTCF_CRISPR-RNA-seq	FAM32A
3226.54	0.285528	0.0970554	2.9419	0.003262	0.00881483	0	CellOracle	HepG2_CTCF_CRISPR-RNA-seq	FAM35A
1130.06	0.706437	0.157446	4.48686	7.22813e-06	2.89513e-05	0	CellOracle	HepG2_CTCF_CRISPR-RNA-seq	FAM3A
821.843	-0.542125	0.177706	-3.05068	0.00228321	0.00635396	0	CellOracle	HepG2_CTCF_CRISPR-RNA-seq	FAM3B
1484.09	-0.579862	0.13662	-4.24435	2.19225e-05	8.26154e-05	0	CellOracle	HepG2_CTCF_CRISPR-RNA-seq	FAM3C
303.3	-1.09743	0.284931	-3.85157	0.000117362	0.000401476	0	CellOracle	HepG2_CTCF_CRISPR-RNA-seq	FAM43B
1842.31	-1.36407	0.120803	-11.2916	1.44332e-29	2.27927e-28	0	CellOracle	HepG2_CTCF_CRISPR-RNA-seq	FAM46A
1968.87	0.66217	0.118833	5.57225	2.51466e-08	1.30152e-07	0	CellOracle	HepG2_CTCF_CRISPR-RNA-seq	FAM50A
1189.87	-0.938301	0.146973	-6.38415	1.72348e-10	1.07728e-09	0	CellOracle	HepG2_CTCF_CRISPR-RNA-seq	FAM53B
4887.81	-0.573465	0.0786235	-7.29381	3.01316e-13	2.27582e-12	-0.0153001	CellOracle	HepG2_CTCF_CRISPR-RNA-seq	FAM60A
329.354	0.934847	0.281495	3.32101	0.000896924	0.00268328	0	CellOracle	HepG2_CTCF_CRISPR-RNA-seq	FAM64A
814.725	1.07399	0.181958	5.9024	3.58261e-09	2.00931e-08	0	CellOracle	HepG2_CTCF_CRISPR-RNA-seq	FAM69A
428.198	3.82977	0.331679	11.5466	7.68008e-31	1.26994e-29	0	CellOracle	HepG2_CTCF_CRISPR-RNA-seq	FAM69B
499.749	2.07754	0.247254	8.40247	4.37169e-17	4.12044e-16	0	CellOracle	HepG2_CTCF_CRISPR-RNA-seq	FAM72A
448.624	2.24411	0.263149	8.52794	1.48982e-17	1.43594e-16	0	CellOracle	HepG2_CTCF_CRISPR-RNA-seq	FAM72B
194.891	1.65728	0.378562	4.37782	1.19874e-05	4.6708e-05	0	CellOracle	HepG2_CTCF_CRISPR-RNA-seq	FAM72C
428.458	2.1111	0.26527	7.95831	1.7441e-15	1.51545e-14	0	CellOracle	HepG2_CTCF_CRISPR-RNA-seq	FAM72D
20.3917	-4.36227	1.21283	-3.59677	0.000322196	0.00103626	0	CellOracle	HepG2_CTCF_CRISPR-RNA-seq	FAM83E
5112.45	-0.512579	0.0772073	-6.63901	3.15807e-11	2.09075e-10	0	CellOracle	HepG2_CTCF_CRISPR-RNA-seq	FAM83G
4290.02	-0.62456	0.0835145	-7.47846	7.51985e-14	5.9324e-13	0	CellOracle	HepG2_CTCF_CRISPR-RNA-seq	FAM83H
78.4323	-1.63249	0.554804	-2.94246	0.00325617	0.00880173	0	CellOracle	HepG2_CTCF_CRISPR-RNA-seq	FAM83H-AS1
216.293	-1.59392	0.336579	-4.73564	2.18365e-06	9.21631e-06	0	CellOracle	HepG2_CTCF_CRISPR-RNA-seq	FAM84B
246.376	-1.35287	0.315203	-4.29208	1.77011e-05	6.75886e-05	0	CellOracle	HepG2_CTCF_CRISPR-RNA-seq	FAM86C1
360.947	-1.0279	0.260925	-3.93946	8.16641e-05	0.000285745	0	CellOracle	HepG2_CTCF_CRISPR-RNA-seq	FAM89B
4871.83	-0.520922	0.0789946	-6.5944	4.26987e-11	2.80399e-10	0	CellOracle	HepG2_CTCF_CRISPR-RNA-seq	FAM8A1
1363.85	0.472889	0.139729	3.38432	0.000713543	0.00216395	0	CellOracle	HepG2_CTCF_CRISPR-RNA-seq	FAM96A
1950.6	0.735445	0.120093	6.12397	9.12712e-10	5.40326e-09	0	CellOracle	HepG2_CTCF_CRISPR-RNA-seq	FAM96B
1828.88	0.591131	0.122444	4.82776	1.38077e-06	5.98566e-06	0	CellOracle	HepG2_CTCF_CRISPR-RNA-seq	FAM98A
981.431	0.745526	0.16464	4.52823	5.94806e-06	2.40664e-05	0	CellOracle	HepG2_CTCF_CRISPR-RNA-seq	FANCD2
1383.89	0.783471	0.142267	5.50706	3.64871e-08	1.85839e-07	0	CellOracle	HepG2_CTCF_CRISPR-RNA-seq	FANCI
1568.55	1.10797	0.134307	8.24951	1.59048e-16	1.46138e-15	0	CellOracle	HepG2_CTCF_CRISPR-RNA-seq	FANCL
32827.3	1.0468	0.0456504	22.9309	2.28663e-116	1.82808e-114	0	CellOracle	HepG2_CTCF_CRISPR-RNA-seq	FARP1
3142.92	-0.436243	0.0944162	-4.62043	3.82952e-06	1.58345e-05	9.25081e-05	CellOracle	HepG2_CTCF_CRISPR-RNA-seq	FARP2
3141.51	-0.53312	0.0962845	-5.53693	3.07826e-08	1.57998e-07	0	CellOracle	HepG2_CTCF_CRISPR-RNA-seq	FARSA
1004.85	0.513916	0.161445	3.18323	0.00145641	0.00419585	0	CellOracle	HepG2_CTCF_CRISPR-RNA-seq	FASTKD1
34816.9	-1.17882	0.0443487	-26.5807	1.13432e-155	1.36332e-153	0	CellOracle	HepG2_CTCF_CRISPR-RNA-seq	FAT1
2417.41	1.95132	0.116171	16.7969	2.57086e-63	8.97446e-62	0	CellOracle	HepG2_CTCF_CRISPR-RNA-seq	FAXDC2
1284.36	-1.2523	0.149501	-8.37654	5.45075e-17	5.1213e-16	0	CellOracle	HepG2_CTCF_CRISPR-RNA-seq	FBLIM1
286.678	1.74685	0.320569	5.44923	5.05895e-08	2.5377e-07	0	CellOracle	HepG2_CTCF_CRISPR-RNA-seq	FBLN5
389.361	-0.923116	0.250154	-3.6902	0.000224081	0.000736827	0	CellOracle	HepG2_CTCF_CRISPR-RNA-seq	FBN1
107.081	1.66946	0.509226	3.27843	0.00104386	0.00308219	0	CellOracle	HepG2_CTCF_CRISPR-RNA-seq	FBN3
5874.71	-0.873292	0.0755051	-11.566	6.12724e-31	1.01976e-29	0	CellOracle	HepG2_CTCF_CRISPR-RNA-seq	FBRS
367.521	-1.41654	0.266749	-5.3104	1.09383e-07	5.28844e-07	0	CellOracle	HepG2_CTCF_CRISPR-RNA-seq	FBXL14
344.17	2.02845	0.293578	6.90943	4.86591e-12	3.4172e-11	0	CellOracle	HepG2_CTCF_CRISPR-RNA-seq	FBXL16
879.964	-0.610931	0.170258	-3.58825	0.000332899	0.00106896	0	CellOracle	HepG2_CTCF_CRISPR-RNA-seq	FBXL17
501.742	-0.683206	0.225975	-3.02337	0.00249979	0.00690517	0	CellOracle	HepG2_CTCF_CRISPR-RNA-seq	FBXL18
2090.74	-0.681645	0.11273	-6.04669	1.47852e-09	8.58537e-09	0	CellOracle	HepG2_CTCF_CRISPR-RNA-seq	FBXL19
1274.59	-0.585006	0.141924	-4.12196	3.75663e-05	0.000137377	0	CellOracle	HepG2_CTCF_CRISPR-RNA-seq	FBXL3
1137.7	-0.850416	0.149934	-5.67195	1.41183e-08	7.47136e-08	0	CellOracle	HepG2_CTCF_CRISPR-RNA-seq	FBXL6
4854.25	2.18525	0.0866511	25.219	2.48163e-140	2.55408e-138	0	CellOracle	HepG2_CTCF_CRISPR-RNA-seq	FBXO17
3151.09	-0.337057	0.0944725	-3.56778	0.000360017	0.00114862	0	CellOracle	HepG2_CTCF_CRISPR-RNA-seq	FBXO18
3742.2	0.545784	0.0909501	6.00092	1.96207e-09	1.12944e-08	0	CellOracle	HepG2_CTCF_CRISPR-RNA-seq	FBXO22
2189.92	-0.44269	0.11175	-3.96142	7.45067e-05	0.000262032	0	CellOracle	HepG2_CTCF_CRISPR-RNA-seq	FBXO25
1291.13	-0.631835	0.143393	-4.4063	1.05149e-05	4.12759e-05	0	CellOracle	HepG2_CTCF_CRISPR-RNA-seq	FBXO28
1473.98	-0.478611	0.132551	-3.61076	0.000305296	0.000984024	0	CellOracle	HepG2_CTCF_CRISPR-RNA-seq	FBXO30
144.856	2.25471	0.458648	4.91599	8.83349e-07	3.92288e-06	0	CellOracle	HepG2_CTCF_CRISPR-RNA-seq	FBXO36
1780.71	0.641064	0.12403	5.16862	2.35828e-07	1.10555e-06	0	CellOracle	HepG2_CTCF_CRISPR-RNA-seq	FBXO44
395.358	1.14929	0.263743	4.35762	1.31483e-05	5.09985e-05	0	CellOracle	HepG2_CTCF_CRISPR-RNA-seq	FBXO6
7055.98	1.24688	0.0713751	17.4693	2.45293e-68	9.54934e-67	0	CellOracle	HepG2_CTCF_CRISPR-RNA-seq	FBXO7
4309.63	-0.246906	0.0829502	-2.97655	0.00291509	0.00795421	0	CellOracle	HepG2_CTCF_CRISPR-RNA-seq	FBXW2
1685.94	0.476659	0.128187	3.71847	0.000200434	0.000663837	0	CellOracle	HepG2_CTCF_CRISPR-RNA-seq	FBXW4
381.549	0.85062	0.260741	3.26232	0.00110503	0.00325369	0	CellOracle	HepG2_CTCF_CRISPR-RNA-seq	FCHO1
1185.13	0.826856	0.150718	5.4861	4.10906e-08	2.08161e-07	0	CellOracle	HepG2_CTCF_CRISPR-RNA-seq	FCHSD1
3315.62	-0.662281	0.100091	-6.61676	3.67163e-11	2.41912e-10	-0.145412	CellOracle	HepG2_CTCF_CRISPR-RNA-seq	FCHSD2
15522.8	1.71236	0.0555052	30.8505	5.52018e-209	1.00873e-206	0	CellOracle	HepG2_CTCF_CRISPR-RNA-seq	FDFT1
10402.9	2.11158	0.0713949	29.576	3.0435e-192	4.82327e-190	0	CellOracle	HepG2_CTCF_CRISPR-RNA-seq	FDPS
180.426	2.02034	0.405669	4.98028	6.34939e-07	2.85906e-06	0	CellOracle	HepG2_CTCF_CRISPR-RNA-seq	FDXACB1
3177.35	1.08973	0.097429	11.1848	4.83791e-29	7.5206e-28	0	CellOracle	HepG2_CTCF_CRISPR-RNA-seq	FDXR
2302.59	-1.37939	0.107966	-12.7761	2.22912e-37	4.56741e-36	0	CellOracle	HepG2_CTCF_CRISPR-RNA-seq	FEM1A
2725.46	-1.03781	0.102522	-10.1228	4.37873e-24	5.65352e-23	0	CellOracle	HepG2_CTCF_CRISPR-RNA-seq	FEM1B
2046.77	-0.892973	0.114063	-7.8288	4.92562e-15	4.16862e-14	-0.0632555	CellOracle	HepG2_CTCF_CRISPR-RNA-seq	FER
2009.79	-1.04627	0.114944	-9.10246	8.83073e-20	9.56689e-19	0	CellOracle	HepG2_CTCF_CRISPR-RNA-seq	FERMT1
3174.86	0.635798	0.095812	6.63589	3.22543e-11	2.13298e-10	0	CellOracle	HepG2_CTCF_CRISPR-RNA-seq	FERMT2
1909.46	0.503855	0.11964	4.21144	2.53752e-05	9.48879e-05	0	CellOracle	HepG2_CTCF_CRISPR-RNA-seq	FEZ2
111463	0.866977	0.0406423	21.3319	5.74537e-101	3.83911e-99	0	CellOracle	HepG2_CTCF_CRISPR-RNA-seq	FGA
34737.7	1.00264	0.054316	18.4595	4.37532e-76	1.97363e-74	0	CellOracle	HepG2_CTCF_CRISPR-RNA-seq	FGB
388.565	3.07123	0.31262	9.82417	8.8602e-23	1.08306e-21	0	CellOracle	HepG2_CTCF_CRISPR-RNA-seq	FGF11
561.362	1.71174	0.229282	7.46565	8.2892e-14	6.5221e-13	0	CellOracle	HepG2_CTCF_CRISPR-RNA-seq	FGF17
15473.5	-1.03411	0.0531129	-19.4701	1.96876e-84	1.03089e-82	0	CellOracle	HepG2_CTCF_CRISPR-RNA-seq	FGFR4
3415.2	-0.880248	0.0934868	-9.41574	4.69744e-21	5.37863e-20	0	CellOracle	HepG2_CTCF_CRISPR-RNA-seq	FGFRL1
66404.4	0.599087	0.0460244	13.0167	9.82994e-39	2.07588e-37	0	CellOracle	HepG2_CTCF_CRISPR-RNA-seq	FGG
494.974	1.65355	0.239749	6.89701	5.31081e-12	3.71943e-11	0	CellOracle	HepG2_CTCF_CRISPR-RNA-seq	FGGY
14989.8	0.991987	0.0549049	18.0674	5.75893e-73	2.4555e-71	0	CellOracle	HepG2_CTCF_CRISPR-RNA-seq	FGL1
2090.37	0.447553	0.114733	3.90082	9.58674e-05	0.000332261	0	CellOracle	HepG2_CTCF_CRISPR-RNA-seq	FH
349.117	1.18234	0.276373	4.27806	1.88531e-05	7.16972e-05	0	CellOracle	HepG2_CTCF_CRISPR-RNA-seq	FHIT
1208.51	1.40517	0.154848	9.07451	1.14191e-19	1.22966e-18	0	CellOracle	HepG2_CTCF_CRISPR-RNA-seq	FHL2
1451.15	-0.517052	0.133723	-3.86659	0.000110368	0.000378996	0	CellOracle	HepG2_CTCF_CRISPR-RNA-seq	FHOD1
456.478	1.39961	0.244917	5.71462	1.09947e-08	5.87215e-08	0	CellOracle	HepG2_CTCF_CRISPR-RNA-seq	FIG4
9353.12	1.57329	0.0688809	22.8407	1.80766e-115	1.40746e-113	0	CellOracle	HepG2_CTCF_CRISPR-RNA-seq	FILIP1L
1474.2	0.417211	0.134688	3.09761	0.00195089	0.00549749	0	CellOracle	HepG2_CTCF_CRISPR-RNA-seq	FIS1
186.819	1.63801	0.385686	4.247	2.16649e-05	8.17133e-05	0	CellOracle	HepG2_CTCF_CRISPR-RNA-seq	FITM1
685.274	-1.13945	0.193913	-5.87606	4.20137e-09	2.33731e-08	0	CellOracle	HepG2_CTCF_CRISPR-RNA-seq	FIZ1
20567.8	1.29884	0.0506183	25.6596	3.30803e-145	3.63437e-143	0	CellOracle	HepG2_CTCF_CRISPR-RNA-seq	FKBP10
1251.63	1.3263	0.150267	8.82627	1.08226e-18	1.1056e-17	0	CellOracle	HepG2_CTCF_CRISPR-RNA-seq	FKBP1B
1057.21	1.79768	0.167456	10.7352	6.95394e-27	9.9149e-26	0	CellOracle	HepG2_CTCF_CRISPR-RNA-seq	FKBP2
2716.63	1.1851	0.105438	11.2398	2.60075e-29	4.07117e-28	0	CellOracle	HepG2_CTCF_CRISPR-RNA-seq	FKBP3
394.006	0.822004	0.25704	3.19796	0.00138401	0.00400015	0	CellOracle	HepG2_CTCF_CRISPR-RNA-seq	FKBP7
7259.91	0.646454	0.0759276	8.51409	1.67901e-17	1.61308e-16	0	CellOracle	HepG2_CTCF_CRISPR-RNA-seq	FKBP8
3787.85	0.330662	0.0881984	3.74907	0.000177494	0.000592242	0	CellOracle	HepG2_CTCF_CRISPR-RNA-seq	FKBP9
1322.24	-1.11769	0.140407	-7.96038	1.71514e-15	1.49246e-14	0	CellOracle	HepG2_CTCF_CRISPR-RNA-seq	FKRP
2256.04	-1.07871	0.108843	-9.91062	3.74305e-23	4.64845e-22	0	CellOracle	HepG2_CTCF_CRISPR-RNA-seq	FLCN
8725.55	-0.67668	0.0643078	-10.5225	6.80348e-26	9.37206e-25	0	CellOracle	HepG2_CTCF_CRISPR-RNA-seq	FLII
6677.45	0.582491	0.0711058	8.19189	2.57155e-16	2.33054e-15	0	CellOracle	HepG2_CTCF_CRISPR-RNA-seq	FLOT1
617.129	0.599338	0.206561	2.90151	0.00371369	0.00994389	0	CellOracle	HepG2_CTCF_CRISPR-RNA-seq	FLRT3
2130.85	-0.377833	0.112066	-3.37152	0.000747545	0.00226247	0	CellOracle	HepG2_CTCF_CRISPR-RNA-seq	FLVCR1
725.197	-0.717992	0.185176	-3.87734	0.000105603	0.000363679	0	CellOracle	HepG2_CTCF_CRISPR-RNA-seq	FLVCR2
174.401	-1.55743	0.376528	-4.13629	3.52963e-05	0.000129446	0	CellOracle	HepG2_CTCF_CRISPR-RNA-seq	FMN1
13665.2	-0.995926	0.0551993	-18.0423	9.0611e-73	3.83608e-71	0	CellOracle	HepG2_CTCF_CRISPR-RNA-seq	FMNL2
186.14	-2.83786	0.3707	-7.65541	1.92703e-14	1.58154e-13	0	CellOracle	HepG2_CTCF_CRISPR-RNA-seq	FMNL3
12131.6	1.17486	0.0623183	18.8526	2.79541e-79	1.34933e-77	0	CellOracle	HepG2_CTCF_CRISPR-RNA-seq	FMO5
1.11345e+06	0.341022	0.0374155	9.11444	7.90744e-20	8.5822e-19	0	CellOracle	HepG2_CTCF_CRISPR-RNA-seq	FN1
1409.06	0.912397	0.143986	6.33672	2.34713e-10	1.4519e-09	0	CellOracle	HepG2_CTCF_CRISPR-RNA-seq	FN3KRP
2620.65	-0.55697	0.102057	-5.45743	4.83084e-08	2.43076e-07	0	CellOracle	HepG2_CTCF_CRISPR-RNA-seq	FNBP1
3995.99	0.707817	0.0871898	8.11812	4.73454e-16	4.23719e-15	0	CellOracle	HepG2_CTCF_CRISPR-RNA-seq	FNBP1L
6701.67	0.786785	0.0728597	10.7986	3.49397e-27	5.0705e-26	0	CellOracle	HepG2_CTCF_CRISPR-RNA-seq	FNBP4
431.293	1.29204	0.251408	5.13924	2.75856e-07	1.2848e-06	0	CellOracle	HepG2_CTCF_CRISPR-RNA-seq	FNDC10
4742.9	-0.587028	0.079764	-7.35957	1.84508e-13	1.41628e-12	0	CellOracle	HepG2_CTCF_CRISPR-RNA-seq	FNDC3A
23578.9	-0.35688	0.0483265	-7.38477	1.52717e-13	1.18137e-12	0	CellOracle	HepG2_CTCF_CRISPR-RNA-seq	FNDC3B
1054.56	0.882032	0.160141	5.50784	3.63271e-08	1.8513e-07	0	CellOracle	HepG2_CTCF_CRISPR-RNA-seq	FNDC4
2530.41	-1.25181	0.103916	-12.0463	2.0276e-33	3.68633e-32	0	CellOracle	HepG2_CTCF_CRISPR-RNA-seq	FNIP1
4177.93	0.561344	0.086587	6.483	8.99146e-11	5.75068e-10	0	CellOracle	HepG2_CTCF_CRISPR-RNA-seq	FNIP2
2581.54	-0.316746	0.103782	-3.05203	0.00227303	0.00632661	0	CellOracle	HepG2_CTCF_CRISPR-RNA-seq	FNTA
586.889	-1.82305	0.206666	-8.82125	1.13193e-18	1.15239e-17	0	CellOracle	HepG2_CTCF_CRISPR-RNA-seq	FOS
487.645	-1.63411	0.226369	-7.21877	5.24602e-13	3.9144e-12	0	CellOracle	HepG2_CTCF_CRISPR-RNA-seq	FOSL1
7154.6	0.819183	0.0714795	11.4604	2.08556e-30	3.3922e-29	0	CellOracle	HepG2_CTCF_CRISPR-RNA-seq	FOSL2
3127.29	-0.34399	0.0963082	-3.57176	0.000354591	0.00113333	0	CellOracle	HepG2_CTCF_CRISPR-RNA-seq	FOXA2
2128.79	-0.442936	0.113022	-3.91903	8.89047e-05	0.000309447	0	CellOracle	HepG2_CTCF_CRISPR-RNA-seq	FOXA3
12.32	-5.28055	1.69524	-3.11492	0.00183994	0.00520861	0	CellOracle	HepG2_CTCF_CRISPR-RNA-seq	FOXD1
155.714	1.43912	0.4209	3.41914	0.000628192	0.00192499	0	CellOracle	HepG2_CTCF_CRISPR-RNA-seq	FOXJ1
7145.54	-1.31561	0.0699051	-18.8199	5.1866e-79	2.49012e-77	0	CellOracle	HepG2_CTCF_CRISPR-RNA-seq	FOXK1
11420.5	-0.612871	0.0616919	-9.93438	2.95018e-23	3.6791e-22	0	CellOracle	HepG2_CTCF_CRISPR-RNA-seq	FOXK2
2078.92	0.723414	0.117005	6.18278	6.29819e-10	3.76336e-09	0	CellOracle	HepG2_CTCF_CRISPR-RNA-seq	FOXM1
15120.5	0.318045	0.0540208	5.88745	3.92211e-09	2.1908e-08	0	CellOracle	HepG2_CTCF_CRISPR-RNA-seq	FOXN3
2843.53	-0.697256	0.10046	-6.94064	3.9034e-12	2.76184e-11	0	CellOracle	HepG2_CTCF_CRISPR-RNA-seq	FOXO1
5378.3	-1.1903	0.076084	-15.6446	3.61761e-55	1.0999e-53	0	CellOracle	HepG2_CTCF_CRISPR-RNA-seq	FOXO3
1351.65	0.925841	0.146492	6.32006	2.61465e-10	1.61459e-09	0	CellOracle	HepG2_CTCF_CRISPR-RNA-seq	FOXO4
11828.3	-1.11863	0.0585495	-19.1058	2.26149e-81	1.1281e-79	0	CellOracle	HepG2_CTCF_CRISPR-RNA-seq	FOXP4
5265.67	-2.50782	0.0799814	-31.355	8.30595e-216	1.56572e-213	0	CellOracle	HepG2_CTCF_CRISPR-RNA-seq	FOXQ1
1298.6	0.501244	0.146872	3.41278	0.000643031	0.00196743	0	CellOracle	HepG2_CTCF_CRISPR-RNA-seq	FOXRED1
1710.84	-1.08433	0.13445	-8.06492	7.32826e-16	6.49355e-15	0	CellOracle	HepG2_CTCF_CRISPR-RNA-seq	FPGS
1007.04	1.75799	0.173026	10.1602	2.98343e-24	3.88563e-23	0	CellOracle	HepG2_CTCF_CRISPR-RNA-seq	FRA10AC1
13456.2	-0.279252	0.0553647	-5.04386	4.5624e-07	2.08533e-06	0	CellOracle	HepG2_CTCF_CRISPR-RNA-seq	FREM1
977.464	-1.20163	0.161877	-7.42314	1.14379e-13	8.91726e-13	0	CellOracle	HepG2_CTCF_CRISPR-RNA-seq	FRK
654.056	-0.96289	0.196335	-4.90431	9.3754e-07	4.14862e-06	0	CellOracle	HepG2_CTCF_CRISPR-RNA-seq	FRMD3
342.177	-2.11958	0.292532	-7.24563	4.30445e-13	3.22933e-12	0	CellOracle	HepG2_CTCF_CRISPR-RNA-seq	FRMD6
1124.15	-0.968573	0.150147	-6.45083	1.11237e-10	7.08155e-10	0	CellOracle	HepG2_CTCF_CRISPR-RNA-seq	FRS2
66.4327	3.49114	0.78681	4.43708	9.11881e-06	3.60724e-05	0	CellOracle	HepG2_CTCF_CRISPR-RNA-seq	FRZB
672.777	1.07161	0.199592	5.369	7.91736e-08	3.88343e-07	0	CellOracle	HepG2_CTCF_CRISPR-RNA-seq	FSD1L
9467.77	2.11753	0.0663294	31.9245	1.22182e-223	2.43115e-221	0	CellOracle	HepG2_CTCF_CRISPR-RNA-seq	FST
261.047	1.95069	0.337003	5.78835	7.10798e-09	3.86429e-08	0	CellOracle	HepG2_CTCF_CRISPR-RNA-seq	FSTL4
6599.47	0.892959	0.0731859	12.2012	3.06146e-34	5.69903e-33	0	CellOracle	HepG2_CTCF_CRISPR-RNA-seq	FTCD
68954.6	0.812606	0.0421899	19.2607	1.14821e-82	5.80853e-81	0	CellOracle	HepG2_CTCF_CRISPR-RNA-seq	FTH1
5882.73	-0.334912	0.0733267	-4.5674	4.9381e-06	2.01576e-05	0	CellOracle	HepG2_CTCF_CRISPR-RNA-seq	FUBP1
1482.54	0.847266	0.137402	6.16634	6.9889e-10	4.16358e-09	0	CellOracle	HepG2_CTCF_CRISPR-RNA-seq	FUCA1
6118.44	-0.553815	0.0724659	-7.64243	2.13163e-14	1.74626e-13	0	CellOracle	HepG2_CTCF_CRISPR-RNA-seq	FUCA2
2082.29	1.01535	0.116931	8.68332	3.84368e-18	3.82616e-17	0	CellOracle	HepG2_CTCF_CRISPR-RNA-seq	FUNDC2
1089.2	0.522661	0.157462	3.31928	0.000902492	0.00269769	0	CellOracle	HepG2_CTCF_CRISPR-RNA-seq	FUT11
71.5755	-1.81673	0.580564	-3.12925	0.00175252	0.0049824	0	CellOracle	HepG2_CTCF_CRISPR-RNA-seq	FUT4
2241.39	1.81315	0.118193	15.3406	4.09463e-53	1.18844e-51	0	CellOracle	HepG2_CTCF_CRISPR-RNA-seq	FUT6
730.395	-1.22108	0.185736	-6.57428	4.889e-11	3.20118e-10	0	CellOracle	HepG2_CTCF_CRISPR-RNA-seq	FUT8
1434.05	-0.664141	0.135274	-4.90961	9.12578e-07	4.04416e-06	0	CellOracle	HepG2_CTCF_CRISPR-RNA-seq	FXR2
1134.76	0.895402	0.154318	5.80232	6.54053e-09	3.56445e-08	0	CellOracle	HepG2_CTCF_CRISPR-RNA-seq	FXYD2
1714.64	-0.655841	0.12469	-5.25978	1.44228e-07	6.90599e-07	0	CellOracle	HepG2_CTCF_CRISPR-RNA-seq	FYCO1
1036.42	-1.33542	0.157052	-8.503	1.8475e-17	1.7721e-16	0	CellOracle	HepG2_CTCF_CRISPR-RNA-seq	FYN
1282.15	-0.96968	0.141013	-6.87655	6.13211e-12	4.28291e-11	0	CellOracle	HepG2_CTCF_CRISPR-RNA-seq	FYTTD1
105.682	-2.16772	0.481153	-4.50526	6.6291e-06	2.67133e-05	0	CellOracle	HepG2_CTCF_CRISPR-RNA-seq	FZD1
14851.2	-1.0329	0.0551781	-18.7193	3.44427e-78	1.62316e-76	0	CellOracle	HepG2_CTCF_CRISPR-RNA-seq	FZD5
166.865	-3.67296	0.412773	-8.89825	5.67366e-19	5.8935e-18	0	CellOracle	HepG2_CTCF_CRISPR-RNA-seq	FZD9
8697.5	-0.63993	0.063622	-10.0583	8.4429e-24	1.08229e-22	0	CellOracle	HepG2_CTCF_CRISPR-RNA-seq	G3BP1
8246.08	0.235795	0.0658888	3.57868	0.000345334	0.0011063	0	CellOracle	HepG2_CTCF_CRISPR-RNA-seq	G3BP2
28239.8	7.50395	0.198684	37.7683	0	0	0	CellOracle	HepG2_CTCF_CRISPR-RNA-seq	G6PC
2264.13	0.6784	0.111276	6.09654	1.08386e-09	6.36387e-09	0	CellOracle	HepG2_CTCF_CRISPR-RNA-seq	G6PC3
7508.16	0.603106	0.0708223	8.51576	1.65505e-17	1.59176e-16	0	CellOracle	HepG2_CTCF_CRISPR-RNA-seq	GAA
1160.06	-0.726669	0.148089	-4.90696	9.24986e-07	4.09712e-06	0	CellOracle	HepG2_CTCF_CRISPR-RNA-seq	GAB1
2060.92	0.859456	0.116973	7.34748	2.01977e-13	1.54506e-12	0	CellOracle	HepG2_CTCF_CRISPR-RNA-seq	GAB2
5247.65	0.78128	0.0781634	9.99547	1.59524e-23	2.01748e-22	0	CellOracle	HepG2_CTCF_CRISPR-RNA-seq	GABARAP
1451.67	1.20323	0.141382	8.5105	1.73184e-17	1.66294e-16	0	CellOracle	HepG2_CTCF_CRISPR-RNA-seq	GABARAPL1
2746.62	0.626568	0.102529	6.11116	9.89122e-10	5.83575e-09	0	CellOracle	HepG2_CTCF_CRISPR-RNA-seq	GABARAPL2
118.158	2.02479	0.499196	4.0561	4.98979e-05	0.000179685	0	CellOracle	HepG2_CTCF_CRISPR-RNA-seq	GABBR1
1200.29	-0.436655	0.1472	-2.96642	0.00301292	0.00819244	0	CellOracle	HepG2_CTCF_CRISPR-RNA-seq	GABPA
69.7025	-2.48045	0.595065	-4.16836	3.06794e-05	0.000113537	0	CellOracle	HepG2_CTCF_CRISPR-RNA-seq	GABRR3
1223.5	1.99258	0.162452	12.2656	1.38514e-34	2.61933e-33	0	CellOracle	HepG2_CTCF_CRISPR-RNA-seq	GADD45B
1508.1	0.550398	0.136485	4.03267	5.5147e-05	0.000197356	0	CellOracle	HepG2_CTCF_CRISPR-RNA-seq	GADD45GIP1
672.536	1.80787	0.209228	8.64069	5.58749e-18	5.51603e-17	0	CellOracle	HepG2_CTCF_CRISPR-RNA-seq	GAL3ST1
61.0032	2.40795	0.716592	3.36029	0.000778621	0.00234937	0	CellOracle	HepG2_CTCF_CRISPR-RNA-seq	GAL3ST4
2306.68	0.699479	0.110811	6.31238	2.74776e-10	1.69154e-09	0	CellOracle	HepG2_CTCF_CRISPR-RNA-seq	GALE
3668.75	1.61525	0.0951988	16.9671	1.43898e-64	5.22703e-63	0	CellOracle	HepG2_CTCF_CRISPR-RNA-seq	GALK1
3968.59	0.3664	0.0865762	4.2321	2.31515e-05	8.70271e-05	0	CellOracle	HepG2_CTCF_CRISPR-RNA-seq	GALM
1220.12	-1.23962	0.144713	-8.56604	1.07105e-17	1.04184e-16	0	CellOracle	HepG2_CTCF_CRISPR-RNA-seq	GALNT10
1020.36	1.80045	0.169957	10.5935	3.19321e-26	4.4432e-25	0	CellOracle	HepG2_CTCF_CRISPR-RNA-seq	GALNT11
47.6858	-2.24442	0.738375	-3.03967	0.00236838	0.00657463	0	CellOracle	HepG2_CTCF_CRISPR-RNA-seq	GALNT16
39.1159	3.19863	0.98374	3.2515	0.00114799	0.00337075	0	CellOracle	HepG2_CTCF_CRISPR-RNA-seq	GALNT18
845.936	-0.612275	0.182995	-3.34585	0.000820311	0.00246686	0	CellOracle	HepG2_CTCF_CRISPR-RNA-seq	GALNT4
3301.97	-0.437094	0.0924335	-4.72873	2.25925e-06	9.52416e-06	0	CellOracle	HepG2_CTCF_CRISPR-RNA-seq	GAPVD1
652.222	-1.41342	0.19611	-7.20725	5.70935e-13	4.24069e-12	0	CellOracle	HepG2_CTCF_CRISPR-RNA-seq	GAREM1
122.785	-1.65782	0.443435	-3.73859	0.000185053	0.000615857	0	CellOracle	HepG2_CTCF_CRISPR-RNA-seq	GAREM2
491.351	0.668598	0.228999	2.91966	0.00350416	0.00942938	0	CellOracle	HepG2_CTCF_CRISPR-RNA-seq	GARNL3
9692.58	-0.531477	0.0684423	-7.76532	8.14372e-15	6.82761e-14	0	CellOracle	HepG2_CTCF_CRISPR-RNA-seq	GARS
720.892	1.07622	0.193106	5.57321	2.50089e-08	1.29514e-07	0	CellOracle	HepG2_CTCF_CRISPR-RNA-seq	GAS2L3
198.64	-2.60503	0.356622	-7.30474	2.77808e-13	2.10181e-12	0	CellOracle	HepG2_CTCF_CRISPR-RNA-seq	GAS7
618.354	-0.650619	0.203453	-3.19789	0.00138436	0.0040005	0	CellOracle	HepG2_CTCF_CRISPR-RNA-seq	GATA2
2447.95	-0.708189	0.108078	-6.55259	5.65483e-11	3.67975e-10	0	CellOracle	HepG2_CTCF_CRISPR-RNA-seq	GATA4
520.808	-3.39447	0.234758	-14.4595	2.18474e-47	5.62939e-46	0	CellOracle	HepG2_CTCF_CRISPR-RNA-seq	GATA6
4326.37	-1.2247	0.0830697	-14.7431	3.40942e-49	9.25088e-48	0	CellOracle	HepG2_CTCF_CRISPR-RNA-seq	GATAD2A
2323.59	-1.15522	0.107435	-10.7527	5.75726e-27	8.27457e-26	0	CellOracle	HepG2_CTCF_CRISPR-RNA-seq	GATAD2B
1343.13	0.669688	0.141437	4.73489	2.19179e-06	9.24412e-06	0	CellOracle	HepG2_CTCF_CRISPR-RNA-seq	GATB
337.242	2.51828	0.309674	8.13203	4.22156e-16	3.78566e-15	0	CellOracle	HepG2_CTCF_CRISPR-RNA-seq	GATM
317.806	-1.39662	0.281381	-4.96346	6.92486e-07	3.10492e-06	0	CellOracle	HepG2_CTCF_CRISPR-RNA-seq	GATSL2
1018.08	0.494604	0.161383	3.06477	0.00217835	0.0060896	0	CellOracle	HepG2_CTCF_CRISPR-RNA-seq	GBA
3467.69	2.02505	0.0983835	20.5833	3.87663e-94	2.32183e-92	0	CellOracle	HepG2_CTCF_CRISPR-RNA-seq	GBE1
1426.89	3.65303	0.179431	20.359	3.86542e-92	2.27704e-90	0	CellOracle	HepG2_CTCF_CRISPR-RNA-seq	GBP2
951.173	1.03407	0.169004	6.11861	9.43934e-10	5.57887e-09	0	CellOracle	HepG2_CTCF_CRISPR-RNA-seq	GCA
1183.78	-0.771166	0.146637	-5.259	1.44838e-07	6.93332e-07	0	CellOracle	HepG2_CTCF_CRISPR-RNA-seq	GCC1
982.15	-0.753856	0.162579	-4.63687	3.53722e-06	1.46699e-05	0	CellOracle	HepG2_CTCF_CRISPR-RNA-seq	GCDH
991.077	1.53944	0.170276	9.0409	1.55385e-19	1.66526e-18	0	CellOracle	HepG2_CTCF_CRISPR-RNA-seq	GCHFR
1864.21	1.6608	0.132472	12.537	4.68436e-36	9.2489e-35	0	CellOracle	HepG2_CTCF_CRISPR-RNA-seq	GCKR
607.407	-2.9902	0.224148	-13.3403	1.34876e-40	3.00419e-39	0	CellOracle	HepG2_CTCF_CRISPR-RNA-seq	GCNT3
175.889	3.23171	0.466208	6.93191	4.15204e-12	2.93197e-11	0	CellOracle	HepG2_CTCF_CRISPR-RNA-seq	GCNT4
330.094	3.87082	0.37908	10.2111	1.76896e-24	2.32418e-23	0	CellOracle	HepG2_CTCF_CRISPR-RNA-seq	GDA
1074.08	-0.812664	0.153403	-5.29756	1.17357e-07	5.65563e-07	0	CellOracle	HepG2_CTCF_CRISPR-RNA-seq	GDAP2
4293.12	0.759277	0.0847365	8.96044	3.2339e-19	3.39863e-18	0	CellOracle	HepG2_CTCF_CRISPR-RNA-seq	GDE1
2829.44	-1.35409	0.0986634	-13.7243	7.25788e-43	1.73068e-41	0	CellOracle	HepG2_CTCF_CRISPR-RNA-seq	GDF7
3989.39	0.975254	0.087869	11.099	1.26923e-28	1.93113e-27	0	CellOracle	HepG2_CTCF_CRISPR-RNA-seq	GDI1
13535.3	-0.165997	0.0558371	-2.97288	0.00295016	0.00803521	0	CellOracle	HepG2_CTCF_CRISPR-RNA-seq	GDI2
370.589	0.870184	0.271611	3.20379	0.00135632	0.00392644	0	CellOracle	HepG2_CTCF_CRISPR-RNA-seq	GDNF
401.414	2.38123	0.28033	8.49437	1.99009e-17	1.90785e-16	0	CellOracle	HepG2_CTCF_CRISPR-RNA-seq	GDPD1
532.936	1.22819	0.22502	5.45815	4.81127e-08	2.42159e-07	0	CellOracle	HepG2_CTCF_CRISPR-RNA-seq	GDPD3
4452.38	-0.605922	0.0822232	-7.36923	1.71613e-13	1.32069e-12	0	CellOracle	HepG2_CTCF_CRISPR-RNA-seq	GDPD5
115.093	-1.50277	0.457949	-3.28152	0.00103248	0.00305161	0	CellOracle	HepG2_CTCF_CRISPR-RNA-seq	GDPGP1
1290.21	-0.706855	0.142207	-4.9706	6.67458e-07	2.9987e-06	-0.103335	CellOracle	HepG2_CTCF_CRISPR-RNA-seq	GEMIN4
2243.85	-0.895227	0.109177	-8.19978	2.40817e-16	2.1869e-15	0	CellOracle	HepG2_CTCF_CRISPR-RNA-seq	GEMIN5
4451.44	0.379427	0.0843999	4.49558	6.93797e-06	2.78639e-05	0	CellOracle	HepG2_CTCF_CRISPR-RNA-seq	GET4
542.591	-2.74298	0.218878	-12.532	4.98779e-36	9.83716e-35	0	CellOracle	HepG2_CTCF_CRISPR-RNA-seq	GFI1
1673.61	-0.742879	0.131484	-5.64996	1.60488e-08	8.45528e-08	0	CellOracle	HepG2_CTCF_CRISPR-RNA-seq	GFM1
1535.21	0.819169	0.134205	6.10384	1.03548e-09	6.09778e-09	0	CellOracle	HepG2_CTCF_CRISPR-RNA-seq	GFM2
849.968	-2.65985	0.180661	-14.7229	4.59825e-49	1.23828e-47	0	CellOracle	HepG2_CTCF_CRISPR-RNA-seq	GFOD1
11682.4	-0.778817	0.0576027	-13.5205	1.1837e-41	2.7038e-40	0	CellOracle	HepG2_CTCF_CRISPR-RNA-seq	GFPT1
127.876	3.32906	0.556047	5.98702	2.13721e-09	1.22553e-08	0	CellOracle	HepG2_CTCF_CRISPR-RNA-seq	GFRA3
5338.15	1.00574	0.0781507	12.8692	6.7066e-38	1.39168e-36	0	CellOracle	HepG2_CTCF_CRISPR-RNA-seq	GGA1
9472.04	0.595451	0.0655411	9.08515	1.03556e-19	1.11985e-18	0	CellOracle	HepG2_CTCF_CRISPR-RNA-seq	GGA2
7882.14	-0.42908	0.065835	-6.5175	7.14881e-11	4.61337e-10	0	CellOracle	HepG2_CTCF_CRISPR-RNA-seq	GGCX
2745.33	1.10854	0.103685	10.6914	1.11713e-26	1.58522e-25	0	CellOracle	HepG2_CTCF_CRISPR-RNA-seq	GGH
3211.08	0.352044	0.0946353	3.72001	0.000199213	0.000660039	0	CellOracle	HepG2_CTCF_CRISPR-RNA-seq	GGNBP2
1318.72	0.707724	0.143816	4.92102	8.60939e-07	3.82763e-06	0	CellOracle	HepG2_CTCF_CRISPR-RNA-seq	GGPS1
3068.52	0.486973	0.0985277	4.9425	7.71261e-07	3.44261e-06	0	CellOracle	HepG2_CTCF_CRISPR-RNA-seq	GGT1
115.39	-1.68324	0.472009	-3.56611	0.000362317	0.00115472	0	CellOracle	HepG2_CTCF_CRISPR-RNA-seq	GGT5
1962.66	0.796148	0.119453	6.66493	2.64787e-11	1.76079e-10	0	CellOracle	HepG2_CTCF_CRISPR-RNA-seq	GGT7
6822.1	-0.475702	0.0696015	-6.83466	8.22021e-12	5.66401e-11	0	CellOracle	HepG2_CTCF_CRISPR-RNA-seq	GHITM
6336.59	-0.414946	0.0721342	-5.75241	8.79799e-09	4.74276e-08	0	CellOracle	HepG2_CTCF_CRISPR-RNA-seq	GID8
890.288	0.698508	0.172792	4.04247	5.289e-05	0.000189544	0	CellOracle	HepG2_CTCF_CRISPR-RNA-seq	GINS1
522.302	0.841628	0.227074	3.7064	0.000210228	0.000694093	0	CellOracle	HepG2_CTCF_CRISPR-RNA-seq	GINS2
445.772	0.816299	0.244363	3.34052	0.000836229	0.00251051	0	CellOracle	HepG2_CTCF_CRISPR-RNA-seq	GINS4
1886.48	-0.557156	0.12179	-4.57471	4.76874e-06	1.95063e-05	0	CellOracle	HepG2_CTCF_CRISPR-RNA-seq	GIPC1
1720.61	0.580696	0.126125	4.60414	4.14178e-06	1.70547e-05	0	CellOracle	HepG2_CTCF_CRISPR-RNA-seq	GIPC2
148.757	2.29703	0.455611	5.04164	4.61554e-07	2.10801e-06	0	CellOracle	HepG2_CTCF_CRISPR-RNA-seq	GIPR
2472.02	0.47338	0.106677	4.4375	9.10086e-06	3.60093e-05	0	CellOracle	HepG2_CTCF_CRISPR-RNA-seq	GIT2
360.447	-1.31799	0.272504	-4.83657	1.32101e-06	5.74052e-06	0	CellOracle	HepG2_CTCF_CRISPR-RNA-seq	GJC1
432.301	-2.07777	0.239615	-8.67129	4.27246e-18	4.24355e-17	0	CellOracle	HepG2_CTCF_CRISPR-RNA-seq	GJC2
13601.9	0.573837	0.055823	10.2796	8.71141e-25	1.15217e-23	0	CellOracle	HepG2_CTCF_CRISPR-RNA-seq	GK
1164.86	1.27736	0.157262	8.12253	4.56575e-16	4.08817e-15	0	CellOracle	HepG2_CTCF_CRISPR-RNA-seq	GK5
5746.26	0.290987	0.0752321	3.86786	0.000109795	0.000377103	0	CellOracle	HepG2_CTCF_CRISPR-RNA-seq	GLB1
247.815	1.06966	0.325725	3.28395	0.00102365	0.00302749	0	CellOracle	HepG2_CTCF_CRISPR-RNA-seq	GLB1L
1722.23	1.36233	0.129532	10.5174	7.18622e-26	9.87651e-25	0	CellOracle	HepG2_CTCF_CRISPR-RNA-seq	GLCE
332.558	-1.1647	0.275491	-4.22773	2.36057e-05	8.86599e-05	0	CellOracle	HepG2_CTCF_CRISPR-RNA-seq	GLIPR1
298.808	-2.63042	0.290736	-9.04747	1.4632e-19	1.57093e-18	0	CellOracle	HepG2_CTCF_CRISPR-RNA-seq	GLIS2
4843.85	1.21383	0.0824336	14.725	4.45532e-49	1.20159e-47	0	CellOracle	HepG2_CTCF_CRISPR-RNA-seq	GLO1
2595.9	0.332596	0.103794	3.2044	0.00135346	0.0039188	0	CellOracle	HepG2_CTCF_CRISPR-RNA-seq	GLOD4
4865.86	1.83534	0.0929204	19.7518	7.74316e-87	4.25351e-85	0	CellOracle	HepG2_CTCF_CRISPR-RNA-seq	GLRX
4280.85	1.18682	0.0869215	13.6539	1.91279e-42	4.50122e-41	0	CellOracle	HepG2_CTCF_CRISPR-RNA-seq	GLRX5
8640.73	-1.22714	0.0637101	-19.2613	1.13391e-82	5.75245e-81	0	CellOracle	HepG2_CTCF_CRISPR-RNA-seq	GLS
549.325	1.42844	0.224984	6.34907	2.16621e-10	1.34416e-09	0	CellOracle	HepG2_CTCF_CRISPR-RNA-seq	GLS2
29.2402	3.5313	1.19161	2.96347	0.00304188	0.0082624	0	CellOracle	HepG2_CTCF_CRISPR-RNA-seq	GLT1D1
1191.04	0.637543	0.149554	4.26295	2.01745e-05	7.63493e-05	0	CellOracle	HepG2_CTCF_CRISPR-RNA-seq	GLTP
686.346	-0.564077	0.190951	-2.95404	0.00313644	0.00849604	0	CellOracle	HepG2_CTCF_CRISPR-RNA-seq	GLTSCR1
1777.44	-0.588482	0.121629	-4.83834	1.30926e-06	5.69362e-06	0	CellOracle	HepG2_CTCF_CRISPR-RNA-seq	GLTSCR1L
35938.7	0.192221	0.0464648	4.1369	3.52025e-05	0.000129129	0	CellOracle	HepG2_CTCF_CRISPR-RNA-seq	GLUD1
1881.07	0.95803	0.122242	7.83719	4.60739e-15	3.90853e-14	0	CellOracle	HepG2_CTCF_CRISPR-RNA-seq	GM2A
1885.85	0.617929	0.121184	5.0991	3.41264e-07	1.5755e-06	0	CellOracle	HepG2_CTCF_CRISPR-RNA-seq	GMCL1
1730.75	-0.667388	0.123606	-5.39933	6.68887e-08	3.31353e-07	0	CellOracle	HepG2_CTCF_CRISPR-RNA-seq	GMEB2
101.903	3.75615	0.664699	5.65091	1.59598e-08	8.41106e-08	0	CellOracle	HepG2_CTCF_CRISPR-RNA-seq	GMFG
1946.78	0.703309	0.119242	5.89815	3.67597e-09	2.05909e-08	0	CellOracle	HepG2_CTCF_CRISPR-RNA-seq	GMNN
2707.37	0.579458	0.103135	5.61844	1.92693e-08	1.00781e-07	0.000580026	CellOracle	HepG2_CTCF_CRISPR-RNA-seq	GMPPA
7881.42	0.713134	0.0675069	10.5639	4.3817e-26	6.06864e-25	0	CellOracle	HepG2_CTCF_CRISPR-RNA-seq	GMPR2
4435.78	-0.6192	0.0844223	-7.33455	2.22473e-13	1.69534e-12	0	CellOracle	HepG2_CTCF_CRISPR-RNA-seq	GNA11
4936.82	-0.262012	0.0789316	-3.31948	0.000901863	0.00269625	0	CellOracle	HepG2_CTCF_CRISPR-RNA-seq	GNA12
3739.23	-0.671017	0.0879827	-7.62669	2.4086e-14	1.96597e-13	0	CellOracle	HepG2_CTCF_CRISPR-RNA-seq	GNA13
3125.76	-0.698947	0.0967448	-7.22465	5.02383e-13	3.75644e-12	0	CellOracle	HepG2_CTCF_CRISPR-RNA-seq	GNAQ
2033.61	-0.774145	0.118205	-6.5492	5.78464e-11	3.75876e-10	0	CellOracle	HepG2_CTCF_CRISPR-RNA-seq	GNAZ
214.973	-1.33747	0.336631	-3.9731	7.0944e-05	0.000249944	0	CellOracle	HepG2_CTCF_CRISPR-RNA-seq	GNB1L
1565.54	0.829106	0.1325	6.25741	3.91424e-10	2.37695e-09	0	CellOracle	HepG2_CTCF_CRISPR-RNA-seq	GNB5
3793.61	0.849935	0.0893862	9.50858	1.93288e-21	2.24184e-20	0	CellOracle	HepG2_CTCF_CRISPR-RNA-seq	GNG4
4590.87	1.04605	0.08697	12.0277	2.54045e-33	4.5954e-32	0	CellOracle	HepG2_CTCF_CRISPR-RNA-seq	GNG5
925.301	0.945606	0.170352	5.55091	2.84194e-08	1.4633e-07	0	CellOracle	HepG2_CTCF_CRISPR-RNA-seq	GNG7
6297.24	0.327873	0.0726832	4.51099	6.45244e-06	2.60248e-05	0	CellOracle	HepG2_CTCF_CRISPR-RNA-seq	GNL3
1043.97	-2.07461	0.156727	-13.2371	5.35646e-40	1.16695e-38	0	CellOracle	HepG2_CTCF_CRISPR-RNA-seq	GNL3L
175.786	2.04556	0.412497	4.95898	7.0865e-07	3.17263e-06	0	CellOracle	HepG2_CTCF_CRISPR-RNA-seq	GNMT
90.0642	2.34279	0.58555	4.001	6.30757e-05	0.000223764	0	CellOracle	HepG2_CTCF_CRISPR-RNA-seq	GNRH1
6872.93	0.595219	0.0716569	8.30651	9.85611e-17	9.14051e-16	0	CellOracle	HepG2_CTCF_CRISPR-RNA-seq	GNS
1595.08	0.563542	0.130314	4.3245	1.5288e-05	5.87633e-05	0	CellOracle	HepG2_CTCF_CRISPR-RNA-seq	GOLGA1
2904.7	0.676648	0.0996526	6.79007	1.12082e-11	7.6522e-11	0	CellOracle	HepG2_CTCF_CRISPR-RNA-seq	GOLGA5
391.91	1.2865	0.26236	4.90357	9.41096e-07	4.1623e-06	0	CellOracle	HepG2_CTCF_CRISPR-RNA-seq	GOLGA6L10
1201.07	1.8824	0.159692	11.7877	4.51491e-32	7.79682e-31	0	CellOracle	HepG2_CTCF_CRISPR-RNA-seq	GOLGA6L9
12012	1.53105	0.0606766	25.2329	1.74442e-140	1.82685e-138	0	CellOracle	HepG2_CTCF_CRISPR-RNA-seq	GOLGA8A
15180.1	1.14582	0.062118	18.4459	5.62504e-76	2.53099e-74	0	CellOracle	HepG2_CTCF_CRISPR-RNA-seq	GOLGA8B
36.3988	3.0889	1.00278	3.08034	0.00206761	0.00580085	0	CellOracle	HepG2_CTCF_CRISPR-RNA-seq	GOLGA8R
6291.06	-0.636646	0.0712449	-8.93603	4.03401e-19	4.22215e-18	0	CellOracle	HepG2_CTCF_CRISPR-RNA-seq	GOLPH3
887.274	0.747256	0.172706	4.32677	1.51315e-05	5.81989e-05	0	CellOracle	HepG2_CTCF_CRISPR-RNA-seq	GOLT1A
363.947	1.03178	0.269471	3.82891	0.000128713	0.000438165	0	CellOracle	HepG2_CTCF_CRISPR-RNA-seq	GON7
3701.78	-0.720728	0.0887919	-8.11704	4.77696e-16	4.27302e-15	0	CellOracle	HepG2_CTCF_CRISPR-RNA-seq	GOPC
7405.28	-0.216816	0.0675674	-3.20888	0.00133252	0.00386505	0	CellOracle	HepG2_CTCF_CRISPR-RNA-seq	GORASP2
101.391	-5.32317	0.600366	-8.86653	7.54606e-19	7.77084e-18	0	CellOracle	HepG2_CTCF_CRISPR-RNA-seq	GP2
2461.46	1.09578	0.109613	9.99686	1.57309e-23	1.99088e-22	0	CellOracle	HepG2_CTCF_CRISPR-RNA-seq	GPAA1
968.709	0.535285	0.165389	3.23652	0.00120995	0.00354048	0	CellOracle	HepG2_CTCF_CRISPR-RNA-seq	GPALPP1
210.726	-1.95415	0.340655	-5.73647	9.66705e-09	5.19249e-08	0	CellOracle	HepG2_CTCF_CRISPR-RNA-seq	GPAT3
3568.38	-0.359875	0.0896517	-4.01414	5.96617e-05	0.000212326	0	CellOracle	HepG2_CTCF_CRISPR-RNA-seq	GPAT4
6456.98	0.217815	0.0712145	3.05858	0.00222391	0.00620145	0	CellOracle	HepG2_CTCF_CRISPR-RNA-seq	GPBP1L1
878.669	-1.57998	0.177945	-8.87901	6.74566e-19	6.97064e-18	0	CellOracle	HepG2_CTCF_CRISPR-RNA-seq	GPC1
210470	0.476822	0.037668	12.6585	1.00348e-36	2.01687e-35	0	CellOracle	HepG2_CTCF_CRISPR-RNA-seq	GPC3
4397.45	-0.267906	0.084271	-3.1791	0.00147733	0.00425064	0	CellOracle	HepG2_CTCF_CRISPR-RNA-seq	GPC6
527.966	0.648569	0.221204	2.93199	0.00336799	0.00908343	0	CellOracle	HepG2_CTCF_CRISPR-RNA-seq	GPCPD1
1431.94	-0.926688	0.138444	-6.69357	2.17785e-11	1.45689e-10	0	CellOracle	HepG2_CTCF_CRISPR-RNA-seq	GPER1
120.291	-1.71489	0.457217	-3.75072	0.000176325	0.000588779	0	CellOracle	HepG2_CTCF_CRISPR-RNA-seq	GPHA2
1332.37	-0.414941	0.138926	-2.98677	0.00281942	0.00771195	0	CellOracle	HepG2_CTCF_CRISPR-RNA-seq	GPHN
997.932	0.903294	0.164507	5.49092	3.99842e-08	2.02901e-07	0	CellOracle	HepG2_CTCF_CRISPR-RNA-seq	GPKOW
321.341	-1.03867	0.278705	-3.72677	0.000193951	0.000643914	0	CellOracle	HepG2_CTCF_CRISPR-RNA-seq	GPLD1
1698.04	0.896116	0.127847	7.00927	2.39562e-12	1.71535e-11	0	CellOracle	HepG2_CTCF_CRISPR-RNA-seq	GPN1
587.569	1.06181	0.221601	4.79157	1.65485e-06	7.09311e-06	0	CellOracle	HepG2_CTCF_CRISPR-RNA-seq	GPN3
135.737	-1.25877	0.420392	-2.99428	0.00275091	0.00754183	0	CellOracle	HepG2_CTCF_CRISPR-RNA-seq	GPR153
61.8622	2.20271	0.705056	3.12416	0.00178316	0.00506228	0	CellOracle	HepG2_CTCF_CRISPR-RNA-seq	GPR155
2464.17	0.450195	0.10727	4.19685	2.70653e-05	0.000100892	0	CellOracle	HepG2_CTCF_CRISPR-RNA-seq	GPR157
953.19	0.826002	0.170193	4.85331	1.21417e-06	5.30457e-06	0	CellOracle	HepG2_CTCF_CRISPR-RNA-seq	GPR160
45.2086	3.14155	0.908626	3.45747	0.000545277	0.00168912	0	CellOracle	HepG2_CTCF_CRISPR-RNA-seq	GPR173
3777.44	0.308501	0.0882596	3.49538	0.000473389	0.00148052	0	CellOracle	HepG2_CTCF_CRISPR-RNA-seq	GPR35
172.694	-1.64928	0.376761	-4.37752	1.2004e-05	4.67625e-05	0	CellOracle	HepG2_CTCF_CRISPR-RNA-seq	GPR75
54.9302	-4.82631	0.767895	-6.28512	3.27606e-10	2.00231e-09	0	CellOracle	HepG2_CTCF_CRISPR-RNA-seq	GPR75-ASB3
8724.47	0.217281	0.0695387	3.1246	0.00178049	0.00505629	0	CellOracle	HepG2_CTCF_CRISPR-RNA-seq	GPRC5C
5595.98	-0.227004	0.0747874	-3.03532	0.00240282	0.00666404	0	CellOracle	HepG2_CTCF_CRISPR-RNA-seq	GPS1
144.283	1.55273	0.436582	3.55656	0.000375746	0.00119412	0	CellOracle	HepG2_CTCF_CRISPR-RNA-seq	GPSM3
438.804	-1.25019	0.237882	-5.25551	1.47616e-07	7.05314e-07	0	CellOracle	HepG2_CTCF_CRISPR-RNA-seq	GPT
5559.82	-2.36173	0.0774498	-30.4937	3.16144e-204	5.4966e-202	0	CellOracle	HepG2_CTCF_CRISPR-RNA-seq	GPX2
34771.4	6.38161	0.0791833	80.5929	0	0	0	CellOracle	HepG2_CTCF_CRISPR-RNA-seq	GPX3
9983.94	0.918214	0.0673393	13.6356	2.45896e-42	5.75622e-41	0	CellOracle	HepG2_CTCF_CRISPR-RNA-seq	GPX4
6218.89	0.728492	0.0850431	8.56615	1.07004e-17	1.04143e-16	0	CellOracle	HepG2_CTCF_CRISPR-RNA-seq	GRAMD1A
754.882	1.55931	0.193457	8.06028	7.61214e-16	6.74175e-15	0	CellOracle	HepG2_CTCF_CRISPR-RNA-seq	GRAMD3
5386.83	0.495802	0.0773096	6.4132	1.42494e-10	8.95991e-10	0	CellOracle	HepG2_CTCF_CRISPR-RNA-seq	GRB7
16413	-1.30035	0.0557861	-23.3096	3.54487e-120	3.0086e-118	0	CellOracle	HepG2_CTCF_CRISPR-RNA-seq	GREB1
1139.73	1.00696	0.156074	6.45181	1.10521e-10	7.03846e-10	0	CellOracle	HepG2_CTCF_CRISPR-RNA-seq	GRHL1
39.1214	-2.3833	0.811643	-2.93639	0.00332053	0.00896216	0	CellOracle	HepG2_CTCF_CRISPR-RNA-seq	GRIN2B
2212.96	0.790844	0.11313	6.99057	2.73774e-12	1.95407e-11	0	CellOracle	HepG2_CTCF_CRISPR-RNA-seq	GRIPAP1
4360.2	-0.29556	0.0833718	-3.54508	0.000392491	0.0012438	0	CellOracle	HepG2_CTCF_CRISPR-RNA-seq	GRK2
2418.69	-0.416531	0.106171	-3.9232	8.73823e-05	0.000304563	0	CellOracle	HepG2_CTCF_CRISPR-RNA-seq	GRK3
1485	0.968522	0.136856	7.07694	1.47375e-12	1.07023e-11	0	CellOracle	HepG2_CTCF_CRISPR-RNA-seq	GRK5
1610.71	-1.15754	0.126899	-9.12175	7.39203e-20	8.04232e-19	0	CellOracle	HepG2_CTCF_CRISPR-RNA-seq	GRPEL2
1736.96	0.545415	0.125367	4.35056	1.35788e-05	5.25204e-05	0	CellOracle	HepG2_CTCF_CRISPR-RNA-seq	GRTP1
2171.47	-1.23653	0.11127	-11.1129	1.08567e-28	1.65889e-27	0	CellOracle	HepG2_CTCF_CRISPR-RNA-seq	GRWD1
2586.52	2.60231	0.117792	22.0924	3.74032e-108	2.72283e-106	-0.282997	CellOracle	HepG2_CTCF_CRISPR-RNA-seq	GSDMB
2062.8	-0.603345	0.11348	-5.31676	1.05632e-07	5.11537e-07	0	CellOracle	HepG2_CTCF_CRISPR-RNA-seq	GSDMD
10334.8	-0.184514	0.060625	-3.04353	0.00233824	0.00650003	0	CellOracle	HepG2_CTCF_CRISPR-RNA-seq	GSE1
17090.4	-0.606927	0.0518335	-11.7092	1.14405e-31	1.9438e-30	0	CellOracle	HepG2_CTCF_CRISPR-RNA-seq	GSPT1
300.191	1.46397	0.302005	4.84751	1.25023e-06	5.4541e-06	0	CellOracle	HepG2_CTCF_CRISPR-RNA-seq	GSTA1
988.799	2.1747	0.177765	12.2335	2.05751e-34	3.86225e-33	0	CellOracle	HepG2_CTCF_CRISPR-RNA-seq	GSTA4
588.69	2.06004	0.22677	9.08425	1.04413e-19	1.12844e-18	0	CellOracle	HepG2_CTCF_CRISPR-RNA-seq	GSTM2
2192.62	1.43483	0.117144	12.2484	1.71363e-34	3.22351e-33	0	CellOracle	HepG2_CTCF_CRISPR-RNA-seq	GSTM3
3528.75	0.827325	0.0931298	8.88357	6.47488e-19	6.71019e-18	0	CellOracle	HepG2_CTCF_CRISPR-RNA-seq	GSTO1
894.719	0.618555	0.171088	3.61541	0.000299868	0.000967225	0	CellOracle	HepG2_CTCF_CRISPR-RNA-seq	GSTZ1
1000.15	0.764156	0.163973	4.66027	3.15799e-06	1.31458e-05	0	CellOracle	HepG2_CTCF_CRISPR-RNA-seq	GTF2B
1332.07	1.13905	0.145635	7.82125	5.23009e-15	4.41795e-14	0	CellOracle	HepG2_CTCF_CRISPR-RNA-seq	GTF2E2
1447.1	-0.67513	0.136094	-4.96076	7.02176e-07	3.14521e-06	0	CellOracle	HepG2_CTCF_CRISPR-RNA-seq	GTF2H1
915.923	0.625087	0.172412	3.62555	0.000288348	0.000931915	0	CellOracle	HepG2_CTCF_CRISPR-RNA-seq	GTF2H2
1355.99	0.72844	0.143568	5.07383	3.89894e-07	1.79123e-06	0	CellOracle	HepG2_CTCF_CRISPR-RNA-seq	GTF2H2C
1416.98	0.480995	0.137421	3.50014	0.000465007	0.00145659	0	CellOracle	HepG2_CTCF_CRISPR-RNA-seq	GTF2H3
14128.6	-0.378248	0.0548862	-6.89149	5.52102e-12	3.86363e-11	0	CellOracle	HepG2_CTCF_CRISPR-RNA-seq	GTF2I
444.729	-1.06107	0.234635	-4.52224	6.11891e-06	2.47409e-05	0	CellOracle	HepG2_CTCF_CRISPR-RNA-seq	GTF2IRD2B
8766.37	-0.419528	0.0641327	-6.54156	6.08806e-11	3.94333e-10	0	CellOracle	HepG2_CTCF_CRISPR-RNA-seq	GTF3C1
[truncated: 97,338 more rows]

## Sheet: Supplementary Table 1 - 3
FigR - In silico and experimental TF perturbation LogFCs in ENCODE cell lines
DESEQ2_baseMean	DESEQ2_log2FoldChange	DESEQ2_lfcSE	DESEQ2_stat	DESEQ2_pvalue	DESEQ2_padj	Predicted_LogFC	Method	Perturbation	Gene
23.4531	-8.5937	1.61453	-5.32273	1.02219e-07	1.03596e-05	0	FigR	K562_ARID3A_siRNA-RNA-seq	A2M
197.201	2.97273	0.568972	5.22474	1.74403e-07	1.6763e-05	0	FigR	K562_ARID3A_siRNA-RNA-seq	AKR1C3
58.4292	-8.09783	1.24126	-6.52388	6.85102e-11	1.04149e-08	0	FigR	K562_ARID3A_siRNA-RNA-seq	ALB
6008.84	2.63685	0.547864	4.81296	1.48708e-06	0.000118473	0	FigR	K562_ARID3A_siRNA-RNA-seq	ALDOC
32.672	-8.09958	1.51261	-5.35471	8.56917e-08	8.92752e-06	0	FigR	K562_ARID3A_siRNA-RNA-seq	APOB
1997.82	2.36786	0.539404	4.38976	1.13475e-05	0.000652623	0	FigR	K562_ARID3A_siRNA-RNA-seq	APOC1
3259.98	3.37259	0.694063	4.8592	1.1786e-06	9.64767e-05	0	FigR	K562_ARID3A_siRNA-RNA-seq	ARG2
40.8029	6.96866	1.73151	4.02461	5.70686e-05	0.00266523	0	FigR	K562_ARID3A_siRNA-RNA-seq	ATXN3L
44.1078	5.10645	1.06618	4.78949	1.67202e-06	0.000131104	0	FigR	K562_ARID3A_siRNA-RNA-seq	B3GALT1
52.6437	4.76786	0.999917	4.76825	1.8583e-06	0.000144192	0	FigR	K562_ARID3A_siRNA-RNA-seq	BACE1
2028.84	1.93428	0.439593	4.40018	1.08163e-05	0.000627008	0	FigR	K562_ARID3A_siRNA-RNA-seq	C10orf128
996.515	1.92904	0.529773	3.64126	0.000271308	0.00942177	0	FigR	K562_ARID3A_siRNA-RNA-seq	C19orf53
76.9609	3.36319	0.766285	4.38896	1.13896e-05	0.000652623	0	FigR	K562_ARID3A_siRNA-RNA-seq	CA9
28.5352	4.44447	1.19838	3.70874	0.000208294	0.00762449	0	FigR	K562_ARID3A_siRNA-RNA-seq	CALHM2
220.309	2.90987	0.654075	4.44883	8.63396e-06	0.000525015	0	FigR	K562_ARID3A_siRNA-RNA-seq	CD3D
2923.35	-1.84536	0.47697	-3.86894	0.000109312	0.00452368	0	FigR	K562_ARID3A_siRNA-RNA-seq	CDK6
15.1072	-7.95915	1.7823	-4.46565	7.98249e-06	0.000499916	0	FigR	K562_ARID3A_siRNA-RNA-seq	CELA3A
88.5969	-2.69666	0.706571	-3.81655	0.00013533	0.0053764	0	FigR	K562_ARID3A_siRNA-RNA-seq	CHST3
322.044	2.13437	0.57302	3.72477	0.000195497	0.00724506	0	FigR	K562_ARID3A_siRNA-RNA-seq	COL15A1
30.32	-8.96419	1.5416	-5.81487	6.06816e-09	7.34987e-07	0	FigR	K562_ARID3A_siRNA-RNA-seq	CPA1
16.2693	-8.06606	1.74968	-4.61002	4.02627e-06	0.000272652	0	FigR	K562_ARID3A_siRNA-RNA-seq	CPB1
409.484	2.08655	0.482038	4.32859	1.50067e-05	0.00081595	0	FigR	K562_ARID3A_siRNA-RNA-seq	CPZ
47.8773	3.20543	0.870675	3.68155	0.000231824	0.00826247	0	FigR	K562_ARID3A_siRNA-RNA-seq	CRLF1
14.3677	-7.88674	1.80551	-4.36816	1.253e-05	0.000709777	0	FigR	K562_ARID3A_siRNA-RNA-seq	CTRB2
5676.11	3.12233	0.460422	6.78146	1.18964e-11	1.94762e-09	0	FigR	K562_ARID3A_siRNA-RNA-seq	CTSL
642.531	5.16536	0.610014	8.46762	2.50459e-17	6.16983e-15	0	FigR	K562_ARID3A_siRNA-RNA-seq	CXCL8
852.08	2.72718	0.470994	5.79026	7.02765e-09	8.37583e-07	0	FigR	K562_ARID3A_siRNA-RNA-seq	DBI
35.5971	6.79456	1.67468	4.05722	4.96598e-05	0.00237888	0	FigR	K562_ARID3A_siRNA-RNA-seq	DDTL
190.965	5.13755	0.635149	8.08872	6.02938e-16	1.32097e-13	0	FigR	K562_ARID3A_siRNA-RNA-seq	ECHDC2
1139.06	1.89184	0.470822	4.01816	5.86544e-05	0.00273073	0	FigR	K562_ARID3A_siRNA-RNA-seq	ENO2
780.659	-2.25879	0.543023	-4.15966	3.18718e-05	0.00160958	0	FigR	K562_ARID3A_siRNA-RNA-seq	EPPK1
515.672	1.94344	0.471395	4.12274	3.74393e-05	0.00184083	0	FigR	K562_ARID3A_siRNA-RNA-seq	FAM149B1
2003.34	1.59158	0.436859	3.64324	0.000269226	0.00937132	0	FigR	K562_ARID3A_siRNA-RNA-seq	FAM50A
286.59	2.75799	0.696767	3.95828	7.54929e-05	0.00336734	0	FigR	K562_ARID3A_siRNA-RNA-seq	FCGR2B
441.805	1.86702	0.504721	3.69912	0.000216349	0.0078614	0	FigR	K562_ARID3A_siRNA-RNA-seq	FCGR2C
416.019	-3.01182	0.683483	-4.40658	1.05014e-05	0.000615944	0	FigR	K562_ARID3A_siRNA-RNA-seq	FEM1A
18.4878	-8.25049	1.69777	-4.85961	1.17617e-06	9.64767e-05	0	FigR	K562_ARID3A_siRNA-RNA-seq	FGA
919.881	2.04633	0.510895	4.00539	6.19144e-05	0.00284691	0	FigR	K562_ARID3A_siRNA-RNA-seq	FKBP2
7173.79	2.79704	0.559787	4.99662	5.83447e-07	5.08316e-05	0	FigR	K562_ARID3A_siRNA-RNA-seq	FN1
2059.39	-2.1136	0.475899	-4.44127	8.9431e-06	0.00053941	0	FigR	K562_ARID3A_siRNA-RNA-seq	FOXK1
65058.6	2.0573	0.531687	3.86938	0.000109114	0.00452368	0	FigR	K562_ARID3A_siRNA-RNA-seq	FTH1
680.098	-2.33433	0.561425	-4.15786	3.21247e-05	0.00161143	0	FigR	K562_ARID3A_siRNA-RNA-seq	GAGE2A
130.88	3.34486	0.830949	4.02535	5.689e-05	0.00266523	0	FigR	K562_ARID3A_siRNA-RNA-seq	GBP2
66.036	2.7794	0.722774	3.84546	0.000120327	0.00483189	0	FigR	K562_ARID3A_siRNA-RNA-seq	GOLM1
27.9958	-8.84913	1.56255	-5.66328	1.48509e-08	1.70192e-06	0	FigR	K562_ARID3A_siRNA-RNA-seq	GP2
131.132	2.4156	0.656116	3.68167	0.00023171	0.00826247	0	FigR	K562_ARID3A_siRNA-RNA-seq	HFE2
460.567	-9.02124	0.716665	-12.5878	2.46433e-36	1.6688e-33	0	FigR	K562_ARID3A_siRNA-RNA-seq	HIST1H1B
312.152	-6.99642	0.617899	-11.3229	1.01048e-29	3.86005e-27	0	FigR	K562_ARID3A_siRNA-RNA-seq	HIST1H1D
2024.04	-7.09439	0.503707	-14.0844	4.73926e-45	5.43119e-42	0	FigR	K562_ARID3A_siRNA-RNA-seq	HIST1H1E
15.4241	-7.9891	1.77297	-4.50606	6.60433e-06	0.000420476	0	FigR	K562_ARID3A_siRNA-RNA-seq	HIST1H2AA
229.618	-8.33838	2.09424	-3.98157	6.84605e-05	0.00310821	0	FigR	K562_ARID3A_siRNA-RNA-seq	HIST1H2AB
1074.43	-3.77094	0.445389	-8.46662	2.52624e-17	6.16983e-15	0	FigR	K562_ARID3A_siRNA-RNA-seq	HIST1H2AE
2770.38	-3.27432	0.448241	-7.30482	2.77638e-13	5.04421e-11	0	FigR	K562_ARID3A_siRNA-RNA-seq	HIST1H2AG
639.659	-6.77679	0.51554	-13.145	1.81701e-39	1.59234e-36	0	FigR	K562_ARID3A_siRNA-RNA-seq	HIST1H2AH
1593.39	-4.09125	0.504072	-8.1164	4.80224e-16	1.06782e-13	0	FigR	K562_ARID3A_siRNA-RNA-seq	HIST1H2AI
132.277	-5.631	0.728238	-7.73236	1.05568e-14	2.12534e-12	0	FigR	K562_ARID3A_siRNA-RNA-seq	HIST1H2AL
1344.14	-2.32879	0.467713	-4.9791	6.38793e-07	5.46939e-05	0	FigR	K562_ARID3A_siRNA-RNA-seq	HIST1H2BC
694.079	-3.87813	0.490459	-7.90714	2.6336e-15	5.44936e-13	0	FigR	K562_ARID3A_siRNA-RNA-seq	HIST1H2BF
1450.63	-2.46468	0.437124	-5.6384	1.71635e-08	1.90822e-06	0	FigR	K562_ARID3A_siRNA-RNA-seq	HIST1H2BG
1322.98	-2.08002	0.493213	-4.21729	2.47254e-05	0.0012746	0	FigR	K562_ARID3A_siRNA-RNA-seq	HIST1H2BJ
489.828	-5.63657	0.522444	-10.7889	3.88587e-27	1.37837e-24	0	FigR	K562_ARID3A_siRNA-RNA-seq	HIST1H2BL
1057.17	-2.02048	0.47342	-4.26784	1.97375e-05	0.00104644	0	FigR	K562_ARID3A_siRNA-RNA-seq	HIST1H2BN
525.705	-4.66082	0.481353	-9.68275	3.56999e-22	1.10804e-19	0	FigR	K562_ARID3A_siRNA-RNA-seq	HIST1H2BO
24.9495	-5.95804	1.27125	-4.68677	2.77547e-06	0.000199754	0	FigR	K562_ARID3A_siRNA-RNA-seq	HIST1H3A
1694.66	-7.07877	0.47265	-14.9768	1.0415e-50	1.41057e-47	0	FigR	K562_ARID3A_siRNA-RNA-seq	HIST1H3B
159.316	-7.17031	0.763805	-9.38761	6.13788e-21	1.82884e-18	0	FigR	K562_ARID3A_siRNA-RNA-seq	HIST1H3F
1561.82	-2.14627	0.494502	-4.34027	1.42309e-05	0.000788148	0	FigR	K562_ARID3A_siRNA-RNA-seq	HIST1H3H
81.2584	-5.46587	0.872166	-6.26701	3.68054e-10	4.98479e-08	0	FigR	K562_ARID3A_siRNA-RNA-seq	HIST1H3J
99.1808	-6.35251	0.818506	-7.7611	8.41948e-15	1.71827e-12	0	FigR	K562_ARID3A_siRNA-RNA-seq	HIST1H4A
840.388	-6.8275	1.52274	-4.48369	7.33645e-06	0.000463129	0	FigR	K562_ARID3A_siRNA-RNA-seq	HIST1H4B
295.129	-7.31672	0.648981	-11.2742	1.76043e-29	6.55672e-27	0	FigR	K562_ARID3A_siRNA-RNA-seq	HIST1H4D
1548.83	-3.6964	0.44742	-8.26159	1.43746e-16	3.39925e-14	0	FigR	K562_ARID3A_siRNA-RNA-seq	HIST1H4E
549.713	-3.11581	0.495433	-6.28907	3.19365e-10	4.48858e-08	0	FigR	K562_ARID3A_siRNA-RNA-seq	HIST1H4I
2927.54	-7.03021	0.465919	-15.0889	1.91599e-51	2.85443e-48	0	FigR	K562_ARID3A_siRNA-RNA-seq	HIST1H4J
671.895	-8.09848	0.630872	-12.837	1.01782e-37	7.58173e-35	0	FigR	K562_ARID3A_siRNA-RNA-seq	HIST2H2AC
2082.78	-2.28748	0.474937	-4.81638	1.46184e-06	0.000117722	0	FigR	K562_ARID3A_siRNA-RNA-seq	HIST2H2BE
1043.93	-4.55187	0.501908	-9.06912	1.19982e-19	3.31018e-17	0	FigR	K562_ARID3A_siRNA-RNA-seq	HIST2H2BF
896.166	-8.76677	0.580328	-15.1066	1.46548e-51	2.42586e-48	0	FigR	K562_ARID3A_siRNA-RNA-seq	HIST2H3D
198.501	-3.1196	0.61812	-5.04692	4.48985e-07	4.10367e-05	0	FigR	K562_ARID3A_siRNA-RNA-seq	HIST3H2BB
23.2974	-6.82045	1.47404	-4.62705	3.70918e-06	0.00025583	0	FigR	K562_ARID3A_siRNA-RNA-seq	HP
56.055	5.47516	1.08992	5.02345	5.07518e-07	4.58242e-05	0	FigR	K562_ARID3A_siRNA-RNA-seq	HTRA3
215.583	2.20603	0.579928	3.80396	0.000142399	0.00558279	0	FigR	K562_ARID3A_siRNA-RNA-seq	ID2
1201.33	2.78545	0.477463	5.83386	5.416e-09	6.66839e-07	0	FigR	K562_ARID3A_siRNA-RNA-seq	IER3
38.9824	-4.60305	0.952315	-4.83354	1.3413e-06	0.000108601	0	FigR	K562_ARID3A_siRNA-RNA-seq	IGFBP5
517.009	1.70708	0.465435	3.6677	0.000244741	0.00868133	0	FigR	K562_ARID3A_siRNA-RNA-seq	KIAA0040
2607.28	2.18816	0.554523	3.94602	7.94593e-05	0.00351272	0	FigR	K562_ARID3A_siRNA-RNA-seq	KRT19
31.1558	5.61162	1.35572	4.13921	3.48506e-05	0.00172493	0	FigR	K562_ARID3A_siRNA-RNA-seq	LDLRAD2
2648.44	1.95509	0.437817	4.46555	7.98632e-06	0.000499916	0	FigR	K562_ARID3A_siRNA-RNA-seq	LGALS1
41.2861	6.00284	1.30253	4.60861	4.05363e-06	0.000273262	0	FigR	K562_ARID3A_siRNA-RNA-seq	LHX4
60.0531	-4.05504	0.810287	-5.00445	5.60229e-07	4.93863e-05	0	FigR	K562_ARID3A_siRNA-RNA-seq	LIN28A
27.3653	4.82503	1.24705	3.86914	0.000109221	0.00452368	0	FigR	K562_ARID3A_siRNA-RNA-seq	LRRC75A
57.4742	3.44753	0.803491	4.29069	1.78119e-05	0.000951116	0	FigR	K562_ARID3A_siRNA-RNA-seq	MAP3K13
74.2194	4.1407	0.825329	5.01703	5.24766e-07	4.68142e-05	0	FigR	K562_ARID3A_siRNA-RNA-seq	MARCH1
31.3872	9.07296	2.24081	4.04896	5.14464e-05	0.00245656	0	FigR	K562_ARID3A_siRNA-RNA-seq	MASP2
38.4424	3.86352	1.01791	3.79555	0.000147319	0.00571553	0	FigR	K562_ARID3A_siRNA-RNA-seq	MCEMP1
1247.71	-1.87082	0.490381	-3.81502	0.00013617	0.00539537	0	FigR	K562_ARID3A_siRNA-RNA-seq	MDM4
458.085	2.1538	0.536346	4.0157	5.92702e-05	0.0027508	0	FigR	K562_ARID3A_siRNA-RNA-seq	MICA
1911.05	1.71331	0.445299	3.84754	0.000119309	0.00481785	0	FigR	K562_ARID3A_siRNA-RNA-seq	MYDGF
105.67	10.8289	2.1278	5.08926	3.59472e-07	3.34713e-05	0	FigR	K562_ARID3A_siRNA-RNA-seq	NECAB1
832.521	2.03222	0.446237	4.55411	5.26073e-06	0.000345262	0	FigR	K562_ARID3A_siRNA-RNA-seq	NES
1759.09	2.0899	0.447858	4.66644	3.06461e-06	0.000217983	0	FigR	K562_ARID3A_siRNA-RNA-seq	NQO1
3195.61	1.95524	0.427298	4.57582	4.74365e-06	0.000314093	0	FigR	K562_ARID3A_siRNA-RNA-seq	NQO2
673.354	2.33039	0.606288	3.84369	0.000121197	0.00485373	0	FigR	K562_ARID3A_siRNA-RNA-seq	OPTN
37.3672	6.8917	1.69052	4.07668	4.56837e-05	0.00220258	0	FigR	K562_ARID3A_siRNA-RNA-seq	OR52D1
633.278	3.28847	0.531153	6.19119	5.97134e-10	8.01451e-08	0	FigR	K562_ARID3A_siRNA-RNA-seq	OSGIN1
937.868	1.95101	0.464833	4.19722	2.7021e-05	0.00137863	0	FigR	K562_ARID3A_siRNA-RNA-seq	P4HA2
16.2693	-8.06606	1.74968	-4.61002	4.02627e-06	0.000272652	0	FigR	K562_ARID3A_siRNA-RNA-seq	PIGR
471.14	2.76353	0.487807	5.66521	1.46849e-08	1.69593e-06	0	FigR	K562_ARID3A_siRNA-RNA-seq	PIN4
31.6001	6.60877	1.71798	3.84683	0.000119654	0.00481785	0	FigR	K562_ARID3A_siRNA-RNA-seq	PKDREJ
31.2508	-4.55462	1.06028	-4.29568	1.74157e-05	0.000933341	0	FigR	K562_ARID3A_siRNA-RNA-seq	POTEF
334.577	2.48077	0.571908	4.33771	1.43973e-05	0.00079148	0	FigR	K562_ARID3A_siRNA-RNA-seq	PPFIA4
127.983	2.87639	0.669602	4.29567	1.74163e-05	0.000933341	0	FigR	K562_ARID3A_siRNA-RNA-seq	PROCR
493.562	-2.01806	0.463304	-4.35579	1.32588e-05	0.000742592	0	FigR	K562_ARID3A_siRNA-RNA-seq	PRR12
40.4109	4.98825	1.17184	4.25676	2.07413e-05	0.00109576	0	FigR	K562_ARID3A_siRNA-RNA-seq	PRR29
73.5063	-3.43561	0.736322	-4.6659	3.07266e-06	0.000217983	0	FigR	K562_ARID3A_siRNA-RNA-seq	PRSS2
244.566	1.94542	0.530904	3.66436	0.000247962	0.00877467	0	FigR	K562_ARID3A_siRNA-RNA-seq	PTPRR
1787.53	1.69772	0.433421	3.91703	8.96481e-05	0.00382687	0	FigR	K562_ARID3A_siRNA-RNA-seq	RAB13
51.1823	3.96682	0.89696	4.42251	9.75593e-06	0.000576761	0	FigR	K562_ARID3A_siRNA-RNA-seq	RBPMS
10.1419	-7.38423	1.99366	-3.70385	0.000212351	0.00775393	0	FigR	K562_ARID3A_siRNA-RNA-seq	REG1A
1528.11	-1.80411	0.453882	-3.97484	7.04274e-05	0.00316987	0	FigR	K562_ARID3A_siRNA-RNA-seq	RELN
333.773	1.95491	0.506456	3.85998	0.000113398	0.00466684	0	FigR	K562_ARID3A_siRNA-RNA-seq	RNASE1
22488.5	2.16694	0.421161	5.14515	2.67302e-07	2.52042e-05	0	FigR	K562_ARID3A_siRNA-RNA-seq	RPL27A
12567.5	3.40402	0.460168	7.39735	1.38931e-13	2.65359e-11	0	FigR	K562_ARID3A_siRNA-RNA-seq	RPL36A
2286.29	2.36945	0.450865	5.25533	1.47756e-07	1.43874e-05	0	FigR	K562_ARID3A_siRNA-RNA-seq	RPL36AL
10968.4	1.90403	0.507528	3.75157	0.000175727	0.00659442	0	FigR	K562_ARID3A_siRNA-RNA-seq	RPL38
2041.75	-1.74043	0.452417	-3.84697	0.00011959	0.00481785	0	FigR	K562_ARID3A_siRNA-RNA-seq	RREB1
1392.21	-1.6592	0.448717	-3.69766	0.000217594	0.00786825	0	FigR	K562_ARID3A_siRNA-RNA-seq	RUNX1
17.2201	-8.14801	1.72595	-4.72088	2.34831e-06	0.000173194	0	FigR	K562_ARID3A_siRNA-RNA-seq	SERPINA1
310.351	3.99846	0.543318	7.35934	1.84815e-13	3.44172e-11	0	FigR	K562_ARID3A_siRNA-RNA-seq	SERPINE1
815.193	-1.68306	0.446614	-3.76849	0.000164236	0.00621012	0	FigR	K562_ARID3A_siRNA-RNA-seq	SETD1B
17.4314	-8.1656	1.721	-4.74469	2.08825e-06	0.000156336	0	FigR	K562_ARID3A_siRNA-RNA-seq	SFTPA1
18.0652	-8.21713	1.70676	-4.81445	1.47605e-06	0.000118227	0	FigR	K562_ARID3A_siRNA-RNA-seq	SFTPC
2159.55	2.05424	0.455163	4.5132	6.38571e-06	0.000410062	0	FigR	K562_ARID3A_siRNA-RNA-seq	SHFM1
44.1605	9.53951	2.20884	4.31878	1.56895e-05	0.000849974	0	FigR	K562_ARID3A_siRNA-RNA-seq	SLC5A2
545.543	2.66684	0.502479	5.30738	1.11215e-07	1.112e-05	0	FigR	K562_ARID3A_siRNA-RNA-seq	SLCO2B1
74.7799	3.25948	0.805612	4.04596	5.21089e-05	0.00248025	0	FigR	K562_ARID3A_siRNA-RNA-seq	SMIM24
91.0731	10.605	2.13216	4.97382	6.56459e-07	5.58853e-05	0	FigR	K562_ARID3A_siRNA-RNA-seq	SPDYE3
51.7577	9.79917	2.17937	4.49634	6.91346e-06	0.000438284	0	FigR	K562_ARID3A_siRNA-RNA-seq	SPDYE6
29.1253	8.94754	2.28376	3.9179	8.93244e-05	0.00382401	0	FigR	K562_ARID3A_siRNA-RNA-seq	SPRN
7435.38	1.61184	0.418065	3.85548	0.000115503	0.00472414	0	FigR	K562_ARID3A_siRNA-RNA-seq	SQSTM1
2812.51	1.62709	0.44504	3.65606	0.000256126	0.00897828	0	FigR	K562_ARID3A_siRNA-RNA-seq	SRP14
3306.26	1.89928	0.502066	3.78294	0.000154988	0.00593575	0	FigR	K562_ARID3A_siRNA-RNA-seq	TIMP1
291.788	5.0739	0.583233	8.6996	3.33049e-18	8.40978e-16	0	FigR	K562_ARID3A_siRNA-RNA-seq	TMEM140
5726.88	1.71896	0.451124	3.8104	0.000138741	0.00546814	0	FigR	K562_ARID3A_siRNA-RNA-seq	TMSB10
74.8758	3.66535	0.790329	4.63776	3.5221e-06	0.000246349	0	FigR	K562_ARID3A_siRNA-RNA-seq	TNFRSF9
1703.28	-1.90728	0.510246	-3.73797	0.000185513	0.00692676	0	FigR	K562_ARID3A_siRNA-RNA-seq	TROVE2
880.54	2.07263	0.507111	4.08713	4.36741e-05	0.00211252	0	FigR	K562_ARID3A_siRNA-RNA-seq	TUBA1A
607.458	-1.88718	0.475342	-3.97015	7.18269e-05	0.00322312	0	FigR	K562_ARID3A_siRNA-RNA-seq	TULP4
5668.3	1.89557	0.475591	3.98571	6.72796e-05	0.00306523	0	FigR	K562_ARID3A_siRNA-RNA-seq	UQCRB
1299.73	4.14895	0.44904	9.23959	2.47434e-20	7.08898e-18	0	FigR	K562_ARID3A_siRNA-RNA-seq	UQCRHL
147.056	7.86157	1.2508	6.28524	3.27345e-10	4.55774e-08	0	FigR	K562_ARID3A_siRNA-RNA-seq	ZACN
320.396	-2.46791	0.531814	-4.64054	3.47493e-06	0.000244196	0	FigR	K562_ARID3A_siRNA-RNA-seq	ZFPM1
389.113	-2.9994	0.530943	-5.6492	1.61195e-08	1.8332e-06	0	FigR	K562_ARID3A_siRNA-RNA-seq	ZNF460
25.5733	-8.77637	1.57447	-5.57418	2.487e-08	3.26514e-06	0	FigR	K562_VEZF1_siRNA-RNA-seq	A2M
189.226	2.7811	0.56537	4.91907	8.69558e-07	8.3904e-05	0	FigR	K562_VEZF1_siRNA-RNA-seq	AKR1C3
64.769	-6.46584	0.936349	-6.90537	5.00716e-12	1.06262e-09	0	FigR	K562_VEZF1_siRNA-RNA-seq	ALB
7633.85	2.86778	0.631379	4.54209	5.57001e-06	0.000414859	0	FigR	K562_VEZF1_siRNA-RNA-seq	ALDOC
35.3648	-9.24405	1.49758	-6.17265	6.71558e-10	1.11946e-07	0	FigR	K562_VEZF1_siRNA-RNA-seq	APOB
2376.02	2.49962	0.48385	5.16611	2.39017e-07	2.68322e-05	0	FigR	K562_VEZF1_siRNA-RNA-seq	APOC1
2031.87	2.53078	0.624698	4.05121	5.09539e-05	0.00275045	0	FigR	K562_VEZF1_siRNA-RNA-seq	ARG2
36.0958	4.68074	1.13423	4.1268	3.67845e-05	0.00208742	0	FigR	K562_VEZF1_siRNA-RNA-seq	ASB16
48.5646	7.13623	1.72321	4.14125	3.45412e-05	0.00197458	0	FigR	K562_VEZF1_siRNA-RNA-seq	ATXN3L
42.292	4.92727	1.10592	4.45535	8.37568e-06	0.000576693	0	FigR	K562_VEZF1_siRNA-RNA-seq	B3GALT1
44.6173	4.40591	0.998885	4.41083	1.02976e-05	0.000687631	0	FigR	K562_VEZF1_siRNA-RNA-seq	BACE1
448.173	-2.04359	0.55623	-3.674	0.000238782	0.00999785	0	FigR	K562_VEZF1_siRNA-RNA-seq	BRCA2
1214.51	2.10096	0.552427	3.80314	0.000142874	0.00666688	0	FigR	K562_VEZF1_siRNA-RNA-seq	C19orf53
75.4123	3.1926	0.781464	4.08541	4.3999e-05	0.0024086	0	FigR	K562_VEZF1_siRNA-RNA-seq	CA9
1592.12	2.04031	0.459332	4.4419	8.91668e-06	0.000611227	0	FigR	K562_VEZF1_siRNA-RNA-seq	CARD11
33.3409	4.56284	1.14226	3.99457	6.48126e-05	0.00338073	0	FigR	K562_VEZF1_siRNA-RNA-seq	CCNI2
367.623	3.53832	0.716282	4.93985	7.8183e-07	7.71472e-05	0	FigR	K562_VEZF1_siRNA-RNA-seq	CD3D
33.2607	6.58124	1.69263	3.88818	0.000101	0.00490501	0	FigR	K562_VEZF1_siRNA-RNA-seq	CDH4
16.4729	-8.14182	1.71968	-4.73449	2.1961e-06	0.000190067	0	FigR	K562_VEZF1_siRNA-RNA-seq	CELA3A
418.461	2.4045	0.592423	4.05875	4.93363e-05	0.00267244	0	FigR	K562_VEZF1_siRNA-RNA-seq	COL15A1
33.3596	-8.18507	1.49998	-5.45677	4.84869e-08	6.15704e-06	0	FigR	K562_VEZF1_siRNA-RNA-seq	CPA1
17.74	-8.24874	1.69134	-4.87704	1.07689e-06	9.88786e-05	0	FigR	K562_VEZF1_siRNA-RNA-seq	CPB1
478.263	2.19287	0.520492	4.21307	2.51924e-05	0.00148395	0	FigR	K562_VEZF1_siRNA-RNA-seq	CPZ
15.6665	-8.06941	1.73987	-4.63793	3.5192e-06	0.000285442	0	FigR	K562_VEZF1_siRNA-RNA-seq	CTRB2
3623.05	2.31023	0.54182	4.26382	2.00961e-05	0.00123055	0	FigR	K562_VEZF1_siRNA-RNA-seq	CTSL
337.624	4.09907	0.769064	5.32994	9.82444e-08	1.17985e-05	0	FigR	K562_VEZF1_siRNA-RNA-seq	CXCL8
717.118	2.33102	0.535566	4.35243	1.34636e-05	0.000881183	0	FigR	K562_VEZF1_siRNA-RNA-seq	DBI
34.9359	6.65128	1.66447	3.99604	6.44099e-05	0.00337107	0	FigR	K562_VEZF1_siRNA-RNA-seq	DDTL
229.308	5.27364	0.625801	8.42702	3.54574e-17	1.12103e-14	0	FigR	K562_VEZF1_siRNA-RNA-seq	ECHDC2
1137.14	1.75181	0.467588	3.74647	0.000179341	0.00807662	0	FigR	K562_VEZF1_siRNA-RNA-seq	ENO2
50.6556	-2.87402	0.764972	-3.75702	0.000171947	0.00783474	0	FigR	K562_VEZF1_siRNA-RNA-seq	EREG
2339.1	1.70122	0.461023	3.69011	0.000224159	0.00956588	0	FigR	K562_VEZF1_siRNA-RNA-seq	FAM50A
317.518	2.77541	0.739404	3.75359	0.000174323	0.0079197	0	FigR	K562_VEZF1_siRNA-RNA-seq	FCGR2B
493.321	-2.61982	0.54357	-4.81965	1.4381e-06	0.00012878	0	FigR	K562_VEZF1_siRNA-RNA-seq	FEM1A
20.6878	-6.64758	1.532	-4.33916	1.43029e-05	0.000931008	0	FigR	K562_VEZF1_siRNA-RNA-seq	FGA
1040.85	2.1021	0.496937	4.23012	2.33567e-05	0.00140249	0	FigR	K562_VEZF1_siRNA-RNA-seq	FKBP2
6645.88	2.54944	0.468546	5.44117	5.29312e-08	6.56009e-06	0	FigR	K562_VEZF1_siRNA-RNA-seq	FN1
2435.68	-1.84311	0.450641	-4.08999	4.314e-05	0.00239052	0	FigR	K562_VEZF1_siRNA-RNA-seq	FOXK1
659.443	-2.82892	0.562449	-5.02965	4.91385e-07	5.04552e-05	0	FigR	K562_VEZF1_siRNA-RNA-seq	GAGE2A
37.0612	4.39042	1.14585	3.83159	0.000127316	0.00603677	0	FigR	K562_VEZF1_siRNA-RNA-seq	GJD3
73.6619	2.81291	0.708421	3.97067	7.16702e-05	0.00368875	0	FigR	K562_VEZF1_siRNA-RNA-seq	GOLM1
33.9702	5.6009	1.345	4.16424	3.12389e-05	0.0018058	0	FigR	K562_VEZF1_siRNA-RNA-seq	GP1BA
30.5267	-9.0318	1.52977	-5.90402	3.54747e-09	5.04196e-07	0	FigR	K562_VEZF1_siRNA-RNA-seq	GP2
506.339	-7.80016	0.613253	-12.7193	4.6185e-37	4.76999e-34	0	FigR	K562_VEZF1_siRNA-RNA-seq	HIST1H1B
338.019	-7.56155	0.653187	-11.5764	5.42847e-31	3.50408e-28	0	FigR	K562_VEZF1_siRNA-RNA-seq	HIST1H1D
2220.93	-6.7452	0.476497	-14.1558	1.71968e-45	3.33016e-42	0	FigR	K562_VEZF1_siRNA-RNA-seq	HIST1H1E
18.1546	-5.30312	1.3683	-3.87569	0.000106322	0.00513128	0	FigR	K562_VEZF1_siRNA-RNA-seq	HIST1H2AA
251.638	-7.76321	0.716389	-10.8366	2.30933e-27	1.19254e-24	0	FigR	K562_VEZF1_siRNA-RNA-seq	HIST1H2AB
1206.12	-3.55673	0.488903	-7.27493	3.46601e-13	8.66055e-11	0	FigR	K562_VEZF1_siRNA-RNA-seq	HIST1H2AE
3001.48	-3.31573	0.471792	-7.02795	2.09591e-12	4.63854e-10	0	FigR	K562_VEZF1_siRNA-RNA-seq	HIST1H2AG
709.3	-6.09509	0.528322	-11.5367	8.61712e-31	5.33986e-28	0	FigR	K562_VEZF1_siRNA-RNA-seq	HIST1H2AH
1809.76	-3.74562	0.563681	-6.64494	3.03343e-11	5.94859e-09	0	FigR	K562_VEZF1_siRNA-RNA-seq	HIST1H2AI
149.923	-4.96309	0.621226	-7.98918	1.35835e-15	3.89697e-13	0	FigR	K562_VEZF1_siRNA-RNA-seq	HIST1H2AL
1417.41	-2.4648	0.518611	-4.75269	2.00728e-06	0.000175688	0	FigR	K562_VEZF1_siRNA-RNA-seq	HIST1H2BC
759.935	-3.8534	0.497786	-7.74107	9.85842e-15	2.77685e-12	0	FigR	K562_VEZF1_siRNA-RNA-seq	HIST1H2BF
1609.7	-2.39372	0.478752	-4.9999	5.73589e-07	5.80786e-05	0	FigR	K562_VEZF1_siRNA-RNA-seq	HIST1H2BG
250.754	-2.8056	0.599362	-4.68098	2.85509e-06	0.000241699	0	FigR	K562_VEZF1_siRNA-RNA-seq	HIST1H2BH
1334.97	-2.36945	0.511604	-4.63141	3.63184e-06	0.000293044	0	FigR	K562_VEZF1_siRNA-RNA-seq	HIST1H2BJ
539.367	-5.41898	0.510339	-10.6184	2.44773e-26	1.1153e-23	0	FigR	K562_VEZF1_siRNA-RNA-seq	HIST1H2BL
1143.48	-2.04702	0.476401	-4.29684	1.7325e-05	0.00108664	0	FigR	K562_VEZF1_siRNA-RNA-seq	HIST1H2BN
594.116	-4.23192	0.489473	-8.64587	5.3398e-18	1.76009e-15	0	FigR	K562_VEZF1_siRNA-RNA-seq	HIST1H2BO
27.2554	-6.32277	1.29652	-4.87672	1.07865e-06	9.88786e-05	0	FigR	K562_VEZF1_siRNA-RNA-seq	HIST1H3A
1856.83	-6.8153	0.539937	-12.6224	1.58895e-36	1.5385e-33	0	FigR	K562_VEZF1_siRNA-RNA-seq	HIST1H3B
172.879	-7.20724	0.755268	-9.54263	1.39253e-21	5.53155e-19	0	FigR	K562_VEZF1_siRNA-RNA-seq	HIST1H3F
1757.02	-2.04088	0.523555	-3.89811	9.69448e-05	0.00476784	0	FigR	K562_VEZF1_siRNA-RNA-seq	HIST1H3H
92.3166	-4.71354	0.731294	-6.44548	1.15234e-10	2.07583e-08	0	FigR	K562_VEZF1_siRNA-RNA-seq	HIST1H3J
113.506	-5.0839	0.838454	-6.06342	1.3326e-09	2.12832e-07	0	FigR	K562_VEZF1_siRNA-RNA-seq	HIST1H4A
925.946	-6.34633	0.579846	-10.9449	7.03323e-28	3.7572e-25	0	FigR	K562_VEZF1_siRNA-RNA-seq	HIST1H4B
319.976	-7.94206	0.698561	-11.3692	5.95478e-30	3.54813e-27	0	FigR	K562_VEZF1_siRNA-RNA-seq	HIST1H4D
1760.41	-3.39962	0.459374	-7.40054	1.35632e-13	3.56138e-11	0	FigR	K562_VEZF1_siRNA-RNA-seq	HIST1H4E
584.614	-3.25258	0.509122	-6.38861	1.67397e-10	2.94695e-08	0	FigR	K562_VEZF1_siRNA-RNA-seq	HIST1H4I
3181.85	-7.25379	0.473075	-15.3333	4.58332e-53	1.77512e-49	0	FigR	K562_VEZF1_siRNA-RNA-seq	HIST1H4J
197.959	-7.41561	0.729905	-10.1597	3.00011e-24	1.29105e-21	0	FigR	K562_VEZF1_siRNA-RNA-seq	HIST2H2AB
734.989	-7.80903	0.561508	-13.9072	5.72468e-44	8.27759e-41	0	FigR	K562_VEZF1_siRNA-RNA-seq	HIST2H2AC
2141.22	-2.52339	0.463251	-5.44714	5.11859e-08	6.39494e-06	0	FigR	K562_VEZF1_siRNA-RNA-seq	HIST2H2BE
1128.72	-4.66433	0.478005	-9.7579	1.70654e-22	6.95729e-20	0	FigR	K562_VEZF1_siRNA-RNA-seq	HIST2H2BF
985.264	-7.6287	0.572657	-13.3216	1.73418e-40	2.0666e-37	0	FigR	K562_VEZF1_siRNA-RNA-seq	HIST2H3D
206.56	-3.36423	0.695184	-4.83934	1.30273e-06	0.000117337	0	FigR	K562_VEZF1_siRNA-RNA-seq	HIST3H2BB
25.8488	-6.30539	1.28733	-4.89806	9.6788e-07	9.197e-05	0	FigR	K562_VEZF1_siRNA-RNA-seq	HP
70.0971	5.65723	1.01148	5.59304	2.23133e-08	3.0059e-06	0	FigR	K562_VEZF1_siRNA-RNA-seq	HTRA3
336.372	2.7463	0.613209	4.47857	7.51452e-06	0.000526764	0	FigR	K562_VEZF1_siRNA-RNA-seq	ID2
884.414	2.1868	0.583357	3.74865	0.000177787	0.00802998	0	FigR	K562_VEZF1_siRNA-RNA-seq	IER3
42.1414	-4.77146	0.936619	-5.09435	3.49939e-07	3.7903e-05	0	FigR	K562_VEZF1_siRNA-RNA-seq	IGFBP5
133.392	3.07717	0.825913	3.72578	0.000194709	0.0086679	0	FigR	K562_VEZF1_siRNA-RNA-seq	IL9R
3656.75	2.5738	0.553529	4.6498	3.32251e-06	0.000275253	0	FigR	K562_VEZF1_siRNA-RNA-seq	KRT19
67.1508	6.58878	1.29936	5.0708	3.96144e-07	4.17487e-05	0	FigR	K562_VEZF1_siRNA-RNA-seq	LDLRAD2
3946.52	2.43805	0.533872	4.56673	4.95389e-06	0.000376419	0	FigR	K562_VEZF1_siRNA-RNA-seq	LGALS1
46.6799	6.06972	1.31124	4.629	3.67441e-06	0.000293423	0	FigR	K562_VEZF1_siRNA-RNA-seq	LHX4
72.6445	-3.32487	0.773714	-4.29728	1.72903e-05	0.00108664	0	FigR	K562_VEZF1_siRNA-RNA-seq	LIN28A
33.5966	4.99675	1.19758	4.17238	3.01434e-05	0.00175557	0	FigR	K562_VEZF1_siRNA-RNA-seq	LRRC75A
52.9274	3.20863	0.810788	3.95742	7.5763e-05	0.00388649	0	FigR	K562_VEZF1_siRNA-RNA-seq	MAP3K13
49.3855	3.42059	0.903257	3.78695	0.000152509	0.00699013	0	FigR	K562_VEZF1_siRNA-RNA-seq	MARCH1
34.277	9.08397	2.24432	4.04753	5.17613e-05	0.00278432	0	FigR	K562_VEZF1_siRNA-RNA-seq	MASP2
1249.33	-2.15766	0.547502	-3.94091	8.11744e-05	0.00412313	0	FigR	K562_VEZF1_siRNA-RNA-seq	MDM4
456.148	2.00822	0.508231	3.9514	7.76951e-05	0.00397245	0	FigR	K562_VEZF1_siRNA-RNA-seq	MICA
673.15	1.99403	0.534042	3.73385	0.000188575	0.00844335	0	FigR	K562_VEZF1_siRNA-RNA-seq	MSRB1
169.529	2.82529	0.759695	3.71898	0.000200027	0.00882856	0	FigR	K562_VEZF1_siRNA-RNA-seq	MT1X
2376.48	1.92078	0.478828	4.01142	6.03555e-05	0.00319122	0	FigR	K562_VEZF1_siRNA-RNA-seq	MYDGF
93.0963	10.5203	2.14495	4.90469	9.35768e-07	8.94871e-05	0	FigR	K562_VEZF1_siRNA-RNA-seq	NECAB1
821.401	1.87539	0.47476	3.95018	7.80921e-05	0.00397961	0	FigR	K562_VEZF1_siRNA-RNA-seq	NES
3677.8	2.0399	0.451778	4.51527	6.3236e-06	0.000466501	0	FigR	K562_VEZF1_siRNA-RNA-seq	NQO2
37.7619	6.77663	1.72656	3.92493	8.67533e-05	0.00434946	0	FigR	K562_VEZF1_siRNA-RNA-seq	OR52D1
454.661	2.65865	0.514135	5.17111	2.32709e-07	2.63148e-05	0	FigR	K562_VEZF1_siRNA-RNA-seq	OSGIN1
974.807	1.87468	0.481389	3.89431	9.84773e-05	0.00481005	0	FigR	K562_VEZF1_siRNA-RNA-seq	P4HA2
253.25	2.73449	0.727361	3.75947	0.000170272	0.00778127	0	FigR	K562_VEZF1_siRNA-RNA-seq	PALM3
18.4424	-6.37149	1.52788	-4.17014	3.04409e-05	0.00176626	0	FigR	K562_VEZF1_siRNA-RNA-seq	PIGR
445.599	2.54546	0.501293	5.07779	3.81854e-07	4.05184e-05	0	FigR	K562_VEZF1_siRNA-RNA-seq	PIN4
33.6501	6.59909	1.68458	3.91735	8.95267e-05	0.00444535	0	FigR	K562_VEZF1_siRNA-RNA-seq	PKDREJ
35.6836	-4.23053	0.978701	-4.3226	1.54201e-05	0.000991239	0	FigR	K562_VEZF1_siRNA-RNA-seq	POTEF
158.287	3.0515	0.624905	4.88314	1.04407e-06	9.74385e-05	0	FigR	K562_VEZF1_siRNA-RNA-seq	PROCR
56.5394	5.33937	1.01171	5.27758	1.309e-07	1.52474e-05	0	FigR	K562_VEZF1_siRNA-RNA-seq	PRR29
85.2231	-3.02942	0.696074	-4.35216	1.34805e-05	0.000881183	0	FigR	K562_VEZF1_siRNA-RNA-seq	PRSS2
48.1527	3.77005	0.899266	4.19236	2.76068e-05	0.00161391	0	FigR	K562_VEZF1_siRNA-RNA-seq	RBPMS
11.0587	-7.56691	1.90447	-3.97324	7.09026e-05	0.00366141	0	FigR	K562_VEZF1_siRNA-RNA-seq	REG1A
31.2477	6.49593	1.70157	3.81762	0.000134744	0.0063256	0	FigR	K562_VEZF1_siRNA-RNA-seq	RNF39
22691.6	2.04638	0.447969	4.56812	4.9211e-06	0.000376419	0	FigR	K562_VEZF1_siRNA-RNA-seq	RPL27A
11974.3	3.20268	0.443461	7.22201	5.12249e-13	1.20239e-10	0	FigR	K562_VEZF1_siRNA-RNA-seq	RPL36A
1940.37	1.98068	0.497827	3.97864	6.93106e-05	0.00360322	0	FigR	K562_VEZF1_siRNA-RNA-seq	RPL36AL
12567	1.98141	0.466596	4.24651	2.17122e-05	0.00131908	0	FigR	K562_VEZF1_siRNA-RNA-seq	RPL38
18.7768	-8.33068	1.67076	-4.98617	6.15871e-07	6.1955e-05	0	FigR	K562_VEZF1_siRNA-RNA-seq	SERPINA1
206.739	3.27173	0.740216	4.41997	9.87141e-06	0.000667808	0	FigR	K562_VEZF1_siRNA-RNA-seq	SERPINE1
19.2715	-7.38648	1.64204	-4.49836	6.84786e-06	0.000493428	0	FigR	K562_VEZF1_siRNA-RNA-seq	SFTPA1
35.4654	-5.7609	1.05605	-5.45512	4.89385e-08	6.16386e-06	0	FigR	K562_VEZF1_siRNA-RNA-seq	SFTPB
19.6983	-8.3998	1.65413	-5.07808	3.81271e-07	4.05184e-05	0	FigR	K562_VEZF1_siRNA-RNA-seq	SFTPC
49.1707	9.58738	2.22582	4.30735	1.65224e-05	0.0010542	0	FigR	K562_VEZF1_siRNA-RNA-seq	SLC5A2
512.084	2.44145	0.597474	4.08628	4.38349e-05	0.00240812	0	FigR	K562_VEZF1_siRNA-RNA-seq	SLCO2B1
115.353	10.8247	2.12537	5.09307	3.52313e-07	3.7903e-05	0	FigR	K562_VEZF1_siRNA-RNA-seq	SPDYE3
55.9377	9.77728	2.16951	4.50669	6.5848e-06	0.000479076	0	FigR	K562_VEZF1_siRNA-RNA-seq	SPDYE6
27.4836	8.75783	2.23227	3.92328	8.73525e-05	0.00435134	0	FigR	K562_VEZF1_siRNA-RNA-seq	SPRN
407.672	5.4374	0.571763	9.50987	1.90892e-21	7.39324e-19	0	FigR	K562_VEZF1_siRNA-RNA-seq	TMEM140
21.5307	8.39916	2.27662	3.68931	0.000224866	0.00956588	0	FigR	K562_VEZF1_siRNA-RNA-seq	TRIM17
878.008	1.93204	0.515207	3.75002	0.00017682	0.00800962	0	FigR	K562_VEZF1_siRNA-RNA-seq	TUBA1A
2506.38	2.36304	0.580472	4.0709	4.68321e-05	0.00255466	0	FigR	K562_VEZF1_siRNA-RNA-seq	U2AF1
1005.78	3.64318	0.568887	6.40404	1.51315e-10	2.69444e-08	0	FigR	K562_VEZF1_siRNA-RNA-seq	UQCRHL
184.198	8.05833	1.21875	6.61193	3.7933e-11	7.34572e-09	0	FigR	K562_VEZF1_siRNA-RNA-seq	ZACN
432.705	-2.90121	0.646565	-4.48712	7.21939e-06	0.000510698	0	FigR	K562_VEZF1_siRNA-RNA-seq	ZNF460
46.9749	-7.30146	1.47233	-4.95912	7.08126e-07	6.15257e-05	0	FigR	K562_MAX_siRNA-RNA-seq	A2M
218.803	3.12672	0.766592	4.07873	4.52818e-05	0.00236059	0	FigR	K562_MAX_siRNA-RNA-seq	ACVRL1
5532.89	-1.62988	0.439633	-3.70738	0.000209418	0.00824195	0	FigR	K562_MAX_siRNA-RNA-seq	ADAMTSL4
210.344	2.60075	0.638671	4.07213	4.65852e-05	0.0024206	0	FigR	K562_MAX_siRNA-RNA-seq	AKR1C3
116.053	-6.58366	0.981233	-6.70958	1.95192e-11	3.92855e-09	0	FigR	K562_MAX_siRNA-RNA-seq	ALB
1854.47	1.91058	0.504618	3.7862	0.000152969	0.00643678	0	FigR	K562_MAX_siRNA-RNA-seq	ALDH1A1
3529.58	1.74992	0.446502	3.91917	8.8856e-05	0.0040598	0	FigR	K562_MAX_siRNA-RNA-seq	ANXA5
64.466	-9.72536	1.72622	-5.63389	1.76188e-08	2.43599e-06	0	FigR	K562_MAX_siRNA-RNA-seq	APOB
2397.4	2.16272	0.497442	4.34768	1.37585e-05	0.000816267	0	FigR	K562_MAX_siRNA-RNA-seq	APOC1
3609.2	3.07468	0.613398	5.01253	5.37178e-07	4.8255e-05	0	FigR	K562_MAX_siRNA-RNA-seq	ARG2
44.2301	4.68652	1.25397	3.73735	0.000185967	0.0074107	0	FigR	K562_MAX_siRNA-RNA-seq	ASB16
2112.63	2.87672	0.505628	5.68939	1.27492e-08	1.80993e-06	0	FigR	K562_MAX_siRNA-RNA-seq	ASS1
1588.04	-1.83035	0.482703	-3.79187	0.000149516	0.00633947	0	FigR	K562_MAX_siRNA-RNA-seq	ATAD3B
136.005	8.34333	1.60087	5.21174	1.87075e-07	1.87075e-05	0	FigR	K562_MAX_siRNA-RNA-seq	ATXN3L
93.682	5.80927	1.11375	5.21595	1.82881e-07	1.85211e-05	0	FigR	K562_MAX_siRNA-RNA-seq	B3GALT1
76.4667	4.91089	1.02946	4.77036	1.83899e-06	0.000141256	0	FigR	K562_MAX_siRNA-RNA-seq	BACE1
507.09	2.11575	0.522139	4.05209	5.07623e-05	0.00258693	0	FigR	K562_MAX_siRNA-RNA-seq	BEST1
1546.9	2.91835	0.463933	6.29046	3.16535e-10	5.59212e-08	0	FigR	K562_MAX_siRNA-RNA-seq	BEX2
325.89	2.97903	0.62255	4.78521	1.70809e-06	0.000132481	0	FigR	K562_MAX_siRNA-RNA-seq	BMF
3361.17	2.23242	0.458921	4.86449	1.14751e-06	9.50284e-05	0	FigR	K562_MAX_siRNA-RNA-seq	C10orf128
157.04	3.64072	0.726844	5.00894	5.47303e-07	4.88883e-05	0	FigR	K562_MAX_siRNA-RNA-seq	CA12
40.5347	6.59554	1.7963	3.67174	0.000240903	0.00922809	0	FigR	K562_MAX_siRNA-RNA-seq	CDH4
30.0281	-8.62313	1.94636	-4.43038	9.40677e-06	0.000591176	0	FigR	K562_MAX_siRNA-RNA-seq	CELA3A
1539.55	-1.72686	0.46246	-3.73407	0.000188407	0.00748916	0	FigR	K562_MAX_siRNA-RNA-seq	CHTF18
573.882	3.31932	0.644474	5.15043	2.59888e-07	2.5666e-05	0	FigR	K562_MAX_siRNA-RNA-seq	CLGN
936.735	3.30868	0.677655	4.88255	1.04723e-06	8.76366e-05	0	FigR	K562_MAX_siRNA-RNA-seq	COL15A1
244.076	2.44638	0.614116	3.98358	6.78852e-05	0.00328077	0	FigR	K562_MAX_siRNA-RNA-seq	COL6A2
60.4451	-8.40382	1.5282	-5.49916	3.81606e-08	4.74026e-06	0	FigR	K562_MAX_siRNA-RNA-seq	CPA1
32.338	-8.73004	1.91813	-4.55134	5.33057e-06	0.00036376	0	FigR	K562_MAX_siRNA-RNA-seq	CPB1
726.277	2.49741	0.521306	4.79069	1.66213e-06	0.000130078	0	FigR	K562_MAX_siRNA-RNA-seq	CPZ
202.944	2.56289	0.683439	3.75	0.000176837	0.00713631	0	FigR	K562_MAX_siRNA-RNA-seq	CSF3R
28.5582	-8.55072	1.9665	-4.34819	1.37266e-05	0.000816267	0	FigR	K562_MAX_siRNA-RNA-seq	CTRB2
521.686	2.20513	0.565669	3.89827	9.68811e-05	0.00438863	0	FigR	K562_MAX_siRNA-RNA-seq	CTSF
4687.19	2.3589	0.620056	3.80433	0.000142188	0.0060931	0	FigR	K562_MAX_siRNA-RNA-seq	CTSL
817.01	2.1756	0.505779	4.30148	1.69659e-05	0.000991758	0	FigR	K562_MAX_siRNA-RNA-seq	DBI
59.2917	7.14656	1.7127	4.17269	3.0103e-05	0.00165618	0	FigR	K562_MAX_siRNA-RNA-seq	DDTL
355.92	5.63325	0.693473	8.12324	4.53907e-16	1.53556e-13	0	FigR	K562_MAX_siRNA-RNA-seq	ECHDC2
145.317	2.97268	0.765096	3.88537	0.000102175	0.00460224	0	FigR	K562_MAX_siRNA-RNA-seq	ERICH2
103.265	7.96346	1.72677	4.61178	3.9924e-06	0.000277202	0	FigR	K562_MAX_siRNA-RNA-seq	ERVFRD-1
868.975	2.26907	0.485715	4.67161	2.98844e-06	0.000216969	0	FigR	K562_MAX_siRNA-RNA-seq	FAM149B1
145.243	2.78512	0.713795	3.90185	9.54599e-05	0.00434397	0	FigR	K562_MAX_siRNA-RNA-seq	FAM69A
147.26	3.59886	0.747276	4.81596	1.46491e-06	0.00011646	0	FigR	K562_MAX_siRNA-RNA-seq	FCRLA
698.099	-3.64292	0.615241	-5.92113	3.19735e-09	5.08379e-07	0	FigR	K562_MAX_siRNA-RNA-seq	FEM1A
37.2844	-6.47879	1.49759	-4.32614	1.51744e-05	0.000896928	0	FigR	K562_MAX_siRNA-RNA-seq	FGA
9948.3	2.83268	0.525017	5.39541	6.83661e-08	7.9928e-06	0	FigR	K562_MAX_siRNA-RNA-seq	FN1
1059.26	-3.00789	0.68915	-4.36463	1.27338e-05	0.000769839	0	FigR	K562_MAX_siRNA-RNA-seq	GAGE2A
169.108	3.2822	0.734578	4.46815	7.89002e-06	0.00050382	0	FigR	K562_MAX_siRNA-RNA-seq	GBP2
50.2384	5.90328	1.41987	4.15761	3.21592e-05	0.00175715	0	FigR	K562_MAX_siRNA-RNA-seq	GP1BA
55.6465	-9.51311	1.75795	-5.41146	6.25114e-08	7.41739e-06	0	FigR	K562_MAX_siRNA-RNA-seq	GP2
196.909	-2.58714	0.653285	-3.9602	7.48857e-05	0.00353318	0	FigR	K562_MAX_siRNA-RNA-seq	HES4
913.343	-9.57885	0.74186	-12.9119	3.85424e-38	3.40458e-35	0	FigR	K562_MAX_siRNA-RNA-seq	HIST1H1B
15080.3	-2.10828	0.527678	-3.99539	6.45886e-05	0.0031503	0	FigR	K562_MAX_siRNA-RNA-seq	HIST1H1C
614.241	-7.32702	0.614053	-11.9322	8.03949e-33	5.81036e-30	0	FigR	K562_MAX_siRNA-RNA-seq	HIST1H1D
3965.79	-8.33538	0.585858	-14.2276	6.17278e-46	8.92247e-43	0	FigR	K562_MAX_siRNA-RNA-seq	HIST1H1E
31.7951	-6.39654	1.60052	-3.99653	6.42766e-05	0.0031503	0	FigR	K562_MAX_siRNA-RNA-seq	HIST1H2AA
2005.38	-3.77663	0.479365	-7.87841	3.31582e-15	9.94745e-13	0	FigR	K562_MAX_siRNA-RNA-seq	HIST1H2AE
5043.79	-3.3211	0.484124	-6.86002	6.88517e-12	1.52048e-09	0	FigR	K562_MAX_siRNA-RNA-seq	HIST1H2AG
1252.01	-7.52815	0.546881	-13.7656	4.10408e-43	5.0196e-40	0	FigR	K562_MAX_siRNA-RNA-seq	HIST1H2AH
2914.73	-4.60083	0.524979	-8.76384	1.88708e-18	7.89595e-16	0	FigR	K562_MAX_siRNA-RNA-seq	HIST1H2AI
254.697	-6.81602	0.763454	-8.92788	4.34269e-19	1.86618e-16	0	FigR	K562_MAX_siRNA-RNA-seq	HIST1H2AL
2047.5	-3.16961	0.464408	-6.82504	8.78981e-12	1.88862e-09	0	FigR	K562_MAX_siRNA-RNA-seq	HIST1H2BC
1295.42	-3.92723	0.521185	-7.53519	4.87606e-14	1.33671e-11	0	FigR	K562_MAX_siRNA-RNA-seq	HIST1H2BF
2633.86	-2.28598	0.451207	-5.06636	4.05505e-07	3.72689e-05	0	FigR	K562_MAX_siRNA-RNA-seq	HIST1H2BG
449.81	-2.32261	0.586211	-3.96207	7.43042e-05	0.00351618	0	FigR	K562_MAX_siRNA-RNA-seq	HIST1H2BH
2044.24	-2.61146	0.456432	-5.72146	1.05612e-08	1.55485e-06	0	FigR	K562_MAX_siRNA-RNA-seq	HIST1H2BJ
5466.11	-1.89922	0.492491	-3.85636	0.000115089	0.00508312	0	FigR	K562_MAX_siRNA-RNA-seq	HIST1H2BK
950.767	-5.91485	0.533564	-11.0856	1.47439e-28	9.01644e-26	0	FigR	K562_MAX_siRNA-RNA-seq	HIST1H2BL
1844.12	-1.92596	0.465765	-4.13505	3.54873e-05	0.00190624	0	FigR	K562_MAX_siRNA-RNA-seq	HIST1H2BN
1003.32	-4.75659	0.494877	-9.61166	7.13883e-22	3.5471e-19	0	FigR	K562_MAX_siRNA-RNA-seq	HIST1H2BO
47.8459	-8.06556	1.58876	-5.07663	3.84194e-07	3.55156e-05	0	FigR	K562_MAX_siRNA-RNA-seq	HIST1H3A
3326.48	-7.87745	0.534857	-14.7281	4.25194e-49	8.45073e-46	0	FigR	K562_MAX_siRNA-RNA-seq	HIST1H3B
310.143	-8.62095	2.11944	-4.06756	4.75073e-05	0.00245249	0	FigR	K562_MAX_siRNA-RNA-seq	HIST1H3F
2524.36	-2.45986	0.456722	-5.3859	7.2084e-08	8.30533e-06	0	FigR	K562_MAX_siRNA-RNA-seq	HIST1H3H
162.012	-4.91152	0.743924	-6.60219	4.05137e-11	7.66866e-09	0	FigR	K562_MAX_siRNA-RNA-seq	HIST1H3J
193.3	-7.59478	0.907183	-8.37183	5.67306e-17	2.05004e-14	0	FigR	K562_MAX_siRNA-RNA-seq	HIST1H4A
1637.11	-8.52052	0.565564	-15.0655	2.72982e-51	6.20058e-48	0	FigR	K562_MAX_siRNA-RNA-seq	HIST1H4B
2858.91	-3.80295	0.477862	-7.95825	1.74483e-15	5.6618e-13	0	FigR	K562_MAX_siRNA-RNA-seq	HIST1H4E
1040.24	-2.8196	0.479788	-5.87676	4.18378e-09	6.45845e-07	0	FigR	K562_MAX_siRNA-RNA-seq	HIST1H4I
5764.55	-7.27929	0.522806	-13.9235	4.55873e-44	6.04032e-41	0	FigR	K562_MAX_siRNA-RNA-seq	HIST1H4J
354.668	-12.1852	1.55461	-7.8381	4.57406e-15	1.34681e-12	0	FigR	K562_MAX_siRNA-RNA-seq	HIST2H2AB
1328.18	-8.85245	2.34683	-3.77208	0.000161891	0.00672079	0	FigR	K562_MAX_siRNA-RNA-seq	HIST2H2AC
3469.42	-2.50341	0.445606	-5.61799	1.93191e-08	2.60316e-06	0	FigR	K562_MAX_siRNA-RNA-seq	HIST2H2BE
1968.95	-4.81779	0.471422	-10.2197	1.61863e-24	8.87454e-22	0	FigR	K562_MAX_siRNA-RNA-seq	HIST2H2BF
1774.88	-9.35606	0.615892	-15.1911	4.05221e-52	1.07384e-48	0	FigR	K562_MAX_siRNA-RNA-seq	HIST2H3D
363.075	-3.04619	0.568409	-5.35915	8.36132e-08	9.23229e-06	0	FigR	K562_MAX_siRNA-RNA-seq	HIST3H2BB
306.558	-2.17148	0.571002	-3.80293	0.000142993	0.00609541	0	FigR	K562_MAX_siRNA-RNA-seq	HMX3
45.715	-7.26292	1.48136	-4.90287	9.44477e-07	8.03058e-05	0	FigR	K562_MAX_siRNA-RNA-seq	HP
326.649	2.36664	0.583176	4.0582	4.94529e-05	0.0025283	0	FigR	K562_MAX_siRNA-RNA-seq	ID2
1260.78	2.38279	0.5788	4.11677	3.84218e-05	0.00204226	0	FigR	K562_MAX_siRNA-RNA-seq	IER3
398.386	4.00773	0.583186	6.87214	6.32455e-12	1.43658e-09	0	FigR	K562_MAX_siRNA-RNA-seq	IFI16
72.3164	-5.88626	1.06778	-5.51262	3.53524e-08	4.42601e-06	0	FigR	K562_MAX_siRNA-RNA-seq	IGFBP5
1621.55	2.47535	0.512332	4.83155	1.35478e-06	0.000108793	0	FigR	K562_MAX_siRNA-RNA-seq	IL20RB
85.33	3.83165	0.959022	3.99538	6.4591e-05	0.0031503	0	FigR	K562_MAX_siRNA-RNA-seq	JAKMIP3
43.6396	6.70356	1.77884	3.76849	0.000164236	0.00680038	0	FigR	K562_MAX_siRNA-RNA-seq	KCNJ16
828.679	1.94832	0.490222	3.97436	7.05691e-05	0.00336951	0	FigR	K562_MAX_siRNA-RNA-seq	KIAA0040
97.475	-3.81711	0.82303	-4.63788	3.51999e-06	0.000248746	0	FigR	K562_MAX_siRNA-RNA-seq	KISS1R
66.7684	4.29701	1.05208	4.08431	4.42086e-05	0.00231986	0	FigR	K562_MAX_siRNA-RNA-seq	KLHL4
62.4793	6.2217	1.37049	4.53976	5.63187e-06	0.00038105	0	FigR	K562_MAX_siRNA-RNA-seq	LDLRAD2
97.6916	6.85993	1.27497	5.38045	7.43012e-08	8.37865e-06	0	FigR	K562_MAX_siRNA-RNA-seq	LHX4
111.547	-4.29115	0.834197	-5.14405	2.68879e-07	2.62281e-05	0	FigR	K562_MAX_siRNA-RNA-seq	LIN28A
82.6338	4.44477	1.08666	4.0903	4.30819e-05	0.00226822	0	FigR	K562_MAX_siRNA-RNA-seq	LIPC
50.1287	4.57255	1.21871	3.75195	0.000175461	0.00713547	0	FigR	K562_MAX_siRNA-RNA-seq	LY96
116.338	4.08889	0.856698	4.77285	1.81634e-06	0.000140194	0	FigR	K562_MAX_siRNA-RNA-seq	MAP3K13
137.158	4.62725	0.796753	5.80763	6.33618e-09	9.50427e-07	0	FigR	K562_MAX_siRNA-RNA-seq	MARCH1
81.432	10.0645	2.23234	4.50851	6.52843e-06	0.000425418	0	FigR	K562_MAX_siRNA-RNA-seq	MASP2
94.6854	4.80222	0.938036	5.11944	3.06437e-07	2.93778e-05	0	FigR	K562_MAX_siRNA-RNA-seq	MCEMP1
393.93	-2.45713	0.54455	-4.51222	6.41521e-06	0.000421495	0	FigR	K562_MAX_siRNA-RNA-seq	MEX3D
1505.75	-1.75928	0.470653	-3.73796	0.000185517	0.0074107	0	FigR	K562_MAX_siRNA-RNA-seq	MIDN
308.82	2.37358	0.597195	3.97455	7.05128e-05	0.00336951	0	FigR	K562_MAX_siRNA-RNA-seq	MILR1
46.9271	5.78002	1.43442	4.02951	5.58922e-05	0.00282123	0	FigR	K562_MAX_siRNA-RNA-seq	MTMR7
274.62	3.44226	0.713979	4.82123	1.42673e-06	0.000113995	0	FigR	K562_MAX_siRNA-RNA-seq	MUC4
2569.41	1.66185	0.455901	3.64519	0.000267189	0.00999602	0	FigR	K562_MAX_siRNA-RNA-seq	MYDGF
187.263	11.2517	2.14216	5.25251	1.50037e-07	1.54909e-05	0	FigR	K562_MAX_siRNA-RNA-seq	NECAB1
218.767	2.33694	0.623166	3.7501	0.000176761	0.00713631	0	FigR	K562_MAX_siRNA-RNA-seq	NNMT
4954.43	2.14705	0.454273	4.72635	2.28587e-06	0.000172253	0	FigR	K562_MAX_siRNA-RNA-seq	NQO2
892.654	3.90813	0.494259	7.90706	2.63547e-15	8.05847e-13	0	FigR	K562_MAX_siRNA-RNA-seq	NUPR1
759.636	2.02	0.526236	3.83858	0.00012375	0.00539075	0	FigR	K562_MAX_siRNA-RNA-seq	OPTN
2229.29	1.72477	0.471036	3.66165	0.000250591	0.00950931	0	FigR	K562_MAX_siRNA-RNA-seq	PAGE5
34.0117	-5.36423	1.38321	-3.87812	0.000105268	0.00472814	0	FigR	K562_MAX_siRNA-RNA-seq	PIGR
596.375	2.65009	0.531119	4.98964	6.04928e-07	5.31401e-05	0	FigR	K562_MAX_siRNA-RNA-seq	PIN4
55.4075	7.04926	1.72644	4.08312	4.44359e-05	0.00232411	0	FigR	K562_MAX_siRNA-RNA-seq	PKDREJ
62.3605	-3.89316	1.06404	-3.65885	0.000253345	0.00959091	0	FigR	K562_MAX_siRNA-RNA-seq	POTEF
838.519	-2.02782	0.504746	-4.0175	5.88181e-05	0.00294765	0	FigR	K562_MAX_siRNA-RNA-seq	PRR12
45.7249	4.73488	1.24305	3.80908	0.000139486	0.00602669	0	FigR	K562_MAX_siRNA-RNA-seq	PRR29
151.256	-2.60523	0.689192	-3.78012	0.000156751	0.00657609	0	FigR	K562_MAX_siRNA-RNA-seq	PRSS2
1714.47	-1.78594	0.473053	-3.77534	0.000159787	0.00665083	0	FigR	K562_MAX_siRNA-RNA-seq	RAVER1
1373.14	-1.82939	0.491283	-3.72371	0.000196318	0.00776482	0	FigR	K562_MAX_siRNA-RNA-seq	RBM15
67.6186	3.95216	0.990512	3.99002	6.60683e-05	0.00321249	0	FigR	K562_MAX_siRNA-RNA-seq	RBPMS
20.1587	-8.04821	2.13131	-3.77619	0.000159248	0.00665083	0	FigR	K562_MAX_siRNA-RNA-seq	REG1A
31011.6	2.17631	0.44491	4.89157	1.00036e-06	8.41575e-05	0	FigR	K562_MAX_siRNA-RNA-seq	RPL27A
12865.5	2.98797	0.44672	6.68868	2.25189e-11	4.47563e-09	0	FigR	K562_MAX_siRNA-RNA-seq	RPL36A
2581.76	2.06462	0.459716	4.49107	7.08661e-06	0.000458037	0	FigR	K562_MAX_siRNA-RNA-seq	RPL36AL
3276.38	1.78465	0.447608	3.98709	6.68897e-05	0.00324252	0	FigR	K562_MAX_siRNA-RNA-seq	S100A11
2522.95	2.00653	0.546656	3.67056	0.00024202	0.00922809	0	FigR	K562_MAX_siRNA-RNA-seq	SAT1
353.703	2.97071	0.56207	5.2853	1.25501e-07	1.33031e-05	0	FigR	K562_MAX_siRNA-RNA-seq	SAT2
35.5438	-6.0668	1.46887	-4.13024	3.62386e-05	0.00194005	0	FigR	K562_MAX_siRNA-RNA-seq	SERPINA1
34.6478	-8.82958	1.89337	-4.66341	3.1101e-06	0.000224775	0	FigR	K562_MAX_siRNA-RNA-seq	SFTPA1
63.463	-5.37439	1.13386	-4.73989	2.13833e-06	0.000162522	0	FigR	K562_MAX_siRNA-RNA-seq	SFTPB
35.9077	-8.88111	1.88112	-4.72119	2.34466e-06	0.000175024	0	FigR	K562_MAX_siRNA-RNA-seq	SFTPC
89.3654	4.01565	1.08706	3.69403	0.000220723	0.00866544	0	FigR	K562_MAX_siRNA-RNA-seq	SGCG
1136.54	1.78042	0.473938	3.75664	0.000172209	0.00704319	0	FigR	K562_MAX_siRNA-RNA-seq	SH3BGR
3005.16	2.07276	0.491762	4.21497	2.49815e-05	0.00139371	0	FigR	K562_MAX_siRNA-RNA-seq	SHFM1
70.2982	4.38299	1.17635	3.72591	0.000194614	0.00771662	0	FigR	K562_MAX_siRNA-RNA-seq	SIPA1L2
47.0679	9.22614	2.30142	4.00889	6.10042e-05	0.00302171	0	FigR	K562_MAX_siRNA-RNA-seq	SLC5A2
432.718	2.4475	0.621289	3.93939	8.16889e-05	0.00378674	0	FigR	K562_MAX_siRNA-RNA-seq	SORCS1
154.27	10.9675	2.14702	5.10825	3.25156e-07	3.05916e-05	0	FigR	K562_MAX_siRNA-RNA-seq	SPDYE3
116.699	10.5818	2.2092	4.78987	1.66892e-06	0.000130078	0	FigR	K562_MAX_siRNA-RNA-seq	SPDYE6
39.9274	9.00619	2.31275	3.89414	9.85467e-05	0.0044514	0	FigR	K562_MAX_siRNA-RNA-seq	SPRN
657.549	4.45661	0.609342	7.31381	2.59671e-13	6.65929e-11	0	FigR	K562_MAX_siRNA-RNA-seq	SPRR2D
100.505	4.18615	0.960925	4.35638	1.32233e-05	0.000793395	0	FigR	K562_MAX_siRNA-RNA-seq	THSD4
491.718	2.0712	0.566861	3.6538	0.000258383	0.00973529	0	FigR	K562_MAX_siRNA-RNA-seq	TLCD2
459.939	5.32926	0.613566	8.68571	3.76376e-18	1.53446e-15	0	FigR	K562_MAX_siRNA-RNA-seq	TMEM140
1149.27	2.21236	0.512701	4.3151	1.59532e-05	0.000935997	0	FigR	K562_MAX_siRNA-RNA-seq	TRIM6
252.151	2.41615	0.601488	4.01696	5.89531e-05	0.00294765	0	FigR	K562_MAX_siRNA-RNA-seq	TSC22D3
44.9336	4.72042	1.25022	3.77567	0.000159578	0.00665083	0	FigR	K562_MAX_siRNA-RNA-seq	TSSK4
1235.73	3.63561	0.683438	5.31958	1.04006e-07	1.13267e-05	0	FigR	K562_MAX_siRNA-RNA-seq	UQCRHL
528.983	-2.10558	0.522664	-4.02856	5.61204e-05	0.00282378	0	FigR	K562_MAX_siRNA-RNA-seq	WNK4
42.0621	9.09489	2.30172	3.95135	7.77126e-05	0.00364493	0	FigR	K562_MAX_siRNA-RNA-seq	WNT2B
98.0494	6.86542	1.27456	5.38652	7.18347e-08	8.30533e-06	0	FigR	K562_MAX_siRNA-RNA-seq	ZACN
81.021	3.74008	0.907518	4.12122	3.76879e-05	0.00201086	0	FigR	K562_MAX_siRNA-RNA-seq	ZC3H12B
1993.18	-2.63892	0.469253	-5.62365	1.86964e-08	2.54079e-06	0	FigR	K562_MAX_siRNA-RNA-seq	ZC3H4
542.137	-2.67855	0.535646	-5.00059	5.71554e-07	5.07693e-05	0	FigR	K562_MAX_siRNA-RNA-seq	ZFPM1
692.498	-3.09876	0.569209	-5.44398	5.21045e-08	6.32414e-06	0	FigR	K562_MAX_siRNA-RNA-seq	ZNF460
213.145	1.87357	0.293446	6.38473	1.71699e-10	7.31982e-10	0	FigR	K562_ARID3A_CRISPRi-RNA-seq	A1BG
48.2045	-6.2305	1.0301	-6.04844	1.46259e-09	5.89864e-09	0	FigR	K562_ARID3A_CRISPRi-RNA-seq	A2M
2564.47	0.330287	0.0828115	3.98842	6.65146e-05	0.000189129	0	FigR	K562_ARID3A_CRISPRi-RNA-seq	AAAS
1143.46	-0.726572	0.115676	-6.28112	3.36153e-10	1.41091e-09	0	FigR	K562_ARID3A_CRISPRi-RNA-seq	AAGAB
168.297	1.25302	0.325124	3.85398	0.000116213	0.000322152	0	FigR	K562_ARID3A_CRISPRi-RNA-seq	AAMDC
2829.23	0.99565	0.0769273	12.9427	2.58267e-38	2.78835e-37	0	FigR	K562_ARID3A_CRISPRi-RNA-seq	AAMP
1005.77	0.805304	0.124289	6.47929	9.21523e-11	3.97453e-10	0	FigR	K562_ARID3A_CRISPRi-RNA-seq	AAR2
14463.9	-0.655179	0.0446653	-14.6686	1.02391e-48	1.40776e-47	0	FigR	K562_ARID3A_CRISPRi-RNA-seq	AARS
2435.95	0.743407	0.0866503	8.57939	9.53808e-18	5.58512e-17	0	FigR	K562_ARID3A_CRISPRi-RNA-seq	AARS2
300.191	-1.49409	0.235877	-6.33417	2.38624e-10	1.00844e-09	0	FigR	K562_ARID3A_CRISPRi-RNA-seq	AASDH
1189.63	-0.931841	0.112954	-8.24973	1.5875e-16	8.86801e-16	0	FigR	K562_ARID3A_CRISPRi-RNA-seq	AASDHPPT
2472.45	0.691363	0.0807224	8.5647	1.08357e-17	6.3249e-17	0	FigR	K562_ARID3A_CRISPRi-RNA-seq	AATF
2354.05	1.45988	0.0850019	17.1746	4.11143e-66	7.99369e-65	0	FigR	K562_ARID3A_CRISPRi-RNA-seq	ABCA2
3025.33	0.66357	0.0740743	8.95817	3.3012e-19	2.0351e-18	0	FigR	K562_ARID3A_CRISPRi-RNA-seq	ABCA3
38.3501	-2.75949	0.743387	-3.71205	0.000205584	0.000555867	0	FigR	K562_ARID3A_CRISPRi-RNA-seq	ABCA5
6083.91	1.13394	0.0587223	19.3102	4.41001e-83	1.16076e-81	0	FigR	K562_ARID3A_CRISPRi-RNA-seq	ABCA7
502.13	-1.49057	0.177136	-8.41484	3.93425e-17	2.2474e-16	0	FigR	K562_ARID3A_CRISPRi-RNA-seq	ABCA8
58.2105	2.45504	0.608806	4.03255	5.51759e-05	0.000158058	0	FigR	K562_ARID3A_CRISPRi-RNA-seq	ABCB1
2586.32	-0.514799	0.0794221	-6.48181	9.06305e-11	3.91072e-10	0	FigR	K562_ARID3A_CRISPRi-RNA-seq	ABCB10
3460.89	0.765678	0.0747912	10.2375	1.34618e-24	9.89575e-24	0	FigR	K562_ARID3A_CRISPRi-RNA-seq	ABCB8
657.113	1.36536	0.158533	8.61244	7.15186e-18	4.21191e-17	0	FigR	K562_ARID3A_CRISPRi-RNA-seq	ABCB9
5216.85	0.986273	0.060301	16.3558	3.95252e-60	6.83486e-59	0	FigR	K562_ARID3A_CRISPRi-RNA-seq	ABCC1
2170.15	0.974927	0.0894455	10.8997	1.15664e-27	9.39313e-27	0	FigR	K562_ARID3A_CRISPRi-RNA-seq	ABCC10
2206.46	-0.317408	0.0847606	-3.74476	0.000180569	0.000491179	0	FigR	K562_ARID3A_CRISPRi-RNA-seq	ABCC5
1194.2	2.30141	0.122737	18.7507	1.90959e-78	4.63603e-77	0	FigR	K562_ARID3A_CRISPRi-RNA-seq	ABCD1
2937.4	-1.28872	0.074587	-17.278	6.88494e-67	1.3572e-65	0	FigR	K562_ARID3A_CRISPRi-RNA-seq	ABCE1
6128.41	0.806621	0.057405	14.0514	7.55132e-45	9.45889e-44	0	FigR	K562_ARID3A_CRISPRi-RNA-seq	ABCF1
1848	0.762579	0.0925797	8.237	1.76584e-16	9.84932e-16	0	FigR	K562_ARID3A_CRISPRi-RNA-seq	ABCF3
287.644	-0.757528	0.23642	-3.20416	0.00135456	0.00333506	0	FigR	K562_ARID3A_CRISPRi-RNA-seq	ABHD10
588.589	0.537787	0.164511	3.26901	0.00107923	0.00269092	0	FigR	K562_ARID3A_CRISPRi-RNA-seq	ABHD11
624.759	0.516766	0.156932	3.29294	0.000991462	0.00248215	0	FigR	K562_ARID3A_CRISPRi-RNA-seq	ABHD12
236.724	1.58398	0.273131	5.79933	6.65819e-09	2.56794e-08	0	FigR	K562_ARID3A_CRISPRi-RNA-seq	ABHD14A
711.629	2.07018	0.156854	13.1981	8.99418e-40	1.01005e-38	0	FigR	K562_ARID3A_CRISPRi-RNA-seq	ABHD15
3625.88	1.06881	0.0711698	15.0177	5.625e-51	8.12104e-50	0	FigR	K562_ARID3A_CRISPRi-RNA-seq	ABHD16A
7014.54	1.88735	0.0624066	30.2428	6.49746e-201	7.88715e-199	0	FigR	K562_ARID3A_CRISPRi-RNA-seq	ABHD17A
986.681	2.1512	0.134182	16.032	7.64251e-58	1.26355e-56	0	FigR	K562_ARID3A_CRISPRi-RNA-seq	ABHD4
170.463	1.69202	0.334033	5.06541	4.07513e-07	1.40097e-06	0	FigR	K562_ARID3A_CRISPRi-RNA-seq	ABHD6
1126.99	3.02196	0.135918	22.2338	1.61977e-109	6.29187e-108	0	FigR	K562_ARID3A_CRISPRi-RNA-seq	ABHD8
751.956	-0.692533	0.141542	-4.89279	9.94185e-07	3.31593e-06	0	FigR	K562_ARID3A_CRISPRi-RNA-seq	ABI2
14945.5	1.23913	0.0449001	27.5975	1.1928e-167	9.78147e-166	0	FigR	K562_ARID3A_CRISPRi-RNA-seq	ABL1
1343.9	-0.607914	0.107192	-5.67125	1.41759e-08	5.35539e-08	0	FigR	K562_ARID3A_CRISPRi-RNA-seq	ABL2
2218.94	1.19559	0.0857401	13.9444	3.40285e-44	4.20254e-43	0	FigR	K562_ARID3A_CRISPRi-RNA-seq	ABT1
325.535	2.27631	0.240813	9.45263	3.30417e-21	2.18201e-20	0	FigR	K562_ARID3A_CRISPRi-RNA-seq	ABTB1
915.756	-0.887821	0.133141	-6.66829	2.58802e-11	1.14843e-10	0	FigR	K562_ARID3A_CRISPRi-RNA-seq	AC004381.6
1143.48	-0.601244	0.118174	-5.08779	3.62257e-07	1.25145e-06	0	FigR	K562_ARID3A_CRISPRi-RNA-seq	AC013461.1
2078.27	1.19252	0.0960877	12.4108	2.28374e-35	2.28882e-34	0	FigR	K562_ARID3A_CRISPRi-RNA-seq	ACAA1
556.699	-0.71381	0.165495	-4.31318	1.60925e-05	4.83974e-05	0	FigR	K562_ARID3A_CRISPRi-RNA-seq	ACAA2
4018.85	-1.08442	0.0655598	-16.5409	1.86338e-61	3.29954e-60	0	FigR	K562_ARID3A_CRISPRi-RNA-seq	ACACA
1509.48	-0.450415	0.0999414	-4.50679	6.58142e-06	2.04193e-05	0	FigR	K562_ARID3A_CRISPRi-RNA-seq	ACADM
803.268	0.662055	0.138422	4.78286	1.72816e-06	5.65459e-06	0	FigR	K562_ARID3A_CRISPRi-RNA-seq	ACADS
7997.15	1.12278	0.0548182	20.4818	3.128e-93	9.63518e-92	0	FigR	K562_ARID3A_CRISPRi-RNA-seq	ACADVL
1686.65	-1.41193	0.0959119	-14.7211	4.71977e-49	6.53296e-48	0	FigR	K562_ARID3A_CRISPRi-RNA-seq	ACAP2
4510.7	1.83921	0.0688732	26.7043	4.19245e-157	3.02167e-155	0	FigR	K562_ARID3A_CRISPRi-RNA-seq	ACAP3
1182.26	-0.552684	0.120992	-4.56795	4.92511e-06	1.5473e-05	0	FigR	K562_ARID3A_CRISPRi-RNA-seq	ACAT1
337.752	1.19049	0.222026	5.36194	8.23317e-08	2.9763e-07	0	FigR	K562_ARID3A_CRISPRi-RNA-seq	ACBD4
335.825	-0.807157	0.218851	-3.68815	0.000225892	0.000609079	0	FigR	K562_ARID3A_CRISPRi-RNA-seq	ACBD5
579.481	-1.51295	0.164039	-9.2231	2.8864e-20	1.85564e-19	0	FigR	K562_ARID3A_CRISPRi-RNA-seq	ACCS
6642.85	0.258889	0.0557619	4.64276	3.43792e-06	1.09575e-05	0	FigR	K562_ARID3A_CRISPRi-RNA-seq	ACIN1
5156.87	0.640658	0.0600108	10.6757	1.32249e-26	1.04145e-25	0	FigR	K562_ARID3A_CRISPRi-RNA-seq	ACO2
783.557	-0.511755	0.139181	-3.67691	0.000236074	0.000634772	0	FigR	K562_ARID3A_CRISPRi-RNA-seq	ACOT13
2003.28	0.834757	0.0887691	9.40369	5.26835e-21	3.45807e-20	0	FigR	K562_ARID3A_CRISPRi-RNA-seq	ACOT7
876.031	1.31039	0.136458	9.60288	7.77402e-22	5.24072e-21	0	FigR	K562_ARID3A_CRISPRi-RNA-seq	ACOT8
658.513	-0.525321	0.151309	-3.47183	0.000516921	0.00133731	0	FigR	K562_ARID3A_CRISPRi-RNA-seq	ACOT9
317.304	0.92364	0.233881	3.94919	7.84171e-05	0.000221032	0	FigR	K562_ARID3A_CRISPRi-RNA-seq	ACOX3
1087.51	1.86922	0.127574	14.652	1.3087e-48	1.79131e-47	0	FigR	K562_ARID3A_CRISPRi-RNA-seq	ACP2
262.481	0.972676	0.251713	3.86423	0.000111441	0.000309482	0	FigR	K562_ARID3A_CRISPRi-RNA-seq	ACSF2
950.759	-0.624504	0.130688	-4.7786	1.76521e-06	5.77172e-06	0	FigR	K562_ARID3A_CRISPRi-RNA-seq	ACSL1
1905.74	-1.6288	0.0912651	-17.8468	3.05828e-71	6.5998e-70	0	FigR	K562_ARID3A_CRISPRi-RNA-seq	ACSL3
815.123	-1.07039	0.138033	-7.75457	8.86406e-15	4.62531e-14	0	FigR	K562_ARID3A_CRISPRi-RNA-seq	ACSL4
102.872	2.51997	0.452282	5.57169	2.5228e-08	9.3923e-08	0	FigR	K562_ARID3A_CRISPRi-RNA-seq	ACSL5
3787.48	-1.17477	0.0671136	-17.5042	1.33028e-68	2.74553e-67	0	FigR	K562_ARID3A_CRISPRi-RNA-seq	ACSM3
2442.53	0.65937	0.0809806	8.14232	3.8777e-16	2.13766e-15	0	FigR	K562_ARID3A_CRISPRi-RNA-seq	ACSS2
23.951	4.1998	1.19842	3.50446	0.000457543	0.00119222	0	FigR	K562_ARID3A_CRISPRi-RNA-seq	ACTL10
1554.93	-0.315529	0.0990213	-3.18648	0.00144016	0.00353029	0	FigR	K562_ARID3A_CRISPRi-RNA-seq	ACTL6A
110.307	1.59633	0.415218	3.84456	0.000120768	0.000334226	0	FigR	K562_ARID3A_CRISPRi-RNA-seq	ACTL8
4285.76	0.868675	0.0660797	13.1459	1.79741e-39	1.99663e-38	0	FigR	K562_ARID3A_CRISPRi-RNA-seq	ACTN1
2219.79	0.55141	0.0841419	6.55334	5.62633e-11	2.45359e-10	0	FigR	K562_ARID3A_CRISPRi-RNA-seq	ACTR1A
2044.4	0.73932	0.0886528	8.3395	7.46031e-17	4.21852e-16	0	FigR	K562_ARID3A_CRISPRi-RNA-seq	ACTR1B
5598.1	-0.40305	0.0578856	-6.96287	3.33403e-12	1.54836e-11	0	FigR	K562_ARID3A_CRISPRi-RNA-seq	ACTR3
532.119	-1.6921	0.177476	-9.53427	1.50942e-21	1.00579e-20	0	FigR	K562_ARID3A_CRISPRi-RNA-seq	ACTR6
1056.75	0.9137	0.121159	7.54134	4.65157e-14	2.35786e-13	0	FigR	K562_ARID3A_CRISPRi-RNA-seq	ACVR1B
2473.51	-1.8514	0.0817347	-22.6513	1.35473e-113	5.75946e-112	0	FigR	K562_ARID3A_CRISPRi-RNA-seq	ACVR2B
96.6451	1.81085	0.444442	4.07444	4.6125e-05	0.000133039	0	FigR	K562_ARID3A_CRISPRi-RNA-seq	ACVRL1
320.809	1.38313	0.229607	6.0239	1.70266e-09	6.83544e-09	0	FigR	K562_ARID3A_CRISPRi-RNA-seq	ADA
2302.36	-0.433415	0.0843559	-5.13793	2.77774e-07	9.66838e-07	0	FigR	K562_ARID3A_CRISPRi-RNA-seq	ADAM10
2104.95	0.759	0.0874687	8.67739	4.04954e-18	2.41091e-17	0	FigR	K562_ARID3A_CRISPRi-RNA-seq	ADAM15
655.383	3.11573	0.180722	17.2404	1.32068e-66	2.58133e-65	0	FigR	K562_ARID3A_CRISPRi-RNA-seq	ADAM19
337.955	0.797533	0.219761	3.62909	0.000284421	0.000757572	0	FigR	K562_ARID3A_CRISPRi-RNA-seq	ADAM8
1804.03	-0.271939	0.0941497	-2.88837	0.00387244	0.00892684	0	FigR	K562_ARID3A_CRISPRi-RNA-seq	ADAM9
59.8864	2.13162	0.585965	3.6378	0.000274975	0.000733493	0	FigR	K562_ARID3A_CRISPRi-RNA-seq	ADAMTS10
91.7763	2.14781	0.46766	4.59266	4.37626e-06	1.38288e-05	0	FigR	K562_ARID3A_CRISPRi-RNA-seq	ADAMTS13
3741.92	0.422237	0.0692108	6.10074	1.05578e-09	4.30216e-09	0	FigR	K562_ARID3A_CRISPRi-RNA-seq	ADAMTS14
597.451	-1.48347	0.162193	-9.14628	5.89257e-20	3.7491e-19	0	FigR	K562_ARID3A_CRISPRi-RNA-seq	ADAMTS3
67.816	-2.21316	0.535754	-4.13093	3.61293e-05	0.000105046	0	FigR	K562_ARID3A_CRISPRi-RNA-seq	ADAMTS6
838.683	2.51009	0.153059	16.3995	1.92865e-60	3.35719e-59	0	FigR	K562_ARID3A_CRISPRi-RNA-seq	ADAMTSL5
513.317	-0.560238	0.173035	-3.23771	0.00120492	0.00298495	0	FigR	K562_ARID3A_CRISPRi-RNA-seq	ADAT1
600.553	-2.12991	0.164366	-12.9583	2.10834e-38	2.28292e-37	0	FigR	K562_ARID3A_CRISPRi-RNA-seq	ADAT2
1208.2	3.25663	0.135568	24.0222	1.63088e-127	8.50041e-126	0	FigR	K562_ARID3A_CRISPRi-RNA-seq	ADAT3
345.434	1.6834	0.227742	7.39167	1.45e-13	7.1919e-13	0	FigR	K562_ARID3A_CRISPRi-RNA-seq	ADCK1
682.551	0.918754	0.154135	5.96071	2.51137e-09	9.9693e-09	0	FigR	K562_ARID3A_CRISPRi-RNA-seq	ADCK5
1258.26	-0.371771	0.111343	-3.33896	0.000840927	0.00212024	0	FigR	K562_ARID3A_CRISPRi-RNA-seq	ADCY3
4264.44	0.629219	0.0686801	9.1616	5.11349e-20	3.26016e-19	0	FigR	K562_ARID3A_CRISPRi-RNA-seq	ADCY7
6231.86	0.922135	0.060458	15.2525	1.58489e-52	2.3507e-51	0	FigR	K562_ARID3A_CRISPRi-RNA-seq	ADD1
3408.35	0.470742	0.0720806	6.53077	6.5433e-11	2.84727e-10	0	FigR	K562_ARID3A_CRISPRi-RNA-seq	ADD2
1241.63	-0.811593	0.109829	-7.38958	1.47297e-13	7.30067e-13	0	FigR	K562_ARID3A_CRISPRi-RNA-seq	ADD3
46.3991	2.02489	0.688529	2.94089	0.00327274	0.00763887	0	FigR	K562_ARID3A_CRISPRi-RNA-seq	ADGRB2
188.725	-1.31083	0.306135	-4.28187	1.85331e-05	5.5431e-05	0	FigR	K562_ARID3A_CRISPRi-RNA-seq	ADGRB3
39.2315	2.61459	0.76428	3.42099	0.000623943	0.0015985	0	FigR	K562_ARID3A_CRISPRi-RNA-seq	ADGRE1
548.71	-0.854515	0.175801	-4.86069	1.16975e-06	3.87835e-06	0	FigR	K562_ARID3A_CRISPRi-RNA-seq	ADGRE2
2501.39	0.98592	0.0806857	12.2193	2.45319e-34	2.39112e-33	0	FigR	K562_ARID3A_CRISPRi-RNA-seq	ADGRE5
32.115	2.54283	0.844685	3.01039	0.00260914	0.00617829	0	FigR	K562_ARID3A_CRISPRi-RNA-seq	ADGRG1
63.1419	5.6223	0.97383	5.7734	7.76897e-09	2.98387e-08	0	FigR	K562_ARID3A_CRISPRi-RNA-seq	ADGRG5
2513.09	0.760457	0.080335	9.46607	2.90558e-21	1.92154e-20	0	FigR	K562_ARID3A_CRISPRi-RNA-seq	ADGRL1
3038.5	-0.458	0.076354	-5.99838	1.99298e-09	7.95768e-09	0	FigR	K562_ARID3A_CRISPRi-RNA-seq	ADH5
1230.01	1.28537	0.115923	11.0881	1.43332e-28	1.19127e-27	0	FigR	K562_ARID3A_CRISPRi-RNA-seq	ADI1
3578.01	0.837911	0.0691024	12.1256	7.72553e-34	7.42415e-33	0	FigR	K562_ARID3A_CRISPRi-RNA-seq	ADIPOR1
819.209	-0.811028	0.137601	-5.89404	3.76864e-09	1.47727e-08	0	FigR	K562_ARID3A_CRISPRi-RNA-seq	ADK
634.339	-0.739963	0.161479	-4.5824	4.59667e-06	1.44807e-05	0	FigR	K562_ARID3A_CRISPRi-RNA-seq	ADM2
250.381	1.37808	0.262187	5.25611	1.47133e-07	5.21565e-07	0	FigR	K562_ARID3A_CRISPRi-RNA-seq	ADM5
1398.93	0.961958	0.106995	8.99069	2.45678e-19	1.5237e-18	0	FigR	K562_ARID3A_CRISPRi-RNA-seq	ADO
50.0491	2.43736	0.660483	3.69027	0.000224015	0.000604459	0	FigR	K562_ARID3A_CRISPRi-RNA-seq	ADORA2A
283.654	0.889821	0.241228	3.68871	0.000225396	0.000607921	0	FigR	K562_ARID3A_CRISPRi-RNA-seq	ADORA2B
1002.93	1.00269	0.125075	8.01671	1.08613e-15	5.89246e-15	0	FigR	K562_ARID3A_CRISPRi-RNA-seq	ADPRHL2
6058.2	2.03597	0.0613952	33.1618	3.83428e-241	6.43148e-239	0	FigR	K562_ARID3A_CRISPRi-RNA-seq	ADRM1
1117.37	-1.33936	0.11765	-11.3843	5.0076e-30	4.32359e-29	0	FigR	K562_ARID3A_CRISPRi-RNA-seq	ADSS
353.738	0.707896	0.213059	3.32253	0.000892035	0.00224267	0	FigR	K562_ARID3A_CRISPRi-RNA-seq	ADSSL1
460.179	-0.782126	0.185767	-4.21026	2.55076e-05	7.53145e-05	0	FigR	K562_ARID3A_CRISPRi-RNA-seq	AEBP2
1626.71	0.902692	0.0980713	9.20444	3.43457e-20	2.20192e-19	0	FigR	K562_ARID3A_CRISPRi-RNA-seq	AEN
11618.1	1.33249	0.047552	28.0217	8.83159e-173	7.47485e-171	0	FigR	K562_ARID3A_CRISPRi-RNA-seq	AES
4460.13	-0.993257	0.0637041	-15.5917	8.28734e-55	1.29585e-53	0	FigR	K562_ARID3A_CRISPRi-RNA-seq	AFDN
2542.1	-0.777656	0.084054	-9.25186	2.20623e-20	1.42482e-19	0	FigR	K562_ARID3A_CRISPRi-RNA-seq	AFF1
1928.52	-0.971866	0.0902171	-10.7725	4.6411e-27	3.69585e-26	0	FigR	K562_ARID3A_CRISPRi-RNA-seq	AFF4
2957.52	-0.426765	0.073839	-5.77967	7.48479e-09	2.87832e-08	0	FigR	K562_ARID3A_CRISPRi-RNA-seq	AFG3L2
251.699	-0.980429	0.254365	-3.85441	0.000116007	0.00032163	0	FigR	K562_ARID3A_CRISPRi-RNA-seq	AGA
6467.84	1.07897	0.0560896	19.2366	1.8279e-82	4.75022e-81	0	FigR	K562_ARID3A_CRISPRi-RNA-seq	AGAP3
1720.41	0.392372	0.0945085	4.15172	3.29991e-05	9.6477e-05	0	FigR	K562_ARID3A_CRISPRi-RNA-seq	AGBL5
1323.04	-0.405191	0.106989	-3.78722	0.000152343	0.000417976	0	FigR	K562_ARID3A_CRISPRi-RNA-seq	AGFG1
822.84	0.854126	0.137435	6.21475	5.14054e-10	2.13526e-09	0	FigR	K562_ARID3A_CRISPRi-RNA-seq	AGFG2
1112.39	-1.05074	0.118373	-8.87654	6.89699e-19	4.211e-18	0	FigR	K562_ARID3A_CRISPRi-RNA-seq	AGL
4434.61	-0.78485	0.0638323	-12.2955	9.57719e-35	9.42446e-34	0	FigR	K562_ARID3A_CRISPRi-RNA-seq	AGO1
4834.21	-0.793662	0.0607503	-13.0643	5.26386e-39	5.78116e-38	0.93218	FigR	K562_ARID3A_CRISPRi-RNA-seq	AGO2
1138.07	-0.580313	0.114851	-5.05273	4.35541e-07	1.4951e-06	0	FigR	K562_ARID3A_CRISPRi-RNA-seq	AGO3
779.77	-0.996056	0.139231	-7.15398	8.42978e-13	4.02114e-12	0	FigR	K562_ARID3A_CRISPRi-RNA-seq	AGO4
2533.93	1.92624	0.0852384	22.5983	4.50414e-113	1.88877e-111	0	FigR	K562_ARID3A_CRISPRi-RNA-seq	AGPAT2
4598.12	0.78959	0.065904	11.9809	4.47339e-33	4.23709e-32	0	FigR	K562_ARID3A_CRISPRi-RNA-seq	AGPAT3
910.798	1.31415	0.132572	9.91268	3.66677e-23	2.57148e-22	0	FigR	K562_ARID3A_CRISPRi-RNA-seq	AGPAT4
1078.9	-0.637679	0.119397	-5.34082	9.25287e-08	3.33056e-07	0	FigR	K562_ARID3A_CRISPRi-RNA-seq	AGPAT5
234.388	-1.98323	0.270523	-7.3311	2.28277e-13	1.11841e-12	0	FigR	K562_ARID3A_CRISPRi-RNA-seq	AGTPBP1
1985.67	1.25422	0.0910015	13.7824	3.25067e-43	3.92526e-42	0	FigR	K562_ARID3A_CRISPRi-RNA-seq	AGTRAP
7030.59	0.185953	0.0538263	3.45468	0.00055094	0.00142054	0	FigR	K562_ARID3A_CRISPRi-RNA-seq	AHCY
3851.05	-0.24529	0.0661226	-3.70962	0.00020757	0.000561072	0	FigR	K562_ARID3A_CRISPRi-RNA-seq	AHCYL1
516.61	0.907815	0.175247	5.18019	2.21663e-07	7.76662e-07	0	FigR	K562_ARID3A_CRISPRi-RNA-seq	AHCYL2
625.416	-1.50171	0.162428	-9.24537	2.34436e-20	1.51297e-19	0	FigR	K562_ARID3A_CRISPRi-RNA-seq	AHI1
225.182	1.68843	0.283366	5.95847	2.54612e-09	1.01007e-08	0	FigR	K562_ARID3A_CRISPRi-RNA-seq	AHRR
1788.33	0.769266	0.0954347	8.06066	7.58848e-16	4.14123e-15	0	FigR	K562_ARID3A_CRISPRi-RNA-seq	AHSA1
84.6331	-3.52761	0.511167	-6.90109	5.16059e-12	2.37038e-11	0	FigR	K562_ARID3A_CRISPRi-RNA-seq	AHSP
1727.87	-0.59407	0.0936386	-6.34428	2.23462e-10	9.47187e-10	0	FigR	K562_ARID3A_CRISPRi-RNA-seq	AIDA
1121.18	1.5702	0.120722	13.0067	1.12018e-38	1.22154e-37	0	FigR	K562_ARID3A_CRISPRi-RNA-seq	AIFM2
807.168	-1.03739	0.136767	-7.58506	3.32337e-14	1.69437e-13	0	FigR	K562_ARID3A_CRISPRi-RNA-seq	AIMP1
2224.89	1.70726	0.0930598	18.3459	3.56144e-75	8.17314e-74	0	FigR	K562_ARID3A_CRISPRi-RNA-seq	AIP
382.765	0.748934	0.204513	3.66203	0.000250224	0.00067067	0	FigR	K562_ARID3A_CRISPRi-RNA-seq	AJUBA
6473.44	-0.399776	0.0565965	-7.06362	1.62214e-12	7.63331e-12	0	FigR	K562_ARID3A_CRISPRi-RNA-seq	AK2
1111	-0.572299	0.11723	-4.88185	1.05096e-06	3.49772e-06	0	FigR	K562_ARID3A_CRISPRi-RNA-seq	AK3
719.619	-1.29924	0.149053	-8.71663	2.86614e-18	1.71866e-17	0	FigR	K562_ARID3A_CRISPRi-RNA-seq	AK4
561.853	-0.499115	0.164583	-3.0326	0.00242457	0.00576417	0	FigR	K562_ARID3A_CRISPRi-RNA-seq	AK6
327.069	-1.04014	0.220365	-4.72009	2.35735e-06	7.62409e-06	0	FigR	K562_ARID3A_CRISPRi-RNA-seq	AKAP10
1122.33	-1.80378	0.117867	-15.3035	7.24548e-53	1.0816e-51	0	FigR	K562_ARID3A_CRISPRi-RNA-seq	AKAP11
56.2892	-3.00209	0.611067	-4.91286	8.97582e-07	3.00388e-06	0	FigR	K562_ARID3A_CRISPRi-RNA-seq	AKAP12
2802.57	1.45673	0.0823159	17.6969	4.43323e-70	9.33761e-69	0	FigR	K562_ARID3A_CRISPRi-RNA-seq	AKAP17A
1273.76	0.480495	0.112004	4.28997	1.78695e-05	5.35242e-05	0	FigR	K562_ARID3A_CRISPRi-RNA-seq	AKAP8
3140.02	0.448671	0.0738218	6.07776	1.21873e-09	4.94434e-09	0	FigR	K562_ARID3A_CRISPRi-RNA-seq	AKAP8L
2315.98	-0.859901	0.0896171	-9.59527	8.36953e-22	5.63805e-21	0	FigR	K562_ARID3A_CRISPRi-RNA-seq	AKAP9
792.841	0.591617	0.140395	4.21395	2.50942e-05	7.41296e-05	0	FigR	K562_ARID3A_CRISPRi-RNA-seq	AKIP1
3005.27	0.219054	0.0753962	2.90536	0.00366826	0.0084901	0	FigR	K562_ARID3A_CRISPRi-RNA-seq	AKIRIN1
1716.07	0.830292	0.0968093	8.57657	9.77427e-18	5.71617e-17	0	FigR	K562_ARID3A_CRISPRi-RNA-seq	AKIRIN2
2286.57	-2.35298	0.0863733	-27.242	2.06982e-163	1.62512e-161	0	FigR	K562_ARID3A_CRISPRi-RNA-seq	AKNA
2440.27	0.494156	0.0832321	5.93708	2.90134e-09	1.14705e-08	0	FigR	K562_ARID3A_CRISPRi-RNA-seq	AKR1A1
115.95	-2.18711	0.40719	-5.37123	7.82012e-08	2.82975e-07	0	FigR	K562_ARID3A_CRISPRi-RNA-seq	AKR1E2
2334.41	0.894927	0.0829932	10.7831	4.13542e-27	3.30315e-26	0	FigR	K562_ARID3A_CRISPRi-RNA-seq	AKR7A2
2840.61	1.71147	0.078721	21.741	8.40488e-105	3.04075e-103	0	FigR	K562_ARID3A_CRISPRi-RNA-seq	AKT1S1
5913.29	1.10822	0.0578294	19.1635	7.46236e-82	1.92034e-80	0	FigR	K562_ARID3A_CRISPRi-RNA-seq	AKT2
1126.36	1.68898	0.121469	13.9047	5.93412e-44	7.30423e-43	0	FigR	K562_ARID3A_CRISPRi-RNA-seq	ALAD
1271.42	1.25549	0.111849	11.2249	3.07659e-29	2.60157e-28	0	FigR	K562_ARID3A_CRISPRi-RNA-seq	ALAS1
117.35	-6.78957	0.744605	-9.11835	7.62748e-20	4.8296e-19	0	FigR	K562_ARID3A_CRISPRi-RNA-seq	ALB
4432.18	2.2115	0.0696702	31.7424	4.03835e-221	5.73166e-219	0	FigR	K562_ARID3A_CRISPRi-RNA-seq	ALDH16A1
1847.53	-0.354658	0.0915074	-3.87573	0.000106304	0.000295794	0	FigR	K562_ARID3A_CRISPRi-RNA-seq	ALDH18A1
850.326	0.522808	0.134105	3.89849	9.67957e-05	0.000270357	0	FigR	K562_ARID3A_CRISPRi-RNA-seq	ALDH1A1
6090.61	-0.674607	0.0572036	-11.7931	4.23724e-32	3.88382e-31	0	FigR	K562_ARID3A_CRISPRi-RNA-seq	ALDH1A2
1554.16	0.781256	0.106798	7.31525	2.56903e-13	1.255e-12	0	FigR	K562_ARID3A_CRISPRi-RNA-seq	ALDH1B1
1183.65	-3.52426	0.273844	-12.8696	6.67752e-38	7.13003e-37	0	FigR	K562_ARID3A_CRISPRi-RNA-seq	ALDH1L2
1481.91	0.71161	0.103175	6.89713	5.30634e-12	2.43429e-11	0	FigR	K562_ARID3A_CRISPRi-RNA-seq	ALDH2
1862.21	1.63209	0.0995224	16.3992	1.93635e-60	3.36736e-59	0	FigR	K562_ARID3A_CRISPRi-RNA-seq	ALDH4A1
998.072	-0.808251	0.122595	-6.59285	4.31448e-11	1.89449e-10	0	FigR	K562_ARID3A_CRISPRi-RNA-seq	ALDH5A1
1268.55	-0.383741	0.110523	-3.47206	0.000516489	0.00133657	0	FigR	K562_ARID3A_CRISPRi-RNA-seq	ALDH9A1
280.537	-2.44397	0.251152	-9.73104	2.22311e-22	1.51921e-21	0	FigR	K562_ARID3A_CRISPRi-RNA-seq	ALG10
158.753	-3.12831	0.368338	-8.49305	2.01282e-17	1.16288e-16	0	FigR	K562_ARID3A_CRISPRi-RNA-seq	ALG10B
727.721	2.07068	0.156136	13.262	3.845e-40	4.34175e-39	0	FigR	K562_ARID3A_CRISPRi-RNA-seq	ALG12
547.544	-1.17088	0.169298	-6.91609	4.64274e-12	2.13837e-11	0	FigR	K562_ARID3A_CRISPRi-RNA-seq	ALG13
123.211	1.16878	0.382175	3.05824	0.00222643	0.00532517	0	FigR	K562_ARID3A_CRISPRi-RNA-seq	ALG14
2145.31	0.943534	0.0863577	10.9259	8.66927e-28	7.05899e-27	0	FigR	K562_ARID3A_CRISPRi-RNA-seq	ALG3
1341.66	2.21433	0.116771	18.963	3.44959e-80	8.57796e-79	0	FigR	K562_ARID3A_CRISPRi-RNA-seq	ALKBH4
3325.29	0.843699	0.0713631	11.8226	2.98204e-32	2.74148e-31	0	FigR	K562_ARID3A_CRISPRi-RNA-seq	ALKBH5
1800.9	1.46603	0.0960957	15.2559	1.50349e-52	2.23357e-51	0	FigR	K562_ARID3A_CRISPRi-RNA-seq	ALKBH7
221.825	-0.94805	0.271408	-3.49308	0.000477477	0.00124136	0	FigR	K562_ARID3A_CRISPRi-RNA-seq	ALKBH8
884.892	-1.82584	0.133131	-13.7146	8.30259e-43	9.90246e-42	0	FigR	K562_ARID3A_CRISPRi-RNA-seq	ALMS1
568.27	2.53072	0.192716	13.1318	2.1638e-39	2.39786e-38	0	FigR	K562_ARID3A_CRISPRi-RNA-seq	ALOX5
205.094	-0.929513	0.285684	-3.25363	0.00113939	0.00282946	0	FigR	K562_ARID3A_CRISPRi-RNA-seq	ALPK1
4050.22	0.70261	0.0680573	10.3238	5.50018e-25	4.09209e-24	0	FigR	K562_ARID3A_CRISPRi-RNA-seq	ALYREF
7.61369	-6.63416	2.21646	-2.99314	0.00276127	0.00651596	0	FigR	K562_ARID3A_CRISPRi-RNA-seq	AMBP
2052.17	0.797339	0.0882991	9.02998	1.71703e-19	1.06958e-18	0	FigR	K562_ARID3A_CRISPRi-RNA-seq	AMBRA1
1538.54	-0.983955	0.101215	-9.72141	2.44365e-22	1.66806e-21	0	FigR	K562_ARID3A_CRISPRi-RNA-seq	AMD1
4618.82	0.262181	0.0618503	4.23896	2.24555e-05	6.66547e-05	0	FigR	K562_ARID3A_CRISPRi-RNA-seq	AMFR
1316.15	1.96391	0.114442	17.1607	5.22462e-66	1.01282e-64	0	FigR	K562_ARID3A_CRISPRi-RNA-seq	AMHR2
149.105	2.29971	0.367011	6.26607	3.70282e-10	1.55028e-09	0	FigR	K562_ARID3A_CRISPRi-RNA-seq	AMIGO1
1547.28	-0.672872	0.0991158	-6.78875	1.1311e-11	5.10016e-11	0	FigR	K562_ARID3A_CRISPRi-RNA-seq	AMMECR1
771.578	-0.53214	0.142387	-3.73727	0.00018603	0.000505141	0	FigR	K562_ARID3A_CRISPRi-RNA-seq	AMMECR1L
1574.19	-1.05284	0.103521	-10.1703	2.69014e-24	1.95262e-23	0	FigR	K562_ARID3A_CRISPRi-RNA-seq	AMOTL1
3195.56	1.39059	0.0738814	18.8219	4.99659e-79	1.22433e-77	0	FigR	K562_ARID3A_CRISPRi-RNA-seq	AMPD2
3317.51	1.62744	0.0758189	21.4648	3.32149e-102	1.1607e-100	0	FigR	K562_ARID3A_CRISPRi-RNA-seq	ANAPC11
642.997	0.505227	0.154774	3.26429	0.00109739	0.00273252	0	FigR	K562_ARID3A_CRISPRi-RNA-seq	ANAPC15
2006.02	-0.528272	0.0874319	-6.04209	1.52126e-09	6.12991e-09	0	FigR	K562_ARID3A_CRISPRi-RNA-seq	ANAPC16
2597.47	1.35776	0.0825236	16.4529	7.99058e-61	1.39616e-59	0	FigR	K562_ARID3A_CRISPRi-RNA-seq	ANAPC2
499.478	-1.08348	0.175912	-6.15921	7.31105e-10	3.00973e-09	0	FigR	K562_ARID3A_CRISPRi-RNA-seq	ANAPC4
4059.75	-0.456152	0.0647546	-7.04431	1.86385e-12	8.73948e-12	0	FigR	K562_ARID3A_CRISPRi-RNA-seq	ANAPC5
646.455	-1.26812	0.155701	-8.14458	3.80587e-16	2.09869e-15	0	FigR	K562_ARID3A_CRISPRi-RNA-seq	ANGEL2
646.99	-1.49777	0.159638	-9.38229	6.45581e-21	4.22548e-20	0	FigR	K562_ARID3A_CRISPRi-RNA-seq	ANGPT1
34.7912	2.80294	0.833788	3.36169	0.000774678	0.00196287	0	FigR	K562_ARID3A_CRISPRi-RNA-seq	ANGPTL4
469.688	-3.01836	0.206106	-14.6447	1.45608e-48	1.99008e-47	0	FigR	K562_ARID3A_CRISPRi-RNA-seq	ANK3
39.7388	-5.17358	0.940699	-5.49972	3.80389e-08	1.39895e-07	0	FigR	K562_ARID3A_CRISPRi-RNA-seq	ANKEF1
4324.9	-0.420717	0.0640105	-6.57263	4.94354e-11	2.1635e-10	0	FigR	K562_ARID3A_CRISPRi-RNA-seq	ANKHD1
744.423	-0.53538	0.142503	-3.75696	0.000171987	0.000468943	0	FigR	K562_ARID3A_CRISPRi-RNA-seq	ANKHD1-EIF4EBP3
793.973	-0.873895	0.140907	-6.20192	5.57776e-10	2.31322e-09	0	FigR	K562_ARID3A_CRISPRi-RNA-seq	ANKIB1
979.169	-0.603841	0.124592	-4.84656	1.25623e-06	4.15687e-06	0	FigR	K562_ARID3A_CRISPRi-RNA-seq	ANKMY2
205.34	-0.830441	0.287056	-2.89295	0.00381638	0.00881191	0	FigR	K562_ARID3A_CRISPRi-RNA-seq	ANKRA2
1059.45	-0.988871	0.119715	-8.26024	1.45381e-16	8.13104e-16	0	FigR	K562_ARID3A_CRISPRi-RNA-seq	ANKRD12
757.552	0.754202	0.144224	5.22939	1.70071e-07	6.00917e-07	0	FigR	K562_ARID3A_CRISPRi-RNA-seq	ANKRD13B
1536.53	1.06809	0.10289	10.3808	3.03112e-25	2.27531e-24	0	FigR	K562_ARID3A_CRISPRi-RNA-seq	ANKRD13D
359.339	0.946655	0.215667	4.38942	1.13652e-05	3.4564e-05	0	FigR	K562_ARID3A_CRISPRi-RNA-seq	ANKRD16
64.6559	2.31018	0.569699	4.05509	5.01157e-05	0.000143987	0	FigR	K562_ARID3A_CRISPRi-RNA-seq	ANKRD24
377.74	-1.13564	0.204409	-5.55573	2.7645e-08	1.02611e-07	0	FigR	K562_ARID3A_CRISPRi-RNA-seq	ANKRD26
3050.47	-0.381758	0.0764157	-4.99581	5.85885e-07	1.98899e-06	0	FigR	K562_ARID3A_CRISPRi-RNA-seq	ANKRD27
1693.52	-1.33534	0.0953427	-14.0057	1.43834e-44	1.78712e-43	0	FigR	K562_ARID3A_CRISPRi-RNA-seq	ANKRD28
555.941	1.34623	0.171247	7.86138	3.79934e-15	2.01153e-14	0	FigR	K562_ARID3A_CRISPRi-RNA-seq	ANKRD33B
105.605	1.39022	0.422042	3.29404	0.000987583	0.00247311	0	FigR	K562_ARID3A_CRISPRi-RNA-seq	ANKRD34A
306.405	-2.01862	0.233856	-8.63193	6.03271e-18	3.56876e-17	0	FigR	K562_ARID3A_CRISPRi-RNA-seq	ANKRD36B
296.784	-2.91953	0.25514	-11.4428	2.55436e-30	2.22945e-29	0	FigR	K562_ARID3A_CRISPRi-RNA-seq	ANKRD36C
645.763	0.489219	0.155925	3.13752	0.00170385	0.00413601	0	FigR	K562_ARID3A_CRISPRi-RNA-seq	ANKRD39
1115.5	-0.657775	0.119158	-5.52019	3.38635e-08	1.24888e-07	0	FigR	K562_ARID3A_CRISPRi-RNA-seq	ANKRD40
234.581	-0.923933	0.265063	-3.48572	0.000490821	0.00127421	0	FigR	K562_ARID3A_CRISPRi-RNA-seq	ANKRD49
650.281	-0.93535	0.155031	-6.03332	1.60627e-09	6.46256e-09	0	FigR	K562_ARID3A_CRISPRi-RNA-seq	ANKRD50
4074.57	0.653492	0.130808	4.99582	5.85874e-07	1.98899e-06	0	FigR	K562_ARID3A_CRISPRi-RNA-seq	ANKRD52
68.4853	1.52264	0.527673	2.88557	0.00390707	0.00900218	0	FigR	K562_ARID3A_CRISPRi-RNA-seq	ANKRD55
91.1183	2.02998	0.472637	4.29501	1.74687e-05	5.2358e-05	0	FigR	K562_ARID3A_CRISPRi-RNA-seq	ANKRD63
2425.75	1.75931	0.0847553	20.7575	1.04824e-95	3.36367e-94	0	FigR	K562_ARID3A_CRISPRi-RNA-seq	ANKRD9
809.358	0.808293	0.13817	5.84997	4.91654e-09	1.91221e-08	0	FigR	K562_ARID3A_CRISPRi-RNA-seq	ANKS3
2695.65	0.291403	0.0770165	3.78365	0.000154546	0.00042383	0	FigR	K562_ARID3A_CRISPRi-RNA-seq	ANKS6
1017.24	-0.35489	0.121082	-2.93098	0.00337897	0.00786593	0	FigR	K562_ARID3A_CRISPRi-RNA-seq	ANKZF1
1321.25	-1.23742	0.10834	-11.4216	3.26205e-30	2.83638e-29	0	FigR	K562_ARID3A_CRISPRi-RNA-seq	ANLN
1706.37	0.641831	0.0954719	6.72273	1.78356e-11	7.9933e-11	0	FigR	K562_ARID3A_CRISPRi-RNA-seq	ANO10
1267.75	-0.522744	0.110929	-4.71243	2.44785e-06	7.90984e-06	0	FigR	K562_ARID3A_CRISPRi-RNA-seq	ANO6
1163.62	1.34674	0.12717	10.5901	3.31279e-26	2.57474e-25	0	FigR	K562_ARID3A_CRISPRi-RNA-seq	ANO8
933.22	0.912789	0.130294	7.00562	2.45888e-12	1.14597e-11	0	FigR	K562_ARID3A_CRISPRi-RNA-seq	ANO9
3205.46	-0.286258	0.0712262	-4.019	5.84447e-05	0.000166981	0	FigR	K562_ARID3A_CRISPRi-RNA-seq	ANP32A
6805.45	-0.980039	0.0542886	-18.0524	7.55425e-73	1.67932e-71	0	FigR	K562_ARID3A_CRISPRi-RNA-seq	ANP32B
2657.8	-1.06951	0.0796972	-13.4196	4.64099e-41	5.33859e-40	0	FigR	K562_ARID3A_CRISPRi-RNA-seq	ANP32E
5524.59	-1.52925	0.0595267	-25.6902	1.50363e-145	9.70051e-144	0	FigR	K562_ARID3A_CRISPRi-RNA-seq	ANXA1
8102.89	1.05273	0.051915	20.278	2.01246e-91	6.01814e-90	0	FigR	K562_ARID3A_CRISPRi-RNA-seq	ANXA11
4853.05	0.255471	0.0609712	4.19004	2.78908e-05	8.21145e-05	0	FigR	K562_ARID3A_CRISPRi-RNA-seq	ANXA2
150.157	-1.22801	0.336283	-3.65172	0.000260494	0.000696676	0	FigR	K562_ARID3A_CRISPRi-RNA-seq	ANXA3
582.217	1.34415	0.17486	7.68699	1.5064e-14	7.78997e-14	0	FigR	K562_ARID3A_CRISPRi-RNA-seq	ANXA4
1883.46	0.629714	0.0909056	6.92712	4.29504e-12	1.98368e-11	0	FigR	K562_ARID3A_CRISPRi-RNA-seq	ANXA5
5438.89	1.18118	0.0595927	19.8208	1.9694e-87	5.55618e-86	0	FigR	K562_ARID3A_CRISPRi-RNA-seq	AP1B1
2076.53	-0.487827	0.0880822	-5.53832	3.05392e-08	1.12967e-07	0	FigR	K562_ARID3A_CRISPRi-RNA-seq	AP1G1
1443.32	0.905293	0.103817	8.72007	2.78025e-18	1.66824e-17	0	FigR	K562_ARID3A_CRISPRi-RNA-seq	AP1G2
2761.77	1.70635	0.0804651	21.2061	8.38451e-100	2.8282e-98	0	FigR	K562_ARID3A_CRISPRi-RNA-seq	AP1M1
10682.8	0.983697	0.0481499	20.4299	9.07543e-93	2.7862e-91	0	FigR	K562_ARID3A_CRISPRi-RNA-seq	AP2A1
2538.24	1.27592	0.0810075	15.7507	6.79665e-56	1.08294e-54	0	FigR	K562_ARID3A_CRISPRi-RNA-seq	AP2A2
11023.7	0.882096	0.0475406	18.5546	7.49069e-77	1.77649e-75	0	FigR	K562_ARID3A_CRISPRi-RNA-seq	AP2M1
1659.52	-0.784529	0.0961779	-8.15705	3.43299e-16	1.89738e-15	0	FigR	K562_ARID3A_CRISPRi-RNA-seq	AP3B1
2228.77	-0.816762	0.0833894	-9.79455	1.18827e-22	8.19619e-22	0	FigR	K562_ARID3A_CRISPRi-RNA-seq	AP3M1
452.636	-1.54279	0.189655	-8.1347	4.12948e-16	2.27171e-15	0	FigR	K562_ARID3A_CRISPRi-RNA-seq	AP3M2
465.401	-1.17486	0.193127	-6.08338	1.17675e-09	4.77823e-09	0	FigR	K562_ARID3A_CRISPRi-RNA-seq	AP4E1
645.157	0.739661	0.159748	4.63017	3.65365e-06	1.1615e-05	0	FigR	K562_ARID3A_CRISPRi-RNA-seq	AP4M1
3052.57	1.36898	0.0779699	17.5578	5.18545e-69	1.07744e-67	0	FigR	K562_ARID3A_CRISPRi-RNA-seq	AP5B1
531.581	-0.731255	0.170039	-4.30052	1.70396e-05	5.11051e-05	0	FigR	K562_ARID3A_CRISPRi-RNA-seq	AP5M1
590.813	1.48645	0.16732	8.88388	6.45671e-19	3.94872e-18	0	FigR	K562_ARID3A_CRISPRi-RNA-seq	AP5S1
829.465	-0.799354	0.143956	-5.55277	2.81177e-08	1.04302e-07	0	FigR	K562_ARID3A_CRISPRi-RNA-seq	APAF1
2188.07	1.36693	0.0877816	15.5719	1.1293e-54	1.76432e-53	0	FigR	K562_ARID3A_CRISPRi-RNA-seq	APBA2
1372.89	2.29566	0.11705	19.6126	1.20771e-85	3.26736e-84	0	FigR	K562_ARID3A_CRISPRi-RNA-seq	APBA3
88.2787	1.78156	0.466229	3.8212	0.000132802	0.000366104	0	FigR	K562_ARID3A_CRISPRi-RNA-seq	APBB1
35.1526	-2.24896	0.760827	-2.95594	0.0031172	0.00730261	0	FigR	K562_ARID3A_CRISPRi-RNA-seq	APBB2
1052.73	-1.22912	0.120182	-10.2272	1.49854e-24	1.09938e-23	0	FigR	K562_ARID3A_CRISPRi-RNA-seq	APC
293.962	3.90161	0.311032	12.5441	4.28488e-36	4.35354e-35	0	FigR	K562_ARID3A_CRISPRi-RNA-seq	APC2
4325.51	0.343967	0.063467	5.41961	5.97276e-08	2.17707e-07	0	FigR	K562_ARID3A_CRISPRi-RNA-seq	APEH
2683.28	0.532561	0.0777	6.85407	7.17759e-12	3.26997e-11	0	FigR	K562_ARID3A_CRISPRi-RNA-seq	APEX1
1463.88	1.12209	0.103951	10.7944	3.65658e-27	2.9232e-26	0	FigR	K562_ARID3A_CRISPRi-RNA-seq	APEX2
3115.62	0.71915	0.0729178	9.86247	6.05434e-23	4.21861e-22	0	FigR	K562_ARID3A_CRISPRi-RNA-seq	APH1A
2675.86	-0.993542	0.0770945	-12.8873	5.30482e-38	5.67087e-37	0	FigR	K562_ARID3A_CRISPRi-RNA-seq	API5
206.187	0.847309	0.290002	2.92173	0.00348088	0.00808175	0	FigR	K562_ARID3A_CRISPRi-RNA-seq	APLP1
673.789	0.608042	0.154373	3.9388	8.18903e-05	0.000230399	0	FigR	K562_ARID3A_CRISPRi-RNA-seq	APMAP
64.9279	-9.72634	1.53321	-6.34377	2.24206e-10	9.50121e-10	0	FigR	K562_ARID3A_CRISPRi-RNA-seq	APOB
1318.84	2.64029	0.124158	21.2656	2.36516e-100	8.03676e-99	0	FigR	K562_ARID3A_CRISPRi-RNA-seq	APOBR
1138.37	0.883192	0.120414	7.33465	2.223e-13	1.08971e-12	0	FigR	K562_ARID3A_CRISPRi-RNA-seq	APOC1
25029.5	3.73369	0.0926648	40.2925	0	0	0	FigR	K562_ARID3A_CRISPRi-RNA-seq	APOE
876.511	1.39009	0.137839	10.0849	6.44228e-24	4.61618e-23	0	FigR	K562_ARID3A_CRISPRi-RNA-seq	APOL1
566.463	1.73397	0.173488	9.9948	1.60615e-23	1.13719e-22	0	FigR	K562_ARID3A_CRISPRi-RNA-seq	APOL2
56.8228	1.99176	0.607816	3.27692	0.00104946	0.00262152	0	FigR	K562_ARID3A_CRISPRi-RNA-seq	APOL3
598.452	1.2448	0.163946	7.59276	3.1317e-14	1.59887e-13	0	FigR	K562_ARID3A_CRISPRi-RNA-seq	APOL4
685.897	-2.01955	0.158788	-12.7185	4.66743e-37	4.87097e-36	0	FigR	K562_ARID3A_CRISPRi-RNA-seq	APOOL
30.563	-2.72812	0.835526	-3.26515	0.00109406	0.00272496	0	FigR	K562_ARID3A_CRISPRi-RNA-seq	APP
3162.81	0.478795	0.0786602	6.08688	1.15132e-09	4.68011e-09	0	FigR	K562_ARID3A_CRISPRi-RNA-seq	APRT
158.017	1.23394	0.342577	3.60195	0.000315841	0.000837416	0	FigR	K562_ARID3A_CRISPRi-RNA-seq	AQP10
1580.99	-1.19506	0.0982316	-12.1658	4.7291e-34	4.5732e-33	0	FigR	K562_ARID3A_CRISPRi-RNA-seq	AQR
3269.38	1.30481	0.0729846	17.8779	1.75355e-71	3.80196e-70	0	FigR	K562_ARID3A_CRISPRi-RNA-seq	ARAF
6557.65	1.15266	0.0556584	20.7095	2.84605e-95	9.0383e-94	0	FigR	K562_ARID3A_CRISPRi-RNA-seq	ARAP1
1182.64	0.629182	0.118694	5.30087	1.15255e-07	4.11328e-07	0	FigR	K562_ARID3A_CRISPRi-RNA-seq	ARAP3
71.9173	3.16072	0.637337	4.95926	7.07617e-07	2.38775e-06	0	FigR	K562_ARID3A_CRISPRi-RNA-seq	ARC
3433.84	-0.569927	0.0691922	-8.23687	1.76777e-16	9.85709e-16	0	FigR	K562_ARID3A_CRISPRi-RNA-seq	ARCN1
42.9929	-3.05979	0.73519	-4.1619	3.15606e-05	9.24324e-05	0	FigR	K562_ARID3A_CRISPRi-RNA-seq	AREG
5347.42	1.03299	0.0595293	17.3526	1.88596e-67	3.766e-66	0	FigR	K562_ARID3A_CRISPRi-RNA-seq	ARF3
4306.82	1.06452	0.0649118	16.3995	1.92869e-60	3.35719e-59	0	FigR	K562_ARID3A_CRISPRi-RNA-seq	ARF5
2830.69	0.955862	0.076397	12.5118	6.4373e-36	6.51891e-35	0	FigR	K562_ARID3A_CRISPRi-RNA-seq	ARF6
5158.85	1.04276	0.0617745	16.88	6.31261e-64	1.1765e-62	0	FigR	K562_ARID3A_CRISPRi-RNA-seq	ARFGAP1
3936.52	0.319712	0.0673621	4.74617	2.07308e-06	6.73068e-06	0	FigR	K562_ARID3A_CRISPRi-RNA-seq	ARFGAP2
1512.08	-1.33655	0.101897	-13.1167	2.64332e-39	2.91698e-38	0	FigR	K562_ARID3A_CRISPRi-RNA-seq	ARFGEF1
1456.69	-0.943004	0.105619	-8.92834	4.32463e-19	2.65802e-18	0	FigR	K562_ARID3A_CRISPRi-RNA-seq	ARFGEF2
1172.04	0.566252	0.114721	4.93592	7.97742e-07	2.68157e-06	0	FigR	K562_ARID3A_CRISPRi-RNA-seq	ARFIP2
2431.4	0.40839	0.0819338	4.98438	6.21596e-07	2.10596e-06	0	FigR	K562_ARID3A_CRISPRi-RNA-seq	ARFRP1
345.19	-1.5217	0.218498	-6.96436	3.29903e-12	1.53275e-11	0	FigR	K562_ARID3A_CRISPRi-RNA-seq	ARG2
1764.75	0.700812	0.0938889	7.46427	8.37609e-14	4.20537e-13	0	FigR	K562_ARID3A_CRISPRi-RNA-seq	ARHGAP1
2166.67	-1.01715	0.0872943	-11.652	2.24174e-31	2.01276e-30	0	FigR	K562_ARID3A_CRISPRi-RNA-seq	ARHGAP11A
360.552	-1.41434	0.211196	-6.69678	2.13064e-11	9.51184e-11	0	FigR	K562_ARID3A_CRISPRi-RNA-seq	ARHGAP12
651.016	-1.09938	0.156798	-7.01144	2.35876e-12	1.10097e-11	0	FigR	K562_ARID3A_CRISPRi-RNA-seq	ARHGAP18
1493.23	-1.1743	0.107221	-10.9521	6.4928e-28	5.30787e-27	0	FigR	K562_ARID3A_CRISPRi-RNA-seq	ARHGAP19
1995.5	-0.74886	0.0884719	-8.46438	2.5751e-17	1.48062e-16	0	FigR	K562_ARID3A_CRISPRi-RNA-seq	ARHGAP21
708.33	0.435548	0.14677	2.96755	0.00300183	0.00704976	0	FigR	K562_ARID3A_CRISPRi-RNA-seq	ARHGAP22
153.04	1.72615	0.34688	4.97622	6.48365e-07	2.19384e-06	0	FigR	K562_ARID3A_CRISPRi-RNA-seq	ARHGAP23
623.28	1.16286	0.161244	7.21183	5.52054e-13	2.65882e-12	0	FigR	K562_ARID3A_CRISPRi-RNA-seq	ARHGAP25
274.619	2.09553	0.259297	8.08156	6.39456e-16	3.49899e-15	0	FigR	K562_ARID3A_CRISPRi-RNA-seq	ARHGAP27
808.902	0.813911	0.143106	5.68748	1.28926e-08	4.87961e-08	0	FigR	K562_ARID3A_CRISPRi-RNA-seq	ARHGAP33
939.605	1.46564	0.13184	11.1168	1.03901e-28	8.67852e-28	0	FigR	K562_ARID3A_CRISPRi-RNA-seq	ARHGAP39
1427.27	-1.22003	0.104459	-11.6796	1.6213e-31	1.46568e-30	0	FigR	K562_ARID3A_CRISPRi-RNA-seq	ARHGAP4
1831.59	2.31048	0.099916	23.1242	2.64174e-118	1.22778e-116	0	FigR	K562_ARID3A_CRISPRi-RNA-seq	ARHGAP45
910.969	-1.68004	0.131267	-12.7986	1.66839e-37	1.75905e-36	0	FigR	K562_ARID3A_CRISPRi-RNA-seq	ARHGAP5
11976.6	1.80495	0.047875	37.7013	0	0	0	FigR	K562_ARID3A_CRISPRi-RNA-seq	ARHGDIA
1094.02	0.85701	0.120947	7.08582	1.38226e-12	6.52779e-12	0	FigR	K562_ARID3A_CRISPRi-RNA-seq	ARHGDIB
6311.81	1.24635	0.0565715	22.0315	1.43741e-107	5.45713e-106	0	FigR	K562_ARID3A_CRISPRi-RNA-seq	ARHGEF1
288.12	0.691891	0.237655	2.91133	0.00359897	0.00833601	0	FigR	K562_ARID3A_CRISPRi-RNA-seq	ARHGEF10
1988.17	0.691906	0.0893532	7.7435	9.67182e-15	5.0354e-14	0	FigR	K562_ARID3A_CRISPRi-RNA-seq	ARHGEF11
2470.21	2.08939	0.0856682	24.3894	2.21789e-131	1.22522e-129	0	FigR	K562_ARID3A_CRISPRi-RNA-seq	ARHGEF18
452.664	1.10353	0.19109	5.77494	7.69808e-09	2.95726e-08	0	FigR	K562_ARID3A_CRISPRi-RNA-seq	ARHGEF19
7300.11	0.213865	0.0531312	4.02523	5.69207e-05	0.000162879	0	FigR	K562_ARID3A_CRISPRi-RNA-seq	ARHGEF2
616.834	1.44331	0.168367	8.57242	1.01336e-17	5.92065e-17	0	FigR	K562_ARID3A_CRISPRi-RNA-seq	ARHGEF40
1355.75	0.395111	0.108919	3.62758	0.000286092	0.000761825	0	FigR	K562_ARID3A_CRISPRi-RNA-seq	ARHGEF6
1478.93	-0.770453	0.103689	-7.4304	1.08268e-13	5.39612e-13	0	FigR	K562_ARID3A_CRISPRi-RNA-seq	ARID2
1656.04	1.50036	0.100003	15.0032	6.99484e-51	1.00829e-49	0	FigR	K562_ARID3A_CRISPRi-RNA-seq	ARID3B
419.922	-0.919261	0.192565	-4.77377	1.80813e-06	5.9016e-06	0	FigR	K562_ARID3A_CRISPRi-RNA-seq	ARID4A
494.552	1.42548	0.186426	7.64635	2.06758e-14	1.06383e-13	0	FigR	K562_ARID3A_CRISPRi-RNA-seq	ARID5A
2505.62	-0.330326	0.0790577	-4.1783	2.937e-05	8.6245e-05	0	FigR	K562_ARID3A_CRISPRi-RNA-seq	ARIH2
837.289	-0.805285	0.137891	-5.84001	5.21962e-09	2.02581e-08	0	FigR	K562_ARID3A_CRISPRi-RNA-seq	ARL1
252.117	-1.20376	0.262097	-4.59281	4.37326e-06	1.3824e-05	0	FigR	K562_ARID3A_CRISPRi-RNA-seq	ARL13B
299.037	-1.24951	0.234824	-5.32103	1.03179e-07	3.6966e-07	0	FigR	K562_ARID3A_CRISPRi-RNA-seq	ARL14EP
853.94	-0.772599	0.134197	-5.7572	8.55189e-09	3.27979e-08	0	FigR	K562_ARID3A_CRISPRi-RNA-seq	ARL15
471.383	0.547973	0.182158	3.00823	0.00262776	0.00621679	0	FigR	K562_ARID3A_CRISPRi-RNA-seq	ARL16
81.7824	-1.477	0.47187	-3.13011	0.00174742	0.00423564	0	FigR	K562_ARID3A_CRISPRi-RNA-seq	ARL17B
2124.86	0.760081	0.0895839	8.48457	2.16516e-17	1.2492e-16	0	FigR	K562_ARID3A_CRISPRi-RNA-seq	ARL2
1050.99	0.744714	0.123803	6.01533	1.79522e-09	7.19765e-09	0	FigR	K562_ARID3A_CRISPRi-RNA-seq	ARL2BP
1328.56	-1.74179	0.108751	-16.0163	9.83035e-58	1.62236e-56	0	FigR	K562_ARID3A_CRISPRi-RNA-seq	ARL4A
2025.39	-1.19534	0.0875384	-13.655	1.88534e-42	2.22705e-41	0	FigR	K562_ARID3A_CRISPRi-RNA-seq	ARL5A
996.517	-1.86502	0.131246	-14.2101	7.9291e-46	1.01668e-44	0	FigR	K562_ARID3A_CRISPRi-RNA-seq	ARL5B
3099.58	-0.478699	0.0753912	-6.34953	2.15976e-10	9.16295e-10	0	FigR	K562_ARID3A_CRISPRi-RNA-seq	ARL6IP1
3571.46	1.67152	0.0713434	23.4292	2.1543e-121	1.03783e-119	0	FigR	K562_ARID3A_CRISPRi-RNA-seq	ARL6IP4
517.777	0.591429	0.173441	3.40997	0.000649698	0.00166079	0	FigR	K562_ARID3A_CRISPRi-RNA-seq	ARL6IP5
880.354	1.16497	0.136333	8.54503	1.28506e-17	7.4797e-17	0	FigR	K562_ARID3A_CRISPRi-RNA-seq	ARL8A
2527.08	-0.387496	0.0796652	-4.86405	1.15007e-06	3.81586e-06	0	FigR	K562_ARID3A_CRISPRi-RNA-seq	ARL8B
863.774	-1.06212	0.132932	-7.98993	1.35014e-15	7.29685e-15	0	FigR	K562_ARID3A_CRISPRi-RNA-seq	ARMC1
1493.43	-0.418683	0.105378	-3.97314	7.09326e-05	0.000200979	0	FigR	K562_ARID3A_CRISPRi-RNA-seq	ARMC10
1613.62	2.28034	0.10586	21.541	6.42674e-103	2.276e-101	0	FigR	K562_ARID3A_CRISPRi-RNA-seq	ARMC5
3197.7	1.71696	0.0760015	22.5912	5.29458e-113	2.21019e-111	0	FigR	K562_ARID3A_CRISPRi-RNA-seq	ARMC6
1023.65	1.74046	0.127618	13.6381	2.37604e-42	2.8013e-41	0	FigR	K562_ARID3A_CRISPRi-RNA-seq	ARMC7
658.497	-0.624101	0.160178	-3.89629	9.76763e-05	0.000272651	0	FigR	K562_ARID3A_CRISPRi-RNA-seq	ARMC8
63.2832	2.88218	0.622382	4.63088	3.64115e-06	1.15773e-05	0	FigR	K562_ARID3A_CRISPRi-RNA-seq	ARMC9
262.244	-1.35569	0.250874	-5.40388	6.52142e-08	2.3705e-07	0	FigR	K562_ARID3A_CRISPRi-RNA-seq	ARMCX5
578.665	-0.8225	0.162243	-5.06957	3.98719e-07	1.37279e-06	0	FigR	K562_ARID3A_CRISPRi-RNA-seq	ARMT1
1901.33	0.606066	0.0908282	6.67266	2.51208e-11	1.11543e-10	0	FigR	K562_ARID3A_CRISPRi-RNA-seq	ARPC2
2297.4	0.489992	0.0827727	5.91972	3.22483e-09	1.26977e-08	0	FigR	K562_ARID3A_CRISPRi-RNA-seq	ARPC5
1475.31	0.397904	0.102651	3.8763	0.000106059	0.000295201	0	FigR	K562_ARID3A_CRISPRi-RNA-seq	ARPC5L
1987.59	-0.905433	0.088002	-10.2888	7.91817e-25	5.86268e-24	0	FigR	K562_ARID3A_CRISPRi-RNA-seq	ARPP19
1700.66	1.03758	0.0963922	10.7642	5.08083e-27	4.03905e-26	0	FigR	K562_ARID3A_CRISPRi-RNA-seq	ARRB1
414.805	0.951175	0.197104	4.82575	1.39474e-06	4.59625e-06	0	FigR	K562_ARID3A_CRISPRi-RNA-seq	ARRB2
1715.69	1.74035	0.100079	17.3897	9.87181e-68	1.98199e-66	0	FigR	K562_ARID3A_CRISPRi-RNA-seq	ARRDC1
1582.26	1.68145	0.105693	15.9088	5.5088e-57	8.96321e-56	0	FigR	K562_ARID3A_CRISPRi-RNA-seq	ARRDC2
1221.52	-2.04019	0.114358	-17.8404	3.43408e-71	7.38487e-70	0	FigR	K562_ARID3A_CRISPRi-RNA-seq	ARRDC3
1216.98	-1.96242	0.122547	-16.0135	1.02776e-57	1.69314e-56	0	FigR	K562_ARID3A_CRISPRi-RNA-seq	ARRDC4
1095.33	2.51347	0.130495	19.261	1.14144e-82	2.97468e-81	0	FigR	K562_ARID3A_CRISPRi-RNA-seq	ARSA
47.1558	3.13577	0.728678	4.30336	1.68225e-05	5.04867e-05	0	FigR	K562_ARID3A_CRISPRi-RNA-seq	ARSD
845.656	-1.13256	0.134416	-8.4258	3.58297e-17	2.05245e-16	0	FigR	K562_ARID3A_CRISPRi-RNA-seq	ARV1
3286.52	1.3995	0.0732039	19.1179	1.79342e-81	4.5705e-80	0	FigR	K562_ARID3A_CRISPRi-RNA-seq	ARVCF
2390.63	0.520975	0.081717	6.37535	1.82544e-10	7.76601e-10	0	FigR	K562_ARID3A_CRISPRi-RNA-seq	ASAH1
123.028	-1.62643	0.38108	-4.26795	1.97275e-05	5.87939e-05	0	FigR	K562_ARID3A_CRISPRi-RNA-seq	ASAH2
838.807	-0.676894	0.13517	-5.00772	5.50778e-07	1.8736e-06	0	FigR	K562_ARID3A_CRISPRi-RNA-seq	ASAP1
1089.63	-0.373118	0.117317	-3.18042	0.00147061	0.00359965	0	FigR	K562_ARID3A_CRISPRi-RNA-seq	ASB1
1001.94	0.63476	0.123702	5.13135	2.87678e-07	1.00037e-06	0	FigR	K562_ARID3A_CRISPRi-RNA-seq	ASB13
49.9338	4.85894	0.936178	5.19019	2.10075e-07	7.37462e-07	0	FigR	K562_ARID3A_CRISPRi-RNA-seq	ASB16
303.464	-1.0021	0.23166	-4.32572	1.52033e-05	4.58062e-05	0	FigR	K562_ARID3A_CRISPRi-RNA-seq	ASB3
1028.43	1.2268	0.125115	9.80536	1.06767e-22	7.38091e-22	0	FigR	K562_ARID3A_CRISPRi-RNA-seq	ASB6
385.331	-0.682122	0.202003	-3.37679	0.000733375	0.00186436	0	FigR	K562_ARID3A_CRISPRi-RNA-seq	ASB7
864.281	-1.25167	0.282718	-4.42728	9.54278e-06	2.92239e-05	0	FigR	K562_ARID3A_CRISPRi-RNA-seq	ASCC1
2080.05	1.43721	0.0929753	15.4579	6.6705e-54	1.0265e-52	0	FigR	K562_ARID3A_CRISPRi-RNA-seq	ASCC2
1422.56	-1.04195	0.103414	-10.0755	7.0868e-24	5.07209e-23	0	FigR	K562_ARID3A_CRISPRi-RNA-seq	ASCC3
54.6813	2.28871	0.623109	3.67304	0.000239679	0.000643526	0	FigR	K562_ARID3A_CRISPRi-RNA-seq	ASCL2
631.153	-1.19317	0.160217	-7.44721	9.53321e-14	4.77074e-13	0	FigR	K562_ARID3A_CRISPRi-RNA-seq	ASF1A
2437.1	0.558268	0.0807853	6.91052	4.82872e-12	2.22237e-11	0	FigR	K562_ARID3A_CRISPRi-RNA-seq	ASF1B
3990.04	-0.491647	0.0661111	-7.43667	1.03252e-13	5.15448e-13	0	FigR	K562_ARID3A_CRISPRi-RNA-seq	ASH2L
108.762	1.8405	0.41839	4.399	1.0875e-05	3.3106e-05	0	FigR	K562_ARID3A_CRISPRi-RNA-seq	ASIC1
283.393	1.21853	0.245405	4.96538	6.85653e-07	2.31618e-06	0	FigR	K562_ARID3A_CRISPRi-RNA-seq	ASIC3
874.922	1.20352	0.14184	8.48501	2.15694e-17	1.24484e-16	0	FigR	K562_ARID3A_CRISPRi-RNA-seq	ASIC4
1658.07	0.775837	0.097036	7.99535	1.29203e-15	6.98891e-15	0	FigR	K562_ARID3A_CRISPRi-RNA-seq	ASL
857.782	0.404719	0.141409	2.86205	0.00420915	0.00964759	0	FigR	K562_ARID3A_CRISPRi-RNA-seq	ASMTL
1688.27	1.61227	0.0992072	16.2515	2.17797e-59	3.72436e-58	0	FigR	K562_ARID3A_CRISPRi-RNA-seq	ASNA1
7294.81	-2.42067	0.0547372	-44.2236	0	0	0	FigR	K562_ARID3A_CRISPRi-RNA-seq	ASNS
456.796	-0.664419	0.193913	-3.42637	0.000611709	0.00156977	0	FigR	K562_ARID3A_CRISPRi-RNA-seq	ASNSD1
50.2019	2.36539	0.673551	3.51182	0.000445046	0.00116048	0	FigR	K562_ARID3A_CRISPRi-RNA-seq	ASPHD2
1681.61	1.13568	0.0981213	11.5742	5.56559e-31	4.95851e-30	0	FigR	K562_ARID3A_CRISPRi-RNA-seq	ASPSCR1
446.904	1.55103	0.194691	7.96659	1.63119e-15	8.7721e-15	0	FigR	K562_ARID3A_CRISPRi-RNA-seq	ASRGL1
225.671	-1.59443	0.288153	-5.53329	3.1428e-08	1.16115e-07	0	FigR	K562_ARID3A_CRISPRi-RNA-seq	ASS1
874.929	-0.477544	0.130849	-3.64956	0.000262685	0.000702129	0	FigR	K562_ARID3A_CRISPRi-RNA-seq	ASUN
1573.9	-1.01254	0.0997823	-10.1474	3.40138e-24	2.4592e-23	0	FigR	K562_ARID3A_CRISPRi-RNA-seq	ASXL2
660.089	-1.50724	0.156765	-9.61465	6.93467e-22	4.68001e-21	0	FigR	K562_ARID3A_CRISPRi-RNA-seq	ATAD1
2515.37	-1.62852	0.0801957	-20.3068	1.11881e-91	3.3566e-90	0	FigR	K562_ARID3A_CRISPRi-RNA-seq	ATAD2
732.494	-1.61617	0.145674	-11.0944	1.33508e-28	1.11112e-27	0	FigR	K562_ARID3A_CRISPRi-RNA-seq	ATAD2B
6449.97	1.32226	0.0571152	23.1508	1.42597e-118	6.67782e-117	0	FigR	K562_ARID3A_CRISPRi-RNA-seq	ATAD3A
3532.36	0.295427	0.0697265	4.23694	2.26585e-05	6.7225e-05	0	FigR	K562_ARID3A_CRISPRi-RNA-seq	ATAD3B
1160.86	-2.73074	0.121168	-22.5367	1.81161e-112	7.46117e-111	0	FigR	K562_ARID3A_CRISPRi-RNA-seq	ATAD5
324.45	-0.712904	0.221152	-3.22359	0.00126593	0.00312854	0	FigR	K562_ARID3A_CRISPRi-RNA-seq	ATE1
448.742	-0.625543	0.185522	-3.3718	0.000746791	0.00189637	0	FigR	K562_ARID3A_CRISPRi-RNA-seq	ATF1
1122.2	-0.693225	0.115987	-5.97675	2.27635e-09	9.05583e-09	0	FigR	K562_ARID3A_CRISPRi-RNA-seq	ATF2
493.878	-1.80726	0.180023	-10.039	1.02688e-23	7.31541e-23	0	FigR	K562_ARID3A_CRISPRi-RNA-seq	ATF3
7929.25	-0.366469	0.0514656	-7.12067	1.07407e-12	5.09581e-12	0	FigR	K562_ARID3A_CRISPRi-RNA-seq	ATF4
1735.41	-1.08946	0.0941726	-11.5687	5.9362e-31	5.28359e-30	0	FigR	K562_ARID3A_CRISPRi-RNA-seq	ATF6
1174.1	-1.19607	0.114912	-10.4085	2.26715e-25	1.71089e-24	0	FigR	K562_ARID3A_CRISPRi-RNA-seq	ATF7IP
768.869	-0.495437	0.14187	-3.49219	0.000479076	0.00124482	0	FigR	K562_ARID3A_CRISPRi-RNA-seq	ATF7IP2
343.797	-0.66566	0.215183	-3.09347	0.00197833	0.00476219	0	FigR	K562_ARID3A_CRISPRi-RNA-seq	ATG10
1043.97	1.41154	0.124087	11.3754	5.54366e-30	4.77972e-29	0	FigR	K562_ARID3A_CRISPRi-RNA-seq	ATG101
650.29	-1.14573	0.153511	-7.46352	8.42433e-14	4.22843e-13	0	FigR	K562_ARID3A_CRISPRi-RNA-seq	ATG12
1022.41	1.75974	0.135013	13.0339	7.85057e-39	8.5863e-38	0	FigR	K562_ARID3A_CRISPRi-RNA-seq	ATG16L2
4970.19	1.43481	0.0619719	23.1526	1.36904e-118	6.4439e-117	0	FigR	K562_ARID3A_CRISPRi-RNA-seq	ATG2A
860.737	-1.8382	0.134987	-13.6176	3.14934e-42	3.70354e-41	0	FigR	K562_ARID3A_CRISPRi-RNA-seq	ATG2B
1911.66	1.20831	0.0923783	13.08	4.2836e-39	4.70737e-38	0	FigR	K562_ARID3A_CRISPRi-RNA-seq	ATG4B
256.029	-1.18009	0.252822	-4.66765	3.04663e-06	9.76943e-06	0	FigR	K562_ARID3A_CRISPRi-RNA-seq	ATG4C
1967.26	1.22512	0.0921544	13.2942	2.50179e-40	2.83716e-39	0	FigR	K562_ARID3A_CRISPRi-RNA-seq	ATG4D
3155.3	-0.985128	0.0736779	-13.3707	8.96468e-41	1.02546e-39	0	FigR	K562_ARID3A_CRISPRi-RNA-seq	ATIC
944.693	-1.06423	0.129353	-8.2273	1.91478e-16	1.06671e-15	0	FigR	K562_ARID3A_CRISPRi-RNA-seq	ATL2
1211.29	-1.34442	0.113115	-11.8854	1.40875e-32	1.31211e-31	0	FigR	K562_ARID3A_CRISPRi-RNA-seq	ATL3
5905.81	1.545	0.0634192	24.3618	4.35093e-131	2.38926e-129	0	FigR	K562_ARID3A_CRISPRi-RNA-seq	ATN1
2008.23	0.267981	0.0883161	3.03433	0.00241067	0.00573334	0	FigR	K562_ARID3A_CRISPRi-RNA-seq	ATP11A
2293.24	-0.96555	0.0836008	-11.5495	7.4232e-31	6.57539e-30	0	FigR	K562_ARID3A_CRISPRi-RNA-seq	ATP11B
1089.92	-1.23826	0.11799	-10.4946	9.14392e-26	6.98322e-25	0	FigR	K562_ARID3A_CRISPRi-RNA-seq	ATP11C
5156.24	1.28195	0.0630658	20.3272	7.39456e-92	2.23301e-90	0	FigR	K562_ARID3A_CRISPRi-RNA-seq	ATP13A1
5394.29	1.98461	0.0618907	32.0663	1.30064e-225	1.87486e-223	0	FigR	K562_ARID3A_CRISPRi-RNA-seq	ATP13A2
14750.9	0.200023	0.0446908	4.47571	7.61567e-06	2.35096e-05	0	FigR	K562_ARID3A_CRISPRi-RNA-seq	ATP1A1
14116.1	0.795784	0.0452509	17.586	3.15167e-69	6.57079e-68	0	FigR	K562_ARID3A_CRISPRi-RNA-seq	ATP2A3
1217.04	-0.753628	0.118986	-6.33374	2.39286e-10	1.01101e-09	0	FigR	K562_ARID3A_CRISPRi-RNA-seq	ATP2B1
1884.29	-0.269162	0.0901424	-2.98596	0.00282689	0.00665973	0	FigR	K562_ARID3A_CRISPRi-RNA-seq	ATP2B4
2737.07	-0.256856	0.0790372	-3.24981	0.00115481	0.00286505	0	FigR	K562_ARID3A_CRISPRi-RNA-seq	ATP5C1
4933.66	1.12039	0.0638973	17.5343	7.84347e-69	1.6206e-67	0	FigR	K562_ARID3A_CRISPRi-RNA-seq	ATP5D
1951.07	-0.300592	0.0886848	-3.38944	0.000700367	0.00178512	0	FigR	K562_ARID3A_CRISPRi-RNA-seq	ATP5E
4815.7	-0.603726	0.0629528	-9.59014	8.79693e-22	5.92164e-21	0	FigR	K562_ARID3A_CRISPRi-RNA-seq	ATP5F1
1491.21	0.633065	0.101693	6.22527	4.80712e-10	2.00082e-09	0	FigR	K562_ARID3A_CRISPRi-RNA-seq	ATP5G1
3909.04	0.54526	0.0707688	7.70481	1.3104e-14	6.784e-14	0	FigR	K562_ARID3A_CRISPRi-RNA-seq	ATP5J2
3121.09	0.397286	0.0741229	5.35983	8.32981e-08	3.01005e-07	0	FigR	K562_ARID3A_CRISPRi-RNA-seq	ATP5L
4591.86	-0.318615	0.0622889	-5.11513	3.1353e-07	1.08801e-06	0	FigR	K562_ARID3A_CRISPRi-RNA-seq	ATP5O
276.624	-0.743845	0.253951	-2.92909	0.00339954	0.00790684	0	FigR	K562_ARID3A_CRISPRi-RNA-seq	ATP5S
1448.99	1.18515	0.105565	11.2268	3.01358e-29	2.55179e-28	0	FigR	K562_ARID3A_CRISPRi-RNA-seq	ATP5SL
6334.99	1.64856	0.057792	28.5258	5.60757e-179	5.30591e-177	0	FigR	K562_ARID3A_CRISPRi-RNA-seq	ATP6AP1
5523.67	1.61094	0.0639409	25.1941	4.64646e-140	2.87691e-138	0	FigR	K562_ARID3A_CRISPRi-RNA-seq	ATP6V0B
7219.19	1.89464	0.0555723	34.0934	9.25468e-255	1.76039e-252	0	FigR	K562_ARID3A_CRISPRi-RNA-seq	ATP6V0C
2700.91	1.70415	0.0808388	21.0809	1.19109e-98	3.95267e-97	0	FigR	K562_ARID3A_CRISPRi-RNA-seq	ATP6V0D1
1179.7	1.24092	0.11626	10.6737	1.35084e-26	1.06242e-25	0	FigR	K562_ARID3A_CRISPRi-RNA-seq	ATP6V0E1
1869.2	-1.12735	0.0907043	-12.4288	1.82302e-35	1.83106e-34	0	FigR	K562_ARID3A_CRISPRi-RNA-seq	ATP6V1A
5603.43	1.21511	0.0590149	20.5899	3.38309e-94	1.05799e-92	0	FigR	K562_ARID3A_CRISPRi-RNA-seq	ATP6V1F
1438.33	0.622927	0.111937	5.56499	2.62168e-08	9.74862e-08	0	FigR	K562_ARID3A_CRISPRi-RNA-seq	ATP6V1G1
1242.6	-0.553748	0.110045	-5.032	4.85383e-07	1.6591e-06	0	FigR	K562_ARID3A_CRISPRi-RNA-seq	ATP7B
404.364	1.03972	0.21139	4.91846	8.72276e-07	2.92306e-06	0	FigR	K562_ARID3A_CRISPRi-RNA-seq	ATPAF2
3787.27	0.527502	0.0681085	7.74503	9.55626e-15	4.97665e-14	0	FigR	K562_ARID3A_CRISPRi-RNA-seq	ATPIF1
869.974	-1.09028	0.1338	-8.14856	3.68279e-16	2.03203e-15	0	FigR	K562_ARID3A_CRISPRi-RNA-seq	ATR
15022.8	0.280023	0.0469506	5.96422	2.45808e-09	9.76407e-09	0	FigR	K562_ARID3A_CRISPRi-RNA-seq	ATXN2L
505.745	1.23486	0.179119	6.89405	5.42241e-12	2.48568e-11	0	FigR	K562_ARID3A_CRISPRi-RNA-seq	ATXN7L2
2970.61	0.807602	0.0763352	10.5797	3.70221e-26	2.87135e-25	0	FigR	K562_ARID3A_CRISPRi-RNA-seq	ATXN7L3
559.013	-1.17136	0.165983	-7.05713	1.69977e-12	7.99249e-12	0	FigR	K562_ARID3A_CRISPRi-RNA-seq	AUNIP
4088.67	1.03078	0.0667544	15.4414	8.61816e-54	1.32071e-52	0	FigR	K562_ARID3A_CRISPRi-RNA-seq	AUP1
1727.07	-0.692833	0.0938365	-7.38341	1.54289e-13	7.63418e-13	0	FigR	K562_ARID3A_CRISPRi-RNA-seq	AURKA
5844.75	1.4098	0.0604154	23.3352	1.95011e-120	9.32161e-119	0	FigR	K562_ARID3A_CRISPRi-RNA-seq	AURKAIP1
1427.34	-0.316722	0.10258	-3.08756	0.00201807	0.00485278	0	FigR	K562_ARID3A_CRISPRi-RNA-seq	AURKB
229.328	0.861772	0.282929	3.04589	0.00231989	0.00553242	0	FigR	K562_ARID3A_CRISPRi-RNA-seq	AURKC
269.926	1.17032	0.249642	4.68798	2.75917e-06	8.87387e-06	0	FigR	K562_ARID3A_CRISPRi-RNA-seq	AVPI1
3962.44	1.06451	0.0690045	15.4266	1.08407e-53	1.65855e-52	0	FigR	K562_ARID3A_CRISPRi-RNA-seq	AXIN1
249.904	0.868827	0.259973	3.34198	0.000831821	0.00209815	0	FigR	K562_ARID3A_CRISPRi-RNA-seq	AXL
2288.52	-0.740952	0.082373	-8.99509	2.3604e-19	1.46491e-18	0	FigR	K562_ARID3A_CRISPRi-RNA-seq	AZIN1
19.9693	3.49903	1.2098	2.89224	0.00382511	0.00882986	0	FigR	K562_ARID3A_CRISPRi-RNA-seq	B3GALT1
161.607	2.52699	0.356781	7.08276	1.41313e-12	6.67056e-12	0	FigR	K562_ARID3A_CRISPRi-RNA-seq	B3GALT4
2497.79	1.33646	0.0855028	15.6307	4.5014e-55	7.06253e-54	0	FigR	K562_ARID3A_CRISPRi-RNA-seq	B3GAT3
669.127	-0.612957	0.150144	-4.08245	4.45643e-05	0.000128618	0	FigR	K562_ARID3A_CRISPRi-RNA-seq	B3GNT2
648.26	-1.38723	0.154787	-8.96215	3.18408e-19	1.96552e-18	0	FigR	K562_ARID3A_CRISPRi-RNA-seq	B3GNT5
547.619	4.25677	0.237688	17.909	1.00267e-71	2.17907e-70	0	FigR	K562_ARID3A_CRISPRi-RNA-seq	B3GNT8
269.629	2.13859	0.26299	8.13184	4.22839e-16	2.32473e-15	0	FigR	K562_ARID3A_CRISPRi-RNA-seq	B3GNT9
2041.31	1.59331	0.0912505	17.4608	2.84726e-68	5.81136e-67	0	FigR	K562_ARID3A_CRISPRi-RNA-seq	B4GALNT1
1507.51	0.657129	0.10105	6.50303	7.87205e-11	3.40716e-10	0	FigR	K562_ARID3A_CRISPRi-RNA-seq	B4GALNT4
1854.08	-0.315757	0.0911527	-3.46405	0.000532109	0.00137525	0	FigR	K562_ARID3A_CRISPRi-RNA-seq	B4GALT1
3750.92	1.44543	0.0693308	20.8484	1.57743e-96	5.11514e-95	0	FigR	K562_ARID3A_CRISPRi-RNA-seq	B4GALT2
2340.07	1.12451	0.0871136	12.9086	4.02799e-38	4.31594e-37	0	FigR	K562_ARID3A_CRISPRi-RNA-seq	B4GALT3
880.834	1.07019	0.134453	7.9596	1.72602e-15	9.27126e-15	0	FigR	K562_ARID3A_CRISPRi-RNA-seq	B4GALT7
606.013	1.74921	0.166932	10.4786	1.08362e-25	8.25512e-25	0	FigR	K562_ARID3A_CRISPRi-RNA-seq	B4GAT1
226.209	2.72923	0.304828	8.95336	3.4483e-19	2.12365e-18	0	FigR	K562_ARID3A_CRISPRi-RNA-seq	B9D2
2128.84	0.456007	0.0879901	5.18247	2.18961e-07	7.67632e-07	0	FigR	K562_ARID3A_CRISPRi-RNA-seq	BABAM1
48.7355	4.22536	0.83177	5.07996	3.77511e-07	1.3022e-06	0	FigR	K562_ARID3A_CRISPRi-RNA-seq	BACE1
1960.25	-1.07459	0.0898805	-11.9558	6.05396e-33	5.70197e-32	0	FigR	K562_ARID3A_CRISPRi-RNA-seq	BACH1
288.205	1.27017	0.242545	5.23685	1.63342e-07	5.77691e-07	0	FigR	K562_ARID3A_CRISPRi-RNA-seq	BACH2
616.615	2.08695	0.16903	12.3466	5.08178e-35	5.04378e-34	0	FigR	K562_ARID3A_CRISPRi-RNA-seq	BAD
2052.94	1.96797	0.0929087	21.1818	1.40567e-99	4.72423e-98	0	FigR	K562_ARID3A_CRISPRi-RNA-seq	BAG3
981.073	-1.40771	0.124705	-11.2883	1.49856e-29	1.27831e-28	0	FigR	K562_ARID3A_CRISPRi-RNA-seq	BAG4
681.215	-0.63171	0.149829	-4.21622	2.48434e-05	7.34476e-05	0	FigR	K562_ARID3A_CRISPRi-RNA-seq	BAG5
20390	1.01804	0.0422653	24.0868	3.43501e-128	1.82124e-126	0	FigR	K562_ARID3A_CRISPRi-RNA-seq	BAG6
2139.01	0.309214	0.0864596	3.57639	0.000348368	0.000918773	0	FigR	K562_ARID3A_CRISPRi-RNA-seq	BAHCC1
3239.35	1.00079	0.0722851	13.8451	1.3623e-43	1.66023e-42	0	FigR	K562_ARID3A_CRISPRi-RNA-seq	BAHD1
2361.19	1.88028	0.0862164	21.8088	1.91392e-105	7.00668e-104	0	FigR	K562_ARID3A_CRISPRi-RNA-seq	BAIAP2
1045.44	3.17101	0.148898	21.2965	1.22301e-100	4.17113e-99	0	FigR	K562_ARID3A_CRISPRi-RNA-seq	BAIAP3
1059.76	1.26895	0.122982	10.3182	5.8296e-25	4.32845e-24	0	FigR	K562_ARID3A_CRISPRi-RNA-seq	BAK1
524.987	1.74097	0.179898	9.67758	3.75516e-22	2.55105e-21	0	FigR	K562_ARID3A_CRISPRi-RNA-seq	BAMBI
3345.87	0.883749	0.0712291	12.4071	2.39045e-35	2.39317e-34	0	FigR	K562_ARID3A_CRISPRi-RNA-seq	BANF1
960.271	1.68503	0.13248	12.7192	4.62699e-37	4.8315e-36	0	FigR	K562_ARID3A_CRISPRi-RNA-seq	BANP
3228.89	0.949961	0.0729293	13.0258	8.73101e-39	9.54359e-38	0	FigR	K562_ARID3A_CRISPRi-RNA-seq	BAP1
330.784	-1.68792	0.222368	-7.59066	3.18277e-14	1.62404e-13	0	FigR	K562_ARID3A_CRISPRi-RNA-seq	BARD1
31.2881	2.50188	0.853481	2.93138	0.00337463	0.00785881	0	FigR	K562_ARID3A_CRISPRi-RNA-seq	BATF
411.519	1.59085	0.202944	7.83886	4.5467e-15	2.39758e-14	0	FigR	K562_ARID3A_CRISPRi-RNA-seq	BATF2
1988.1	1.71433	0.0936826	18.2993	8.3835e-75	1.90498e-73	0	FigR	K562_ARID3A_CRISPRi-RNA-seq	BAX
6436.81	-0.63022	0.054926	-11.474	1.78258e-30	1.56026e-29	0	FigR	K562_ARID3A_CRISPRi-RNA-seq	BAZ1B
6177.48	-0.213575	0.0582898	-3.66403	0.000248279	0.000665649	0	FigR	K562_ARID3A_CRISPRi-RNA-seq	BAZ2A
729.919	-0.591578	0.143455	-4.12377	3.7272e-05	0.000108232	0	FigR	K562_ARID3A_CRISPRi-RNA-seq	BAZ2B
119.603	-1.49723	0.381919	-3.92028	8.84467e-05	0.000247976	0	FigR	K562_ARID3A_CRISPRi-RNA-seq	BBIP1
485.966	0.559846	0.179816	3.11344	0.0018492	0.00446651	0	FigR	K562_ARID3A_CRISPRi-RNA-seq	BBS1
637.124	-0.545572	0.154166	-3.53887	0.000401845	0.00105274	0	FigR	K562_ARID3A_CRISPRi-RNA-seq	BBS4
350.118	-0.773857	0.211906	-3.65189	0.000260313	0.000696294	0	FigR	K562_ARID3A_CRISPRi-RNA-seq	BBS7
634.784	-1.42651	0.156486	-9.11589	7.8025e-20	4.93873e-19	0	FigR	K562_ARID3A_CRISPRi-RNA-seq	BBX
1311.3	-1.06398	0.109989	-9.67349	3.90816e-22	2.65206e-21	0	FigR	K562_ARID3A_CRISPRi-RNA-seq	BCAP29
2646.64	2.0659	0.082922	24.9138	5.27364e-137	3.13883e-135	0	FigR	K562_ARID3A_CRISPRi-RNA-seq	BCAR1
923.751	-0.513227	0.129113	-3.97501	7.03757e-05	0.000199555	0	FigR	K562_ARID3A_CRISPRi-RNA-seq	BCAS2
7010.2	-2.44678	0.0582032	-42.0386	0	0	0	FigR	K562_ARID3A_CRISPRi-RNA-seq	BCAT1
2022.89	0.774869	0.0883264	8.77279	1.74293e-18	1.05232e-17	0	FigR	K562_ARID3A_CRISPRi-RNA-seq	BCAT2
1278.7	1.97086	0.125192	15.7427	7.71186e-56	1.22771e-54	0	FigR	K562_ARID3A_CRISPRi-RNA-seq	BCKDHA
1698.36	1.20281	0.0979398	12.2811	1.14382e-34	1.12378e-33	0	FigR	K562_ARID3A_CRISPRi-RNA-seq	BCKDK
44.2087	-2.41326	0.686531	-3.51514	0.000439515	0.00114735	0	FigR	K562_ARID3A_CRISPRi-RNA-seq	BCL2
6404.44	0.671537	0.0555333	12.0925	1.15683e-33	1.10824e-32	0	FigR	K562_ARID3A_CRISPRi-RNA-seq	BCL2L1
3536.81	1.19539	0.0721011	16.5793	9.83834e-62	1.74882e-60	0	FigR	K562_ARID3A_CRISPRi-RNA-seq	BCL2L12
2781.36	-0.598706	0.0761087	-7.86646	3.64827e-15	1.93376e-14	0	FigR	K562_ARID3A_CRISPRi-RNA-seq	BCL2L13
256.263	-1.21078	0.253039	-4.78498	1.71006e-06	5.60036e-06	0	FigR	K562_ARID3A_CRISPRi-RNA-seq	BCL2L2-PABPN1
411.882	0.734546	0.196641	3.73547	0.000187365	0.000508691	0	FigR	K562_ARID3A_CRISPRi-RNA-seq	BCL6
1784.43	1.25315	0.0950714	13.1811	1.12746e-39	1.26384e-38	0	FigR	K562_ARID3A_CRISPRi-RNA-seq	BCL7B
1342.67	1.12805	0.110897	10.1721	2.64159e-24	1.9189e-23	0	FigR	K562_ARID3A_CRISPRi-RNA-seq	BCL7C
490.409	0.551171	0.186338	2.95791	0.0030973	0.00725969	0	FigR	K562_ARID3A_CRISPRi-RNA-seq	BCL9
1830.49	1.38475	0.0978902	14.146	1.97778e-45	2.51843e-44	0	FigR	K562_ARID3A_CRISPRi-RNA-seq	BCL9L
5236.4	-0.353828	0.0621972	-5.68881	1.2793e-08	4.84291e-08	0	FigR	K562_ARID3A_CRISPRi-RNA-seq	BCOR
2365.44	0.678805	0.0823442	8.24351	1.67233e-16	9.33622e-16	0	FigR	K562_ARID3A_CRISPRi-RNA-seq	BCORL1
1309.83	-1.50389	0.108268	-13.8904	7.23843e-44	8.88597e-43	0	FigR	K562_ARID3A_CRISPRi-RNA-seq	BDP1
56.054	4.20415	0.767173	5.48006	4.25182e-08	1.56027e-07	0	FigR	K562_ARID3A_CRISPRi-RNA-seq	BEGAIN
3145.06	1.03983	0.0733298	14.1802	1.21426e-45	1.5537e-44	0	FigR	K562_ARID3A_CRISPRi-RNA-seq	BET1L
1051.79	-0.480811	0.120005	-4.0066	6.16003e-05	0.000175616	0	FigR	K562_ARID3A_CRISPRi-RNA-seq	BFAR
5196.45	0.218858	0.0626504	3.49333	0.000477045	0.00124041	0	FigR	K562_ARID3A_CRISPRi-RNA-seq	BHLHE40
62.2826	-1.8204	0.551437	-3.30119	0.000962745	0.00241255	0	FigR	K562_ARID3A_CRISPRi-RNA-seq	BHMG1
1780.31	0.814001	0.0949008	8.57739	9.7048e-18	5.67734e-17	0	FigR	K562_ARID3A_CRISPRi-RNA-seq	BICD2
74.3775	2.70813	0.555503	4.8751	1.08752e-06	3.61352e-06	0	FigR	K562_ARID3A_CRISPRi-RNA-seq	BICDL1
1192.11	0.61409	0.11546	5.31863	1.04554e-07	3.74442e-07	0	FigR	K562_ARID3A_CRISPRi-RNA-seq	BID
829.909	-0.547628	0.136463	-4.01301	5.99505e-05	0.000171071	0	FigR	K562_ARID3A_CRISPRi-RNA-seq	BIRC2
333.866	-1.57617	0.240079	-6.5652	5.19614e-11	2.27028e-10	0	FigR	K562_ARID3A_CRISPRi-RNA-seq	BIVM
2577.03	-0.383404	0.078185	-4.90381	9.39963e-07	3.13962e-06	0	FigR	K562_ARID3A_CRISPRi-RNA-seq	BLMH
814.885	0.996787	0.13896	7.17319	7.32676e-13	3.50405e-12	0	FigR	K562_ARID3A_CRISPRi-RNA-seq	BLOC1S1
842.101	1.10502	0.137253	8.05097	8.21386e-16	4.4759e-15	0	FigR	K562_ARID3A_CRISPRi-RNA-seq	BLOC1S3
1285.86	1.58801	0.113025	14.0501	7.69139e-45	9.6278e-44	0	FigR	K562_ARID3A_CRISPRi-RNA-seq	BLOC1S4
1399.74	-1.23391	0.10548	-11.698	1.3042e-31	1.18192e-30	0	FigR	K562_ARID3A_CRISPRi-RNA-seq	BLOC1S6
501.301	-1.46138	0.179054	-8.16167	3.30423e-16	1.82753e-15	0	FigR	K562_ARID3A_CRISPRi-RNA-seq	BLZF1
301.486	2.85753	0.264421	10.8068	3.1977e-27	2.56191e-26	0	FigR	K562_ARID3A_CRISPRi-RNA-seq	BMF
1865.57	-0.29661	0.0932219	-3.18177	0.00146379	0.00358391	0	FigR	K562_ARID3A_CRISPRi-RNA-seq	BMI1
3831.71	-1.66456	0.0674313	-24.6853	1.53722e-134	8.72716e-133	0	FigR	K562_ARID3A_CRISPRi-RNA-seq	BMP2K
2377.47	-0.69363	0.0826866	-8.38867	4.91678e-17	2.79912e-16	0	FigR	K562_ARID3A_CRISPRi-RNA-seq	BMS1
1002.47	-1.28342	0.12338	-10.4022	2.42373e-25	1.82532e-24	0	FigR	K562_ARID3A_CRISPRi-RNA-seq	BNIP2
841.879	-0.407047	0.133362	-3.05219	0.00227177	0.00542678	0	FigR	K562_ARID3A_CRISPRi-RNA-seq	BNIP3
1701.78	-0.758213	0.0950145	-7.97998	1.46359e-15	7.89841e-15	0	FigR	K562_ARID3A_CRISPRi-RNA-seq	BOD1L1
725.33	-0.628076	0.144172	-4.35643	1.32203e-05	4.00277e-05	0	FigR	K562_ARID3A_CRISPRi-RNA-seq	BOLA3
239.086	-1.58905	0.268024	-5.92875	3.05241e-09	1.20342e-08	0	FigR	K562_ARID3A_CRISPRi-RNA-seq	BORA
626.22	2.31117	0.171671	13.4628	2.5897e-41	3.0033e-40	0	FigR	K562_ARID3A_CRISPRi-RNA-seq	BORCS6
842.749	-0.58681	0.133327	-4.40128	1.07614e-05	3.27872e-05	0	FigR	K562_ARID3A_CRISPRi-RNA-seq	BPNT1
4047.33	1.64613	0.0677065	24.3128	1.43503e-130	7.83363e-129	0	FigR	K562_ARID3A_CRISPRi-RNA-seq	BRAT1
604.598	-2.89796	0.171135	-16.9338	2.53574e-64	4.7596e-63	0	FigR	K562_ARID3A_CRISPRi-RNA-seq	BRCA2
1276.36	0.377804	0.108864	3.47043	0.000519618	0.0013441	0	FigR	K562_ARID3A_CRISPRi-RNA-seq	BRD1
7655.45	0.315747	0.0546388	5.7788	7.52331e-09	2.89253e-08	0	FigR	K562_ARID3A_CRISPRi-RNA-seq	BRD4
1758.09	-0.306367	0.0929552	-3.29585	0.000981234	0.00245755	0	FigR	K562_ARID3A_CRISPRi-RNA-seq	BRD7
1606.05	1.23706	0.105545	11.7206	9.99511e-32	9.08919e-31	0	FigR	K562_ARID3A_CRISPRi-RNA-seq	BRF1
826.437	0.528304	0.136595	3.86768	0.000109876	0.000305182	0	FigR	K562_ARID3A_CRISPRi-RNA-seq	BRF2
889.19	0.459906	0.142376	3.23023	0.00123691	0.00305928	0	FigR	K562_ARID3A_CRISPRi-RNA-seq	BRI3
1410.3	-0.632581	0.104895	-6.03061	1.63346e-09	6.56907e-09	0	FigR	K562_ARID3A_CRISPRi-RNA-seq	BRI3BP
491.804	-2.27037	0.185953	-12.2093	2.77145e-34	2.69847e-33	0	FigR	K562_ARID3A_CRISPRi-RNA-seq	BRIP1
1273.71	-0.726725	0.109763	-6.62087	3.5709e-11	1.57473e-10	0	FigR	K562_ARID3A_CRISPRi-RNA-seq	BRIX1
3032.66	0.693703	0.0739439	9.38147	6.50573e-21	4.25664e-20	0	FigR	K562_ARID3A_CRISPRi-RNA-seq	BRK1
1513.11	1.87559	0.111561	16.8121	1.98846e-63	3.66523e-62	0	FigR	K562_ARID3A_CRISPRi-RNA-seq	BRMS1
1172.45	-1.40877	0.114456	-12.3084	8.16696e-35	8.0539e-34	0	FigR	K562_ARID3A_CRISPRi-RNA-seq	BROX
2553.36	0.802499	0.0803033	9.99335	1.6298e-23	1.15261e-22	0	FigR	K562_ARID3A_CRISPRi-RNA-seq	BRPF1
2344.79	1.47819	0.084643	17.4639	2.69941e-68	5.5157e-67	0	FigR	K562_ARID3A_CRISPRi-RNA-seq	BRPF3
38.6291	2.4822	0.768134	3.23147	0.00123157	0.00304771	0	FigR	K562_ARID3A_CRISPRi-RNA-seq	BRSK2
1881.96	-2.12635	0.0932386	-22.8055	4.04263e-115	1.78446e-113	0	FigR	K562_ARID3A_CRISPRi-RNA-seq	BRWD1
725.899	-1.49345	0.15854	-9.42001	4.5105e-21	2.9659e-20	0	FigR	K562_ARID3A_CRISPRi-RNA-seq	BRWD3
639.921	1.08863	0.163608	6.65392	2.85396e-11	1.2637e-10	0	FigR	K562_ARID3A_CRISPRi-RNA-seq	BSCL2
2925.91	-0.411625	0.0739231	-5.56828	2.57259e-08	9.568e-08	0	FigR	K562_ARID3A_CRISPRi-RNA-seq	BSDC1
207.703	0.826603	0.28698	2.88034	0.00397241	0.00914473	0	FigR	K562_ARID3A_CRISPRi-RNA-seq	BSN
3442.66	1.42857	0.0717058	19.9226	2.59018e-88	7.37523e-87	0	FigR	K562_ARID3A_CRISPRi-RNA-seq	BST2
1593.69	-1.86513	0.104556	-17.8386	3.54492e-71	7.6055e-70	0	FigR	K562_ARID3A_CRISPRi-RNA-seq	BTAF1
121.093	1.3481	0.387873	3.47563	0.000509659	0.00132056	0	FigR	K562_ARID3A_CRISPRi-RNA-seq	BTBD19
3427.26	1.85656	0.074107	25.0525	1.64026e-138	9.85812e-137	0	FigR	K562_ARID3A_CRISPRi-RNA-seq	BTBD2
230.59	-0.946047	0.269308	-3.51288	0.000443274	0.00115667	0	FigR	K562_ARID3A_CRISPRi-RNA-seq	BTBD3
509.033	-0.647224	0.174042	-3.71877	0.000200194	0.000542247	0	FigR	K562_ARID3A_CRISPRi-RNA-seq	BTBD7
6520.17	-0.559021	0.0547053	-10.2188	1.63416e-24	1.19698e-23	0	FigR	K562_ARID3A_CRISPRi-RNA-seq	BTF3
964.352	-1.12945	0.127164	-8.88184	6.57654e-19	4.02067e-18	0	FigR	K562_ARID3A_CRISPRi-RNA-seq	BTF3L4
996.793	-0.443916	0.123069	-3.60706	0.000309688	0.000821574	0	FigR	K562_ARID3A_CRISPRi-RNA-seq	BTG1
1300.3	1.61658	0.116904	13.8282	1.7217e-43	2.09407e-42	0	FigR	K562_ARID3A_CRISPRi-RNA-seq	BTG2
246.026	-1.27562	0.260075	-4.90484	9.3505e-07	3.12434e-06	0	FigR	K562_ARID3A_CRISPRi-RNA-seq	BTG3
1645.52	-0.410317	0.0977498	-4.19762	2.69735e-05	7.94648e-05	0	FigR	K562_ARID3A_CRISPRi-RNA-seq	BTK
381.942	1.0313	0.217635	4.73868	2.15115e-06	6.97921e-06	0	FigR	K562_ARID3A_CRISPRi-RNA-seq	BTN3A1
330.065	0.92669	0.223433	4.14751	3.36106e-05	9.81248e-05	0	FigR	K562_ARID3A_CRISPRi-RNA-seq	BTN3A2
1764.63	0.631335	0.0945803	6.67512	2.47026e-11	1.09829e-10	0	FigR	K562_ARID3A_CRISPRi-RNA-seq	BTNL9
2460.38	-1.40616	0.0820662	-17.1345	8.20217e-66	1.58138e-64	0	FigR	K562_ARID3A_CRISPRi-RNA-seq	BUB1
1731.14	-0.777067	0.0952439	-8.15871	3.38608e-16	1.87224e-15	0	FigR	K562_ARID3A_CRISPRi-RNA-seq	BUB1B
3183.84	-0.490636	0.0713873	-6.87287	6.29224e-12	2.87728e-11	0	FigR	K562_ARID3A_CRISPRi-RNA-seq	BUB3
1678.87	0.625542	0.0959099	6.52218	6.92928e-11	3.0097e-10	0	FigR	K562_ARID3A_CRISPRi-RNA-seq	BYSL
2259.04	-0.806471	0.0832218	-9.69062	3.30511e-22	2.24696e-21	0	FigR	K562_ARID3A_CRISPRi-RNA-seq	BZW1
2214.74	-1.22473	0.0840989	-14.563	4.82851e-48	6.4935e-47	0	FigR	K562_ARID3A_CRISPRi-RNA-seq	BZW2
79.6612	2.75353	0.527152	5.22341	1.75657e-07	6.20176e-07	0	FigR	K562_ARID3A_CRISPRi-RNA-seq	C10orf10
682.787	-0.867226	0.148857	-5.82588	5.68122e-09	2.20034e-08	0	FigR	K562_ARID3A_CRISPRi-RNA-seq	C10orf128
2084.83	2.7141	0.104674	25.9292	3.11967e-148	2.06312e-146	0	FigR	K562_ARID3A_CRISPRi-RNA-seq	C10orf54
339.064	1.93854	0.230671	8.40392	4.31827e-17	2.46371e-16	0	FigR	K562_ARID3A_CRISPRi-RNA-seq	C11orf21
2373.95	0.330845	0.0819358	4.03785	5.39423e-05	0.000154644	0	FigR	K562_ARID3A_CRISPRi-RNA-seq	C11orf31
489.284	1.29781	0.183979	7.05412	1.73693e-12	8.16305e-12	0	FigR	K562_ARID3A_CRISPRi-RNA-seq	C11orf49
424.72	-0.835462	0.199666	-4.18429	2.86057e-05	8.41389e-05	0	FigR	K562_ARID3A_CRISPRi-RNA-seq	C11orf54
902.616	-0.790043	0.130337	-6.06153	1.34831e-09	5.45445e-09	0	FigR	K562_ARID3A_CRISPRi-RNA-seq	C11orf57
2612.49	0.245131	0.0784007	3.12664	0.00176815	0.00428195	0	FigR	K562_ARID3A_CRISPRi-RNA-seq	C11orf58
1660.99	1.69437	0.100643	16.8355	1.34141e-63	2.48248e-62	0	FigR	K562_ARID3A_CRISPRi-RNA-seq	C11orf68
1897.6	1.57418	0.0938096	16.7806	3.38511e-63	6.20245e-62	0	FigR	K562_ARID3A_CRISPRi-RNA-seq	C11orf84
1163.03	1.39603	0.119209	11.7107	1.12298e-31	1.01919e-30	0	FigR	K562_ARID3A_CRISPRi-RNA-seq	C11orf95
1148.2	0.840554	0.115902	7.25226	4.09879e-13	1.986e-12	0	FigR	K562_ARID3A_CRISPRi-RNA-seq	C11orf98
428.676	-0.861908	0.19031	-4.52897	5.92711e-06	1.85013e-05	0	FigR	K562_ARID3A_CRISPRi-RNA-seq	C12orf29
274.191	-0.887424	0.245678	-3.61214	0.000303683	0.000806108	0	FigR	K562_ARID3A_CRISPRi-RNA-seq	C12orf4
68.4996	-2.78383	0.540405	-5.15139	2.58566e-07	9.01682e-07	0	FigR	K562_ARID3A_CRISPRi-RNA-seq	C12orf40
559.084	0.587611	0.16805	3.49664	0.000471165	0.00122599	0	FigR	K562_ARID3A_CRISPRi-RNA-seq	C12orf43
416.454	-1.19499	0.194125	-6.15577	7.47145e-10	3.07426e-09	0	FigR	K562_ARID3A_CRISPRi-RNA-seq	C12orf45
1140.01	0.755064	0.11743	6.42991	1.27683e-10	5.47117e-10	0	FigR	K562_ARID3A_CRISPRi-RNA-seq	C12orf49
1199.88	0.862075	0.226903	3.79931	0.000145097	0.000398805	0	FigR	K562_ARID3A_CRISPRi-RNA-seq	C12orf57
525.543	0.585675	0.172099	3.40313	0.000666189	0.00170153	0	FigR	K562_ARID3A_CRISPRi-RNA-seq	C14orf1
547.733	0.568546	0.168339	3.37738	0.000731795	0.00186085	0	FigR	K562_ARID3A_CRISPRi-RNA-seq	C14orf159
946.977	-0.726141	0.126238	-5.75216	8.81102e-09	3.37427e-08	0	FigR	K562_ARID3A_CRISPRi-RNA-seq	C14orf166
719.445	1.53022	0.151481	10.1018	5.42641e-24	3.89734e-23	0	FigR	K562_ARID3A_CRISPRi-RNA-seq	C14orf169
908.797	-0.675471	0.131289	-5.14493	2.67626e-07	9.32219e-07	0	FigR	K562_ARID3A_CRISPRi-RNA-seq	C14orf2
178.275	0.932353	0.309427	3.01316	0.00258541	0.00612603	0	FigR	K562_ARID3A_CRISPRi-RNA-seq	C14orf79
765.641	0.760548	0.143107	5.31456	1.06918e-07	3.82315e-07	0	FigR	K562_ARID3A_CRISPRi-RNA-seq	C14orf80
2856.69	1.49841	0.0777225	19.279	8.06887e-83	2.11475e-81	0	FigR	K562_ARID3A_CRISPRi-RNA-seq	C15orf39
396.38	0.942269	0.202658	4.64954	3.32674e-06	1.06289e-05	0	FigR	K562_ARID3A_CRISPRi-RNA-seq	C15orf61
50.2215	2.36592	0.665117	3.55716	0.000374891	0.000985483	0	FigR	K562_ARID3A_CRISPRi-RNA-seq	C15orf62
147.546	-1.03439	0.339838	-3.04378	0.00233629	0.00557009	0	FigR	K562_ARID3A_CRISPRi-RNA-seq	C16orf52
3545.19	0.772301	0.0698384	11.0584	1.99636e-28	1.64957e-27	0	FigR	K562_ARID3A_CRISPRi-RNA-seq	C16orf58
1247.4	0.767719	0.11752	6.53269	6.46009e-11	2.81187e-10	0	FigR	K562_ARID3A_CRISPRi-RNA-seq	C16orf59
4379.94	-2.11003	0.0648266	-32.5489	2.17215e-232	3.36793e-230	0	FigR	K562_ARID3A_CRISPRi-RNA-seq	C16orf72
219.829	-0.868018	0.27792	-3.12326	0.00178859	0.00432974	0	FigR	K562_ARID3A_CRISPRi-RNA-seq	C16orf87
452.023	1.00631	0.193454	5.20182	1.97346e-07	6.9423e-07	0	FigR	K562_ARID3A_CRISPRi-RNA-seq	C16orf91
619.734	1.0595	0.164194	6.45275	1.09838e-10	4.71855e-10	0	FigR	K562_ARID3A_CRISPRi-RNA-seq	C17orf49
3584.7	1.46768	0.0710343	20.6616	7.67606e-95	2.41691e-93	0	FigR	K562_ARID3A_CRISPRi-RNA-seq	C17orf62
345.944	-0.883793	0.216984	-4.07307	4.63975e-05	0.000133721	0	FigR	K562_ARID3A_CRISPRi-RNA-seq	C17orf75
641.544	0.97836	0.156574	6.24854	4.14308e-10	1.73107e-09	0	FigR	K562_ARID3A_CRISPRi-RNA-seq	C17orf89
782.031	2.4499	0.155494	15.7556	6.28606e-56	1.00245e-54	0	FigR	K562_ARID3A_CRISPRi-RNA-seq	C17orf96
189.621	-0.933356	0.307303	-3.03725	0.00238748	0.00568185	0	FigR	K562_ARID3A_CRISPRi-RNA-seq	C17orf99
280.976	-0.7022	0.242231	-2.89889	0.00374489	0.00865767	0	FigR	K562_ARID3A_CRISPRi-RNA-seq	C18orf21
521.331	-0.928587	0.171708	-5.40796	6.37479e-08	2.31857e-07	0	FigR	K562_ARID3A_CRISPRi-RNA-seq	C18orf25
537.416	0.706375	0.171681	4.11445	3.88099e-05	0.000112627	0	FigR	K562_ARID3A_CRISPRi-RNA-seq	C19orf12
1887.01	2.33202	0.0993354	23.4763	7.13021e-122	3.46209e-120	0	FigR	K562_ARID3A_CRISPRi-RNA-seq	C19orf24
2427.11	1.39533	0.0838006	16.6506	2.99398e-62	5.3581e-61	0	FigR	K562_ARID3A_CRISPRi-RNA-seq	C19orf25
52.7197	3.43717	0.709373	4.84536	1.26383e-06	4.1805e-06	0	FigR	K562_ARID3A_CRISPRi-RNA-seq	C19orf35
25.6405	3.539	1.04978	3.37119	0.000748445	0.00189979	0	FigR	K562_ARID3A_CRISPRi-RNA-seq	C19orf38
4520.7	1.67667	0.0649729	25.8057	7.65476e-147	4.99074e-145	0	FigR	K562_ARID3A_CRISPRi-RNA-seq	C19orf43
238.949	0.793137	0.263483	3.0102	0.00261076	0.00618054	0	FigR	K562_ARID3A_CRISPRi-RNA-seq	C19orf44
1034.52	1.00051	0.123411	8.10716	5.18157e-16	2.83947e-15	0	FigR	K562_ARID3A_CRISPRi-RNA-seq	C19orf47
1059.06	2.12488	0.128811	16.496	3.9178e-61	6.89107e-60	0	FigR	K562_ARID3A_CRISPRi-RNA-seq	C19orf52
1864.13	2.40567	0.099883	24.0849	3.59765e-128	1.90201e-126	0	FigR	K562_ARID3A_CRISPRi-RNA-seq	C19orf53
1844.58	1.03899	0.0941947	11.0302	2.73259e-28	2.25488e-27	0	FigR	K562_ARID3A_CRISPRi-RNA-seq	C19orf60
743.06	1.74153	0.151012	11.5324	9.05709e-31	7.99198e-30	0	FigR	K562_ARID3A_CRISPRi-RNA-seq	C19orf66
467.816	2.46219	0.203017	12.128	7.5022e-34	7.21705e-33	0	FigR	K562_ARID3A_CRISPRi-RNA-seq	C19orf68
1322.12	1.46259	0.111227	13.1495	1.71204e-39	1.90409e-38	0	FigR	K562_ARID3A_CRISPRi-RNA-seq	C19orf70
71.9664	1.86796	0.525916	3.55182	0.000382584	0.00100399	0	FigR	K562_ARID3A_CRISPRi-RNA-seq	C19orf84
515.899	-1.06479	0.174285	-6.10946	9.99712e-10	4.08181e-09	0	FigR	K562_ARID3A_CRISPRi-RNA-seq	C1GALT1
35.6949	-4.49092	0.89278	-5.03027	4.8979e-07	1.67323e-06	0	FigR	K562_ARID3A_CRISPRi-RNA-seq	C1orf100
609.719	-1.29448	0.161613	-8.00978	1.14911e-15	6.22497e-15	0	FigR	K562_ARID3A_CRISPRi-RNA-seq	C1orf112
2184.22	2.5393	0.097237	26.1145	2.49596e-150	1.68077e-148	0	FigR	K562_ARID3A_CRISPRi-RNA-seq	C1orf122
1882.71	0.809509	0.0928342	8.71994	2.78353e-18	1.66967e-17	0	FigR	K562_ARID3A_CRISPRi-RNA-seq	C1orf159
269.162	2.31777	0.266603	8.69371	3.50805e-18	2.09676e-17	0	FigR	K562_ARID3A_CRISPRi-RNA-seq	C1orf167
860.003	0.622307	0.133479	4.66219	3.12858e-06	1.00183e-05	0	FigR	K562_ARID3A_CRISPRi-RNA-seq	C1orf216
520.176	-1.49569	0.173588	-8.61636	6.91153e-18	4.07818e-17	0	FigR	K562_ARID3A_CRISPRi-RNA-seq	C1orf27
1175.72	0.809386	0.11484	7.04795	1.81579e-12	8.52281e-12	0	FigR	K562_ARID3A_CRISPRi-RNA-seq	C1orf35
539.965	0.541116	0.177653	3.04591	0.00231976	0.00553242	0	FigR	K562_ARID3A_CRISPRi-RNA-seq	C1orf52
22.5117	3.06534	1.0656	2.87663	0.00401942	0.00924372	0	FigR	K562_ARID3A_CRISPRi-RNA-seq	C20orf144
233.638	-0.893222	0.278468	-3.20763	0.00133834	0.00329866	0	FigR	K562_ARID3A_CRISPRi-RNA-seq	C20orf194
1661.98	1.26549	0.0984019	12.8604	7.51712e-38	8.00336e-37	0	FigR	K562_ARID3A_CRISPRi-RNA-seq	C20orf27
1166.07	2.49569	0.127475	19.5779	2.38834e-85	6.43318e-84	0	FigR	K562_ARID3A_CRISPRi-RNA-seq	C21orf2
1348.01	-0.345232	0.108976	-3.16797	0.00153508	0.00374952	0	FigR	K562_ARID3A_CRISPRi-RNA-seq	C21orf58
2148.98	0.394481	0.0851748	4.63143	3.63152e-06	1.15506e-05	0	FigR	K562_ARID3A_CRISPRi-RNA-seq	C21orf59
5252.69	0.603946	0.0593879	10.1695	2.71254e-24	1.96734e-23	0	FigR	K562_ARID3A_CRISPRi-RNA-seq	C22orf29
2487.67	0.718072	0.086273	8.32326	8.55782e-17	4.83319e-16	0	FigR	K562_ARID3A_CRISPRi-RNA-seq	C22orf39
939.716	0.504484	0.130319	3.87113	0.000108331	0.000301118	0	FigR	K562_ARID3A_CRISPRi-RNA-seq	C2CD3
570.6	-0.822157	0.164895	-4.98594	6.16612e-07	2.08984e-06	0	FigR	K562_ARID3A_CRISPRi-RNA-seq	C2CD5
408.187	-1.06287	0.197299	-5.38709	7.16069e-08	2.59521e-07	0	FigR	K562_ARID3A_CRISPRi-RNA-seq	C2orf49
241.077	-0.934253	0.262693	-3.55644	0.000375912	0.000987887	0	FigR	K562_ARID3A_CRISPRi-RNA-seq	C2orf69
610.706	1.39256	0.175121	7.95198	1.83548e-15	9.84487e-15	0	FigR	K562_ARID3A_CRISPRi-RNA-seq	C3
127.906	1.77713	0.38468	4.61975	3.84197e-06	1.21843e-05	0	FigR	K562_ARID3A_CRISPRi-RNA-seq	C3orf18
238.797	-0.864201	0.260434	-3.31831	0.000905648	0.00227565	0	FigR	K562_ARID3A_CRISPRi-RNA-seq	C3orf38
703.312	0.576567	0.147683	3.90408	9.45836e-05	0.000264459	0	FigR	K562_ARID3A_CRISPRi-RNA-seq	C4orf3
469.433	-0.833697	0.18652	-4.46974	7.83139e-06	2.41432e-05	0	FigR	K562_ARID3A_CRISPRi-RNA-seq	C4orf32
245.353	-1.51786	0.264088	-5.74756	9.05424e-09	3.46166e-08	0	FigR	K562_ARID3A_CRISPRi-RNA-seq	C4orf33
425.161	-1.33101	0.193735	-6.87027	6.40797e-12	2.92947e-11	0	FigR	K562_ARID3A_CRISPRi-RNA-seq	C4orf46
705.812	0.990604	0.156134	6.34456	2.23067e-10	9.45728e-10	0	FigR	K562_ARID3A_CRISPRi-RNA-seq	C4orf48
789.814	-1.03039	0.140597	-7.32864	2.32499e-13	1.13849e-12	0	FigR	K562_ARID3A_CRISPRi-RNA-seq	C5orf22
894.432	-0.773698	0.131023	-5.90506	3.52513e-09	1.38417e-08	0	FigR	K562_ARID3A_CRISPRi-RNA-seq	C5orf24
229.608	-2.43153	0.278581	-8.72829	2.58545e-18	1.55388e-17	0	FigR	K562_ARID3A_CRISPRi-RNA-seq	C5orf34
1172.7	-1.40916	0.114145	-12.3453	5.16147e-35	5.12012e-34	0	FigR	K562_ARID3A_CRISPRi-RNA-seq	C5orf51
81.3363	-1.49559	0.46888	-3.1897	0.00142418	0.00349344	0	FigR	K562_ARID3A_CRISPRi-RNA-seq	C5orf63
5554.51	0.552633	0.0605748	9.12314	7.29797e-20	4.62732e-19	0	FigR	K562_ARID3A_CRISPRi-RNA-seq	C6orf106
1814.91	0.722138	0.0934479	7.72771	1.09501e-14	5.68487e-14	0	FigR	K562_ARID3A_CRISPRi-RNA-seq	C6orf120
866.578	0.563228	0.132845	4.23974	2.23783e-05	6.64362e-05	0	FigR	K562_ARID3A_CRISPRi-RNA-seq	C6orf136
1756.07	1.34441	0.0960692	13.9941	1.69245e-44	2.09861e-43	0	FigR	K562_ARID3A_CRISPRi-RNA-seq	C6orf47
35.6012	-2.44021	0.759209	-3.21414	0.00130836	0.00322734	0	FigR	K562_ARID3A_CRISPRi-RNA-seq	C6orf52
17.9487	-3.92746	1.20261	-3.26579	0.00109159	0.00271955	0	FigR	K562_ARID3A_CRISPRi-RNA-seq	C7
1021.05	1.00293	0.123566	8.11655	4.79604e-16	2.63212e-15	0	FigR	K562_ARID3A_CRISPRi-RNA-seq	C7orf26
2241.99	0.306466	0.0839342	3.65126	0.000260956	0.00069781	0	FigR	K562_ARID3A_CRISPRi-RNA-seq	C7orf49
2918.03	1.13898	0.0771779	14.7579	2.73621e-49	3.81025e-48	0	FigR	K562_ARID3A_CRISPRi-RNA-seq	C7orf50
1504.03	-0.964468	0.100268	-9.61894	6.6515e-22	4.4922e-21	0	FigR	K562_ARID3A_CRISPRi-RNA-seq	C7orf73
41.4853	-2.28227	0.694095	-3.28812	0.00100857	0.00252328	0	FigR	K562_ARID3A_CRISPRi-RNA-seq	C8orf37
94.5801	-1.36875	0.435552	-3.14255	0.00167483	0.00407036	0	FigR	K562_ARID3A_CRISPRi-RNA-seq	C8orf44
168.986	1.14916	0.32109	3.57894	0.000344993	0.000910394	0	FigR	K562_ARID3A_CRISPRi-RNA-seq	C8orf58
445.266	-1.82867	0.191109	-9.56874	1.08217e-21	7.25021e-21	0	FigR	K562_ARID3A_CRISPRi-RNA-seq	C8orf59
2175.96	1.99748	0.0928357	21.5163	1.09461e-102	3.85431e-101	0	FigR	K562_ARID3A_CRISPRi-RNA-seq	C8orf82
343.669	-1.47499	0.218026	-6.7652	1.33128e-11	5.98669e-11	0	FigR	K562_ARID3A_CRISPRi-RNA-seq	C8orf88
1747.14	1.08467	0.0953235	11.3788	5.3305e-30	4.59808e-29	0	FigR	K562_ARID3A_CRISPRi-RNA-seq	C9orf142
3918.89	1.46948	0.0683876	21.4876	2.03477e-102	7.13756e-101	0	FigR	K562_ARID3A_CRISPRi-RNA-seq	C9orf16
969.226	2.36682	0.138971	17.0311	4.82902e-65	9.17613e-64	0	FigR	K562_ARID3A_CRISPRi-RNA-seq	C9orf172
650.947	0.659711	0.156875	4.20532	2.60716e-05	7.69306e-05	0	FigR	K562_ARID3A_CRISPRi-RNA-seq	C9orf40
513.485	-0.776123	0.173866	-4.46393	8.04717e-06	2.47794e-05	0	FigR	K562_ARID3A_CRISPRi-RNA-seq	C9orf64
3233.78	1.59834	0.0747703	21.3766	2.20436e-101	7.58819e-100	0	FigR	K562_ARID3A_CRISPRi-RNA-seq	C9orf69
2651.31	0.742737	0.0802236	9.25834	2.07626e-20	1.34276e-19	0	FigR	K562_ARID3A_CRISPRi-RNA-seq	C9orf78
259.791	0.91825	0.252718	3.63349	0.000279614	0.000745111	0	FigR	K562_ARID3A_CRISPRi-RNA-seq	CA11
114.647	-1.11671	0.387418	-2.88246	0.00394587	0.00908703	0	FigR	K562_ARID3A_CRISPRi-RNA-seq	CA13
2283.45	-0.463917	0.0848834	-5.46534	4.62031e-08	1.69246e-07	0	FigR	K562_ARID3A_CRISPRi-RNA-seq	CAB39
4372.6	0.604275	0.0637348	9.48108	2.5166e-21	1.66668e-20	0	FigR	K562_ARID3A_CRISPRi-RNA-seq	CABIN1
497.572	1.64128	0.184477	8.89693	5.74141e-19	3.51592e-18	0	FigR	K562_ARID3A_CRISPRi-RNA-seq	CABLES2
354.24	3.6304	0.2673	13.5818	5.13726e-42	6.02591e-41	0	FigR	K562_ARID3A_CRISPRi-RNA-seq	CACFD1
32.2002	3.17192	0.938194	3.38088	0.000722546	0.00183886	0	FigR	K562_ARID3A_CRISPRi-RNA-seq	CACNA1A
36.3904	3.79007	0.963097	3.93529	8.30965e-05	0.000233579	0	FigR	K562_ARID3A_CRISPRi-RNA-seq	CACNB4
3093.72	1.61315	0.0758405	21.2703	2.13834e-100	7.27944e-99	0	FigR	K562_ARID3A_CRISPRi-RNA-seq	CACTIN
935.836	-0.653212	0.137305	-4.75738	1.96125e-06	6.37656e-06	0	FigR	K562_ARID3A_CRISPRi-RNA-seq	CACUL1
8724.82	0.327065	0.0515711	6.34202	2.26768e-10	9.60095e-10	0	FigR	K562_ARID3A_CRISPRi-RNA-seq	CAD
262.806	3.15597	0.294471	10.7174	8.43013e-27	6.66714e-26	0	FigR	K562_ARID3A_CRISPRi-RNA-seq	CADM4
401.394	-2.91429	0.212243	-13.7309	6.63153e-43	7.93504e-42	0	FigR	K562_ARID3A_CRISPRi-RNA-seq	CALB1
1346.86	1.69091	0.111097	15.2201	2.60125e-52	3.83352e-51	0	FigR	K562_ARID3A_CRISPRi-RNA-seq	CALCOCO1
1804.43	-1.29866	0.0926643	-14.0146	1.26876e-44	1.58175e-43	0	FigR	K562_ARID3A_CRISPRi-RNA-seq	CALCOCO2
39.9847	4.53201	0.973986	4.65305	3.27058e-06	1.04567e-05	0	FigR	K562_ARID3A_CRISPRi-RNA-seq	CALHM2
2254.48	0.443394	0.0875023	5.06723	4.03652e-07	1.38874e-06	0	FigR	K562_ARID3A_CRISPRi-RNA-seq	CALM1
12665	1.3278	0.0467025	28.4309	8.38458e-178	7.69671e-176	0	FigR	K562_ARID3A_CRISPRi-RNA-seq	CALM3
6259.59	-0.69948	0.0556656	-12.5657	3.25801e-36	3.31569e-35	0	FigR	K562_ARID3A_CRISPRi-RNA-seq	CALU
346.859	1.63081	0.226087	7.21319	5.46554e-13	2.63371e-12	0	FigR	K562_ARID3A_CRISPRi-RNA-seq	CAMK1
1836.68	0.657741	0.0919695	7.15173	8.569e-13	4.0865e-12	0	FigR	K562_ARID3A_CRISPRi-RNA-seq	CAMK2G
133.082	1.67854	0.380635	4.40983	1.03451e-05	3.15812e-05	0	FigR	K562_ARID3A_CRISPRi-RNA-seq	CAMK2N1
166.976	2.14869	0.340508	6.31023	2.78613e-10	1.17394e-09	0	FigR	K562_ARID3A_CRISPRi-RNA-seq	CAMSAP3
1706.18	0.802915	0.0967017	8.303	1.01511e-16	5.71726e-16	0	FigR	K562_ARID3A_CRISPRi-RNA-seq	CAMTA2
2964.89	-0.891531	0.0741986	-12.0155	2.94655e-33	2.80096e-32	0	FigR	K562_ARID3A_CRISPRi-RNA-seq	CAND1
2913.39	1.26388	0.0785071	16.0989	2.59667e-58	4.32412e-57	0	FigR	K562_ARID3A_CRISPRi-RNA-seq	CANT1
7473.9	0.380409	0.0528433	7.19881	6.07401e-13	2.91777e-12	0	FigR	K562_ARID3A_CRISPRi-RNA-seq	CAP1
909.909	0.596921	0.138185	4.31971	1.56234e-05	4.70251e-05	0	FigR	K562_ARID3A_CRISPRi-RNA-seq	CAPG
10021.6	1.7195	0.0501713	34.2725	2.01362e-257	3.87013e-255	0	FigR	K562_ARID3A_CRISPRi-RNA-seq	CAPN1
1019.34	1.06635	0.124268	8.58102	9.40386e-18	5.51352e-17	0	FigR	K562_ARID3A_CRISPRi-RNA-seq	CAPN10
10084.6	2.1242	0.0511028	41.5673	0	0	0	FigR	K562_ARID3A_CRISPRi-RNA-seq	CAPN15
1201.46	-0.375383	0.111402	-3.36962	0.000752727	0.00191013	0	FigR	K562_ARID3A_CRISPRi-RNA-seq	CAPN7
5467.87	1.17095	0.0593686	19.7233	1.36003e-86	3.7622e-85	0	FigR	K562_ARID3A_CRISPRi-RNA-seq	CAPNS1
7624.65	-0.821307	0.0520934	-15.766	5.3292e-56	8.51334e-55	0	FigR	K562_ARID3A_CRISPRi-RNA-seq	CAPRIN1
264.386	-1.58436	0.254952	-6.21434	5.15422e-10	2.13998e-09	0	FigR	K562_ARID3A_CRISPRi-RNA-seq	CAPRIN2
5639.44	-1.00508	0.0575664	-17.4594	2.92004e-68	5.95334e-67	0	FigR	K562_ARID3A_CRISPRi-RNA-seq	CAPZA1
4133.25	0.70556	0.0651754	10.8256	2.60469e-27	2.09316e-26	0	FigR	K562_ARID3A_CRISPRi-RNA-seq	CAPZB
378.731	1.40758	0.212206	6.63307	3.28783e-11	1.45198e-10	0	FigR	K562_ARID3A_CRISPRi-RNA-seq	CARD10
2107.48	2.10752	0.0950018	22.184	4.90554e-109	1.89753e-107	0	FigR	K562_ARID3A_CRISPRi-RNA-seq	CARD11
532.683	2.02821	0.192145	10.5556	4.78454e-26	3.69525e-25	0	FigR	K562_ARID3A_CRISPRi-RNA-seq	CARD19
63.4719	-1.58333	0.539747	-2.93346	0.00335204	0.00781506	0	FigR	K562_ARID3A_CRISPRi-RNA-seq	CARF
1301.56	0.589467	0.110049	5.35643	8.48835e-08	3.06614e-07	0	FigR	K562_ARID3A_CRISPRi-RNA-seq	CARHSP1
4339.12	0.625105	0.0650177	9.61438	6.95255e-22	4.69037e-21	0	FigR	K562_ARID3A_CRISPRi-RNA-seq	CARM1
431.617	-1.20566	0.190818	-6.31839	2.6431e-10	1.11495e-09	0	FigR	K562_ARID3A_CRISPRi-RNA-seq	CARNMT1
745.71	0.594893	0.147238	4.04036	5.33693e-05	0.000153025	0	FigR	K562_ARID3A_CRISPRi-RNA-seq	CARS2
1558.45	2.62916	0.11147	23.5862	5.3342e-123	2.63864e-121	0	FigR	K562_ARID3A_CRISPRi-RNA-seq	CASKIN2
624.675	-0.480944	0.155554	-3.09181	0.00198938	0.00478692	0	FigR	K562_ARID3A_CRISPRi-RNA-seq	CASP10
2145.58	-0.545452	0.0848915	-6.42528	1.31628e-10	5.63496e-10	0	FigR	K562_ARID3A_CRISPRi-RNA-seq	CASP2
423.571	-0.613328	0.191242	-3.20707	0.00134095	0.00330422	0	FigR	K562_ARID3A_CRISPRi-RNA-seq	CASP8
846.761	-1.70111	0.135799	-12.5267	5.33657e-36	5.41314e-35	0	FigR	K562_ARID3A_CRISPRi-RNA-seq	CASP8AP2
1162.47	0.623327	0.120308	5.18108	2.206e-07	7.73233e-07	0	FigR	K562_ARID3A_CRISPRi-RNA-seq	CASP9
1695.14	-1.30082	0.0960774	-13.5393	9.1616e-42	1.07056e-40	0	FigR	K562_ARID3A_CRISPRi-RNA-seq	CAST
191.348	1.61465	0.311185	5.18871	2.11757e-07	7.43082e-07	0	FigR	K562_ARID3A_CRISPRi-RNA-seq	CASZ1
977.577	0.46667	0.130428	3.57801	0.000346225	0.000913382	0	FigR	K562_ARID3A_CRISPRi-RNA-seq	CAV2
1104.74	1.17314	0.11944	9.82204	9.04906e-23	6.27449e-22	0	FigR	K562_ARID3A_CRISPRi-RNA-seq	CBFA2T2
6577.04	0.848382	0.0562348	15.0864	1.98917e-51	2.88766e-50	0	FigR	K562_ARID3A_CRISPRi-RNA-seq	CBFA2T3
2313	-0.621403	0.0830656	-7.48087	7.38334e-14	3.71705e-13	0	FigR	K562_ARID3A_CRISPRi-RNA-seq	CBL
1220.93	-0.673313	0.111183	-6.05591	1.3963e-09	5.63869e-09	0	FigR	K562_ARID3A_CRISPRi-RNA-seq	CBLL1
340.379	1.36261	0.22266	6.11971	9.37465e-10	3.83529e-09	0	FigR	K562_ARID3A_CRISPRi-RNA-seq	CBR1
477.967	-2.43904	0.188898	-12.912	3.85297e-38	4.13562e-37	0	FigR	K562_ARID3A_CRISPRi-RNA-seq	CBR4
11747.5	-0.31333	0.0515863	-6.0739	1.24843e-09	5.06259e-09	0	FigR	K562_ARID3A_CRISPRi-RNA-seq	CBS
372.17	-1.07289	0.215336	-4.9824	6.27995e-07	2.12647e-06	0	FigR	K562_ARID3A_CRISPRi-RNA-seq	CBWD1
516.828	-0.521376	0.172318	-3.02567	0.00248081	0.00588802	0	FigR	K562_ARID3A_CRISPRi-RNA-seq	CBWD2
375.997	-1.08462	0.205007	-5.29065	1.21884e-07	4.34314e-07	0	FigR	K562_ARID3A_CRISPRi-RNA-seq	CBWD5
84.8004	-2.15931	0.477112	-4.5258	6.01667e-06	1.87618e-05	0	FigR	K562_ARID3A_CRISPRi-RNA-seq	CBWD7
1977.71	1.26013	0.091216	13.8148	2.07485e-43	2.51697e-42	0	FigR	K562_ARID3A_CRISPRi-RNA-seq	CBX2
3445.25	-1.29356	0.0696962	-18.56	6.77553e-77	1.60895e-75	0	FigR	K562_ARID3A_CRISPRi-RNA-seq	CBX3
2644.04	0.838455	0.0817512	10.2562	1.1102e-24	8.18718e-24	0	FigR	K562_ARID3A_CRISPRi-RNA-seq	CBX4
2062.77	0.484514	0.0902775	5.36694	8.00848e-08	2.89734e-07	0	FigR	K562_ARID3A_CRISPRi-RNA-seq	CBX6
579.249	1.44079	0.168358	8.55789	1.14955e-17	6.70152e-17	0	FigR	K562_ARID3A_CRISPRi-RNA-seq	CBX7
507.058	0.964654	0.179579	5.37175	7.7977e-08	2.82219e-07	0	FigR	K562_ARID3A_CRISPRi-RNA-seq	CBX8
2763.17	0.963061	0.0775222	12.423	1.95995e-35	1.96645e-34	0	FigR	K562_ARID3A_CRISPRi-RNA-seq	CC2D1A
2662.7	1.2191	0.0800493	15.2294	2.25528e-52	3.33431e-51	0	FigR	K562_ARID3A_CRISPRi-RNA-seq	CC2D1B
50.381	-2.66226	0.641855	-4.14775	3.35758e-05	9.80543e-05	0	FigR	K562_ARID3A_CRISPRi-RNA-seq	CC2D2A
2481.48	-0.529769	0.0800615	-6.61702	3.66506e-11	1.61548e-10	0	FigR	K562_ARID3A_CRISPRi-RNA-seq	CCAR1
5416.02	0.975352	0.0606245	16.0884	3.0772e-58	5.1197e-57	0	FigR	K562_ARID3A_CRISPRi-RNA-seq	CCAR2
512.926	3.55452	0.218829	16.2433	2.49048e-59	4.2548e-58	0	FigR	K562_ARID3A_CRISPRi-RNA-seq	CCDC102A
1971.29	2.42275	0.101242	23.9303	1.48334e-126	7.64502e-125	0	FigR	K562_ARID3A_CRISPRi-RNA-seq	CCDC106
231.388	1.85333	0.2824	6.5628	5.28054e-11	2.30552e-10	0	FigR	K562_ARID3A_CRISPRi-RNA-seq	CCDC107
198.326	-0.963776	0.288377	-3.34207	0.000831568	0.00209779	0	FigR	K562_ARID3A_CRISPRi-RNA-seq	CCDC113
1513.38	1.06798	0.103103	10.3584	3.83251e-25	2.86987e-24	0	FigR	K562_ARID3A_CRISPRi-RNA-seq	CCDC12
356.332	1.65395	0.220111	7.51419	5.72627e-14	2.89705e-13	0	FigR	K562_ARID3A_CRISPRi-RNA-seq	CCDC120
3324.73	1.63639	0.0735472	22.2495	1.13967e-109	4.43632e-108	0	FigR	K562_ARID3A_CRISPRi-RNA-seq	CCDC124
297.182	-0.787548	0.236061	-3.3362	0.000849314	0.00213993	0	FigR	K562_ARID3A_CRISPRi-RNA-seq	CCDC125
1244.69	1.34125	0.113694	11.797	4.04511e-32	3.70956e-31	0	FigR	K562_ARID3A_CRISPRi-RNA-seq	CCDC130
165.818	-0.985114	0.317262	-3.10504	0.0019025	0.00458804	0	FigR	K562_ARID3A_CRISPRi-RNA-seq	CCDC134
1624.36	0.889946	0.0980604	9.07549	1.1317e-19	7.11207e-19	0	FigR	K562_ARID3A_CRISPRi-RNA-seq	CCDC137
317.637	-1.14285	0.235971	-4.84319	1.27773e-06	4.22573e-06	0	FigR	K562_ARID3A_CRISPRi-RNA-seq	CCDC138
962.431	-1.90731	0.130267	-14.6415	1.52653e-48	2.08483e-47	0	FigR	K562_ARID3A_CRISPRi-RNA-seq	CCDC14
457.376	0.541384	0.185081	2.92511	0.0034433	0.00799853	0	FigR	K562_ARID3A_CRISPRi-RNA-seq	CCDC142
161.974	-1.878	0.327984	-5.72589	1.02894e-08	3.92496e-08	0	FigR	K562_ARID3A_CRISPRi-RNA-seq	CCDC15
102.403	-1.44383	0.428925	-3.36616	0.000762238	0.00193241	0	FigR	K562_ARID3A_CRISPRi-RNA-seq	CCDC150
147.625	-1.85903	0.351016	-5.29614	1.18277e-07	4.21789e-07	0	FigR	K562_ARID3A_CRISPRi-RNA-seq	CCDC152
242.819	1.14256	0.265055	4.31067	1.62764e-05	4.89004e-05	0	FigR	K562_ARID3A_CRISPRi-RNA-seq	CCDC159
327.924	0.971663	0.223801	4.34163	1.41428e-05	4.27015e-05	0	FigR	K562_ARID3A_CRISPRi-RNA-seq	CCDC167
190.696	-1.71936	0.301258	-5.70728	1.14798e-08	4.36012e-08	0	FigR	K562_ARID3A_CRISPRi-RNA-seq	CCDC169
45.69	2.37438	0.689806	3.4421	0.000577218	0.00148518	0	FigR	K562_ARID3A_CRISPRi-RNA-seq	CCDC173
577.422	-0.539131	0.168421	-3.20109	0.00136908	0.00336767	0	FigR	K562_ARID3A_CRISPRi-RNA-seq	CCDC174
430.059	-1.48743	0.203499	-7.3093	2.68531e-13	1.31007e-12	0	FigR	K562_ARID3A_CRISPRi-RNA-seq	CCDC18
28.1052	4.4364	1.15196	3.85117	0.000117555	0.000325629	0	FigR	K562_ARID3A_CRISPRi-RNA-seq	CCDC183
10.8411	7.12229	2.42853	2.93275	0.0033597	0.00782799	0	FigR	K562_ARID3A_CRISPRi-RNA-seq	CCDC188
1321.98	0.788869	0.109481	7.20551	5.78273e-13	2.77929e-12	0	FigR	K562_ARID3A_CRISPRi-RNA-seq	CCDC22
184.503	1.6766	0.313831	5.34235	9.17495e-08	3.30445e-07	0	FigR	K562_ARID3A_CRISPRi-RNA-seq	CCDC24
291.664	-0.728886	0.240551	-3.03006	0.00244504	0.00580909	0	FigR	K562_ARID3A_CRISPRi-RNA-seq	CCDC28A
704.965	0.829468	0.155691	5.32766	9.94849e-08	3.56773e-07	0	FigR	K562_ARID3A_CRISPRi-RNA-seq	CCDC28B
440.636	-0.669691	0.18722	-3.57703	0.000347515	0.000916653	0	FigR	K562_ARID3A_CRISPRi-RNA-seq	CCDC43
3226.93	-0.441358	0.0717864	-6.14822	7.83574e-10	3.21783e-09	0	FigR	K562_ARID3A_CRISPRi-RNA-seq	CCDC47
554.775	-1.17706	0.167391	-7.03176	2.03939e-12	9.55043e-12	0	FigR	K562_ARID3A_CRISPRi-RNA-seq	CCDC59
1755.97	-1.31169	0.0949637	-13.8126	2.14037e-43	2.59474e-42	0	FigR	K562_ARID3A_CRISPRi-RNA-seq	CCDC6
843.698	0.941518	0.138882	6.77924	1.20807e-11	5.44323e-11	0	FigR	K562_ARID3A_CRISPRi-RNA-seq	CCDC61
261.788	-1.6451	0.251941	-6.52972	6.58931e-11	2.86609e-10	0	FigR	K562_ARID3A_CRISPRi-RNA-seq	CCDC66
746.059	1.59135	0.153289	10.3814	3.013e-25	2.26263e-24	0	FigR	K562_ARID3A_CRISPRi-RNA-seq	CCDC69
644.017	1.03887	0.156613	6.63336	3.28132e-11	1.4498e-10	0	FigR	K562_ARID3A_CRISPRi-RNA-seq	CCDC71
6488.43	0.682126	0.0552553	12.345	5.18406e-35	5.13976e-34	0	FigR	K562_ARID3A_CRISPRi-RNA-seq	CCDC71L
220.463	0.812671	0.277435	2.92923	0.003398	0.00790426	0	FigR	K562_ARID3A_CRISPRi-RNA-seq	CCDC74A
124.712	2.25259	0.401588	5.6092	2.03268e-08	7.61368e-08	0	FigR	K562_ARID3A_CRISPRi-RNA-seq	CCDC74B
398.627	0.985619	0.203004	4.85517	1.20285e-06	3.98523e-06	0	FigR	K562_ARID3A_CRISPRi-RNA-seq	CCDC78
193.145	3.17193	0.346738	9.14791	5.80469e-20	3.69446e-19	0	FigR	K562_ARID3A_CRISPRi-RNA-seq	CCDC80
2768.28	2.23728	0.0853094	26.2255	1.36138e-151	9.26891e-150	0	FigR	K562_ARID3A_CRISPRi-RNA-seq	CCDC85B
1048.64	0.724264	0.120942	5.98851	2.11775e-09	8.44673e-09	0	FigR	K562_ARID3A_CRISPRi-RNA-seq	CCDC85C
881.036	2.24298	0.145491	15.4166	1.26515e-53	1.93399e-52	0	FigR	K562_ARID3A_CRISPRi-RNA-seq	CCDC88B
462.069	-0.808604	0.184788	-4.37585	1.2096e-05	3.67199e-05	0	FigR	K562_ARID3A_CRISPRi-RNA-seq	CCDC91
569.716	2.99486	0.194289	15.4145	1.30864e-53	1.99881e-52	0	FigR	K562_ARID3A_CRISPRi-RNA-seq	CCDC92
948.632	1.60559	0.135244	11.8718	1.65858e-32	1.54014e-31	0	FigR	K562_ARID3A_CRISPRi-RNA-seq	CCDC94
1459.24	1.32039	0.105013	12.5736	2.95046e-36	3.00768e-35	0	FigR	K562_ARID3A_CRISPRi-RNA-seq	CCDC97
2109.11	0.790798	0.0868553	9.10478	8.64435e-20	5.45662e-19	0	FigR	K562_ARID3A_CRISPRi-RNA-seq	CCHCR1
17.9362	-3.36311	1.1474	-2.93107	0.00337795	0.00786455	0	FigR	K562_ARID3A_CRISPRi-RNA-seq	CCL26
3880.66	-0.634368	0.0664006	-9.55365	1.25207e-21	8.36116e-21	0	FigR	K562_ARID3A_CRISPRi-RNA-seq	CCNA2
3210.24	-0.298888	0.0733946	-4.07235	4.65421e-05	0.000134116	0	FigR	K562_ARID3A_CRISPRi-RNA-seq	CCNB1
812.913	-1.55502	0.138094	-11.2606	2.0546e-29	1.74698e-28	0	FigR	K562_ARID3A_CRISPRi-RNA-seq	CCNB1IP1
1658.94	-0.730014	0.0965131	-7.56388	3.91227e-14	1.98858e-13	0	FigR	K562_ARID3A_CRISPRi-RNA-seq	CCNB2
884.415	-1.35532	0.132859	-10.2012	1.95929e-24	1.43002e-23	0	FigR	K562_ARID3A_CRISPRi-RNA-seq	CCNC
143.809	-1.7821	0.356034	-5.00543	5.57387e-07	1.89468e-06	0	FigR	K562_ARID3A_CRISPRi-RNA-seq	CCND1
3152.15	-3.78544	0.08567	-44.1863	0	0	0	FigR	K562_ARID3A_CRISPRi-RNA-seq	CCND2
11639.2	1.75331	0.0497963	35.2096	1.42809e-271	3.02869e-269	0	FigR	K562_ARID3A_CRISPRi-RNA-seq	CCND3
1513.98	0.654168	0.101195	6.46444	1.01677e-10	4.3761e-10	0	FigR	K562_ARID3A_CRISPRi-RNA-seq	CCNDBP1
868.227	0.598814	0.136283	4.39392	1.11327e-05	3.38735e-05	0	FigR	K562_ARID3A_CRISPRi-RNA-seq	CCNE1
179.535	-1.64642	0.308769	-5.33219	9.70333e-08	3.48523e-07	0	FigR	K562_ARID3A_CRISPRi-RNA-seq	CCNE2
4214.63	0.544657	0.0671067	8.11629	4.80654e-16	2.6371e-15	0	FigR	K562_ARID3A_CRISPRi-RNA-seq	CCNF
2949.7	-1.01672	0.0739869	-13.7418	5.70062e-43	6.83888e-42	0	FigR	K562_ARID3A_CRISPRi-RNA-seq	CCNG1
5660.01	-0.354592	0.0572883	-6.1896	6.03185e-10	2.49593e-09	0	FigR	K562_ARID3A_CRISPRi-RNA-seq	CCNI
367.862	-0.864967	0.206752	-4.18358	2.86948e-05	8.43608e-05	0	FigR	K562_ARID3A_CRISPRi-RNA-seq	CCNJ
1232.2	-1.11872	0.111798	-10.0066	1.42598e-23	1.01156e-22	0	FigR	K562_ARID3A_CRISPRi-RNA-seq	CCNL1
640.15	-1.27857	0.157242	-8.13126	4.2484e-16	2.33504e-15	0	FigR	K562_ARID3A_CRISPRi-RNA-seq	CCNT2
548.507	-1.35187	0.175028	-7.72372	1.12985e-14	5.86243e-14	0	FigR	K562_ARID3A_CRISPRi-RNA-seq	CCP110
236.869	1.45277	0.278895	5.20901	1.89853e-07	6.68634e-07	0	FigR	K562_ARID3A_CRISPRi-RNA-seq	CCR10
1379.42	1.85298	0.110764	16.7291	8.04602e-63	1.45975e-61	0	FigR	K562_ARID3A_CRISPRi-RNA-seq	CCS
500.78	-1.2201	0.177909	-6.85798	6.98405e-12	3.18573e-11	0	FigR	K562_ARID3A_CRISPRi-RNA-seq	CCSAP
5979.1	-0.482877	0.0563062	-8.57592	9.83018e-18	5.74704e-17	0	FigR	K562_ARID3A_CRISPRi-RNA-seq	CCT2
6927.13	-0.571731	0.0548977	-10.4145	2.12958e-25	1.6097e-24	0	FigR	K562_ARID3A_CRISPRi-RNA-seq	CCT4
6600.54	-0.268846	0.0544779	-4.93496	8.01675e-07	2.69381e-06	0	FigR	K562_ARID3A_CRISPRi-RNA-seq	CCT6A
11895	0.414427	0.0478025	8.66957	4.33755e-18	2.57918e-17	0	FigR	K562_ARID3A_CRISPRi-RNA-seq	CCT7
8710.18	-0.831904	0.0501321	-16.5942	7.67013e-62	1.36604e-60	0	FigR	K562_ARID3A_CRISPRi-RNA-seq	CCT8
1170.07	-0.563745	0.119232	-4.72812	2.26603e-06	7.33646e-06	0	FigR	K562_ARID3A_CRISPRi-RNA-seq	CCZ1
273.25	-0.812327	0.246645	-3.2935	0.000989486	0.00247754	0	FigR	K562_ARID3A_CRISPRi-RNA-seq	CCZ1B
16.0272	5.22482	1.79178	2.91599	0.00354567	0.00822183	0	FigR	K562_ARID3A_CRISPRi-RNA-seq	CD200R1
33.3344	-3.23572	0.824442	-3.92474	8.6823e-05	0.000243609	0	FigR	K562_ARID3A_CRISPRi-RNA-seq	CD226
513.565	2.24294	0.189422	11.841	2.39655e-32	2.21094e-31	0	FigR	K562_ARID3A_CRISPRi-RNA-seq	CD276
1875.52	-1.20914	0.0919184	-13.1545	1.60325e-39	1.78525e-38	0	FigR	K562_ARID3A_CRISPRi-RNA-seq	CD2AP
2145.78	0.776083	0.090101	8.61348	7.08748e-18	4.17665e-17	0	FigR	K562_ARID3A_CRISPRi-RNA-seq	CD2BP2
2536.95	1.88872	0.0835398	22.6086	3.56995e-113	1.50044e-111	0	FigR	K562_ARID3A_CRISPRi-RNA-seq	CD320
711.913	1.55686	0.157831	9.86408	5.9577e-23	4.15283e-22	0	FigR	K562_ARID3A_CRISPRi-RNA-seq	CD37
683.134	0.666052	0.153027	4.35253	1.34577e-05	4.06996e-05	0	FigR	K562_ARID3A_CRISPRi-RNA-seq	CD3EAP
3197.38	-1.19796	0.071849	-16.6733	2.04941e-62	3.68195e-61	0	FigR	K562_ARID3A_CRISPRi-RNA-seq	CD46
513.388	1.02426	0.176364	5.80764	6.33605e-09	2.44625e-08	0	FigR	K562_ARID3A_CRISPRi-RNA-seq	CD52
214.395	-1.11475	0.277075	-4.02328	5.73933e-05	0.00016418	0	FigR	K562_ARID3A_CRISPRi-RNA-seq	CD58
7989.87	1.17969	0.0544303	21.6735	3.65059e-104	1.313e-102	0	FigR	K562_ARID3A_CRISPRi-RNA-seq	CD63
277.805	-2.36949	0.250555	-9.45697	3.17003e-21	2.09567e-20	0	FigR	K562_ARID3A_CRISPRi-RNA-seq	CD69
54.8985	-1.80292	0.585621	-3.07865	0.00207942	0.00498862	0	FigR	K562_ARID3A_CRISPRi-RNA-seq	CD74
79.9702	-1.83066	0.487744	-3.75333	0.000174503	0.00047531	0	FigR	K562_ARID3A_CRISPRi-RNA-seq	CD80
5356.12	1.07162	0.060664	17.6649	7.81275e-70	1.6381e-68	0	FigR	K562_ARID3A_CRISPRi-RNA-seq	CD81
741.38	3.64197	0.183149	19.8853	5.45496e-88	1.55084e-86	0	FigR	K562_ARID3A_CRISPRi-RNA-seq	CD82
192.041	1.58139	0.305714	5.17278	2.30639e-07	8.06886e-07	0	FigR	K562_ARID3A_CRISPRi-RNA-seq	CD83
792.022	2.7387	0.161519	16.9559	1.74079e-64	3.28082e-63	0	FigR	K562_ARID3A_CRISPRi-RNA-seq	CD84
1948.44	1.24496	0.0922872	13.4901	1.78823e-41	2.07905e-40	0	FigR	K562_ARID3A_CRISPRi-RNA-seq	CD99L2
5627.22	1.02331	0.0585369	17.4814	1.9857e-68	4.07544e-67	0	FigR	K562_ARID3A_CRISPRi-RNA-seq	CDC20
1271.87	-0.756867	0.111292	-6.80075	1.04079e-11	4.70677e-11	0	FigR	K562_ARID3A_CRISPRi-RNA-seq	CDC23
1618.14	-0.3626	0.0970079	-3.73784	0.000185604	0.000504135	0	FigR	K562_ARID3A_CRISPRi-RNA-seq	CDC25A
1819.13	0.526838	0.0921314	5.71833	1.07575e-08	4.09757e-08	0	FigR	K562_ARID3A_CRISPRi-RNA-seq	CDC25B
343.582	0.838284	0.222971	3.75961	0.000170178	0.000464353	0	FigR	K562_ARID3A_CRISPRi-RNA-seq	CDC26
1971.62	-1.06621	0.0909139	-11.7277	9.19091e-32	8.37026e-31	0	FigR	K562_ARID3A_CRISPRi-RNA-seq	CDC27
4427.13	1.56673	0.0656549	23.8631	7.41164e-126	3.75693e-124	0	FigR	K562_ARID3A_CRISPRi-RNA-seq	CDC34
625.557	-0.700696	0.157313	-4.45416	8.42222e-06	2.58954e-05	0	FigR	K562_ARID3A_CRISPRi-RNA-seq	CDC40
4286.86	-0.579988	0.0639849	-9.06446	1.25228e-19	7.84842e-19	0	FigR	K562_ARID3A_CRISPRi-RNA-seq	CDC42
4575.42	-0.911449	0.0628778	-14.4956	1.29212e-47	1.72137e-46	0	FigR	K562_ARID3A_CRISPRi-RNA-seq	CDC42BPA
1816.15	0.414334	0.102645	4.03656	5.42411e-05	0.000155476	0	FigR	K562_ARID3A_CRISPRi-RNA-seq	CDC42BPB
1267.27	1.2616	0.113511	11.1144	1.06729e-28	8.90661e-28	0	FigR	K562_ARID3A_CRISPRi-RNA-seq	CDC42BPG
3843.66	1.01478	0.0699507	14.5071	1.092e-47	1.46003e-46	0	FigR	K562_ARID3A_CRISPRi-RNA-seq	CDC42EP1
265.606	3.10427	0.29574	10.4966	8.95197e-26	6.84512e-25	0	FigR	K562_ARID3A_CRISPRi-RNA-seq	CDC42EP2
1225.84	1.27584	0.114677	11.1254	9.433e-29	7.89693e-28	0	FigR	K562_ARID3A_CRISPRi-RNA-seq	CDC42EP4
3730.35	-0.735464	0.0680099	-10.8141	2.95244e-27	2.36747e-26	0	FigR	K562_ARID3A_CRISPRi-RNA-seq	CDC42SE1
1168.65	-0.57737	0.11381	-5.0731	3.91391e-07	1.34856e-06	0	FigR	K562_ARID3A_CRISPRi-RNA-seq	CDC42SE2
5946.05	-0.322058	0.0563281	-5.71753	1.08084e-08	4.11358e-08	0	FigR	K562_ARID3A_CRISPRi-RNA-seq	CDC45
1846.35	-0.598877	0.0927103	-6.45966	1.04939e-10	4.51337e-10	0	FigR	K562_ARID3A_CRISPRi-RNA-seq	CDC5L
831.593	-1.48433	0.136192	-10.8987	1.16859e-27	9.486e-27	0	FigR	K562_ARID3A_CRISPRi-RNA-seq	CDC7
1038.56	-1.30033	0.120926	-10.7531	5.7316e-27	4.54464e-26	0	FigR	K562_ARID3A_CRISPRi-RNA-seq	CDCA2
1567.27	0.397441	0.0991598	4.00809	6.1213e-05	0.000174566	0	FigR	K562_ARID3A_CRISPRi-RNA-seq	CDCA4
1426.02	-2.07063	0.106771	-19.3932	8.80366e-84	2.33721e-82	0	FigR	K562_ARID3A_CRISPRi-RNA-seq	CDCA7
116.144	-4.40949	0.482153	-9.14544	5.93902e-20	3.77735e-19	0	FigR	K562_ARID3A_CRISPRi-RNA-seq	CDCA7L
1143.54	1.64562	0.120273	13.6824	1.29399e-42	1.53343e-41	0	FigR	K562_ARID3A_CRISPRi-RNA-seq	CDH24
53.1051	6.96643	1.54662	4.50429	6.65957e-06	2.06514e-05	0	FigR	K562_ARID3A_CRISPRi-RNA-seq	CDH4
21.6557	3.62075	1.16308	3.11307	0.00185155	0.00447159	0	FigR	K562_ARID3A_CRISPRi-RNA-seq	CDHR5
27.0668	4.97723	1.30211	3.82244	0.000132138	0.000364435	0	FigR	K562_ARID3A_CRISPRi-RNA-seq	CDIP1
2701.48	2.49745	0.0858965	29.0751	7.41097e-186	7.68202e-184	0	FigR	K562_ARID3A_CRISPRi-RNA-seq	CDIPT
2131.65	-1.55608	0.0863031	-18.0304	1.12504e-72	2.48898e-71	0	FigR	K562_ARID3A_CRISPRi-RNA-seq	CDK1
1654.19	0.39488	0.100184	3.94155	8.09554e-05	0.000227873	0	FigR	K562_ARID3A_CRISPRi-RNA-seq	CDK10
1865.84	1.57746	0.0962428	16.3904	2.23922e-60	3.88307e-59	0	FigR	K562_ARID3A_CRISPRi-RNA-seq	CDK11A
2682.77	1.45034	0.0801362	18.0984	3.27916e-73	7.31605e-72	0	FigR	K562_ARID3A_CRISPRi-RNA-seq	CDK11B
3426.59	-0.519414	0.069393	-7.4851	7.14936e-14	3.60221e-13	0	FigR	K562_ARID3A_CRISPRi-RNA-seq	CDK12
3880.3	0.799774	0.0701535	11.4003	4.16537e-30	3.60654e-29	0	FigR	K562_ARID3A_CRISPRi-RNA-seq	CDK16
806.271	-0.656135	0.137647	-4.76681	1.87164e-06	6.10026e-06	0	FigR	K562_ARID3A_CRISPRi-RNA-seq	CDK17
57.5685	2.12468	0.599868	3.54191	0.000397234	0.00104125	0	FigR	K562_ARID3A_CRISPRi-RNA-seq	CDK20
859.76	0.396787	0.137779	2.87989	0.00397817	0.0091557	0	FigR	K562_ARID3A_CRISPRi-RNA-seq	CDK2AP1
2536.83	2.188	0.0871451	25.1076	4.10986e-139	2.51096e-137	0	FigR	K562_ARID3A_CRISPRi-RNA-seq	CDK2AP2
5504.86	0.567927	0.0583183	9.73841	2.0676e-22	1.41399e-21	0	FigR	K562_ARID3A_CRISPRi-RNA-seq	CDK4
903.045	1.60988	0.135008	11.9244	8.83592e-33	8.29255e-32	0	FigR	K562_ARID3A_CRISPRi-RNA-seq	CDK5
2820.09	-0.689291	0.0751894	-9.1674	4.84544e-20	3.09247e-19	0	FigR	K562_ARID3A_CRISPRi-RNA-seq	CDK5RAP2
3208.07	0.254618	0.0777426	3.27514	0.00105611	0.0026372	0	FigR	K562_ARID3A_CRISPRi-RNA-seq	CDK5RAP3
4508.37	-2.27576	0.065654	-34.6629	2.85205e-263	5.71992e-261	0	FigR	K562_ARID3A_CRISPRi-RNA-seq	CDK6
721.578	-1.10664	0.145915	-7.58416	3.34638e-14	1.70564e-13	0	FigR	K562_ARID3A_CRISPRi-RNA-seq	CDKAL1
43.1201	-1.97019	0.676682	-2.91155	0.00359645	0.0083312	0	FigR	K562_ARID3A_CRISPRi-RNA-seq	CDKL1
341.067	1.58784	0.226065	7.02384	2.15846e-12	1.00927e-11	0	FigR	K562_ARID3A_CRISPRi-RNA-seq	CDKN1A
707.269	0.447932	0.146936	3.04847	0.00230007	0.00549153	0	FigR	K562_ARID3A_CRISPRi-RNA-seq	CDKN2AIPNL
3986.82	1.71071	0.0683184	25.0402	2.22978e-138	1.33577e-136	0	FigR	K562_ARID3A_CRISPRi-RNA-seq	CDKN2C
241.286	2.02291	0.285029	7.0972	1.27307e-12	6.02756e-12	0	FigR	K562_ARID3A_CRISPRi-RNA-seq	CDKN2D
8179.51	0.288139	0.0516524	5.57841	2.42723e-08	9.0511e-08	0	FigR	K562_ARID3A_CRISPRi-RNA-seq	CDT1
2864.22	-0.745906	0.0807893	-9.23274	2.63797e-20	1.69889e-19	0	FigR	K562_ARID3A_CRISPRi-RNA-seq	CDV3
1238.76	-0.341831	0.110649	-3.08934	0.00200602	0.00482506	0	FigR	K562_ARID3A_CRISPRi-RNA-seq	CDYL
3558.5	0.795545	0.0704319	11.2952	1.38532e-29	1.18227e-28	0	FigR	K562_ARID3A_CRISPRi-RNA-seq	CEBPB
492.903	1.93824	0.195934	9.89232	4.49505e-23	3.14517e-22	0	FigR	K562_ARID3A_CRISPRi-RNA-seq	CEBPD
1724.53	-1.34546	0.0954856	-14.0908	4.32928e-45	5.45998e-44	0	FigR	K562_ARID3A_CRISPRi-RNA-seq	CEBPG
1376.64	-1.05361	0.105256	-10.01	1.3775e-23	9.77545e-23	0	FigR	K562_ARID3A_CRISPRi-RNA-seq	CEBPZ
772.674	-1.87272	0.142765	-13.1175	2.61518e-39	2.88765e-38	0	FigR	K562_ARID3A_CRISPRi-RNA-seq	CEBPZOS
64.5393	-1.58306	0.532914	-2.97058	0.00297241	0.00698559	0	FigR	K562_ARID3A_CRISPRi-RNA-seq	CECR2
737.45	0.852904	0.14514	5.8764	4.19273e-09	1.63725e-08	0	FigR	K562_ARID3A_CRISPRi-RNA-seq	CECR5
30.2433	-8.62412	1.64902	-5.22983	1.69666e-07	5.996e-07	0	FigR	K562_ARID3A_CRISPRi-RNA-seq	CELA3A
16.2848	-7.73103	1.8245	-4.23734	2.26188e-05	6.71179e-05	0	FigR	K562_ARID3A_CRISPRi-RNA-seq	CELA3B
1331.64	0.945296	0.113995	8.29241	1.10981e-16	6.23163e-16	0	FigR	K562_ARID3A_CRISPRi-RNA-seq	CELF2
4090.24	0.971787	0.0702948	13.8245	1.8148e-43	2.20585e-42	0	FigR	K562_ARID3A_CRISPRi-RNA-seq	CELSR2
565.225	-0.954058	0.164529	-5.79872	6.6823e-09	2.5767e-08	0	FigR	K562_ARID3A_CRISPRi-RNA-seq	CENPA
4240.26	1.51978	0.0691656	21.9731	5.21257e-107	1.96681e-105	0	FigR	K562_ARID3A_CRISPRi-RNA-seq	CENPB
735.75	-2.01044	0.153063	-13.1347	2.08199e-39	2.30858e-38	0	FigR	K562_ARID3A_CRISPRi-RNA-seq	CENPC
1593.11	-2.18154	0.101638	-21.4639	3.38687e-102	1.18131e-100	0	FigR	K562_ARID3A_CRISPRi-RNA-seq	CENPE
4394.77	-1.66336	0.0675089	-24.6391	4.81788e-134	2.71849e-132	0	FigR	K562_ARID3A_CRISPRi-RNA-seq	CENPF
997.058	-1.90209	0.125828	-15.1166	1.25925e-51	1.83671e-50	0	FigR	K562_ARID3A_CRISPRi-RNA-seq	CENPH
242.248	-1.24412	0.264769	-4.69889	2.61577e-06	8.42297e-06	0	FigR	K562_ARID3A_CRISPRi-RNA-seq	CENPI
702.801	-1.89336	0.154791	-12.2317	2.10383e-34	2.05276e-33	0	FigR	K562_ARID3A_CRISPRi-RNA-seq	CENPJ
409.508	-2.24229	0.202175	-11.0908	1.3897e-28	1.15553e-27	0	FigR	K562_ARID3A_CRISPRi-RNA-seq	CENPK
537.969	-1.04333	0.17077	-6.10957	9.98995e-10	4.07978e-09	0	FigR	K562_ARID3A_CRISPRi-RNA-seq	CENPL
698.588	0.887064	0.150645	5.88845	3.89828e-09	1.52647e-08	0	FigR	K562_ARID3A_CRISPRi-RNA-seq	CENPM
864.301	-0.529319	0.132413	-3.99747	6.40223e-05	0.000182296	0	FigR	K562_ARID3A_CRISPRi-RNA-seq	CENPN
208.396	-2.10078	0.289212	-7.26379	3.76398e-13	1.82665e-12	0	FigR	K562_ARID3A_CRISPRi-RNA-seq	CENPQ
4717.64	2.16755	0.0665449	32.5727	9.98573e-233	1.56141e-230	0	FigR	K562_ARID3A_CRISPRi-RNA-seq	CENPT
933.979	-1.74271	0.137599	-12.6651	9.22752e-37	9.57037e-36	0	FigR	K562_ARID3A_CRISPRi-RNA-seq	CENPU
1764.92	0.393301	0.0936144	4.20128	2.65407e-05	7.82397e-05	0	FigR	K562_ARID3A_CRISPRi-RNA-seq	CEP104
700.57	-1.15289	0.343842	-3.35296	0.000799513	0.00202158	0	FigR	K562_ARID3A_CRISPRi-RNA-seq	CEP120
1518.18	1.49908	0.109511	13.6889	1.18282e-42	1.40439e-41	0	FigR	K562_ARID3A_CRISPRi-RNA-seq	CEP131
417.038	-1.16419	0.193959	-6.00226	1.94586e-09	7.77966e-09	0	FigR	K562_ARID3A_CRISPRi-RNA-seq	CEP135
932.543	-1.41816	0.12806	-11.0742	1.67358e-28	1.38534e-27	0	FigR	K562_ARID3A_CRISPRi-RNA-seq	CEP152
167.147	-1.10845	0.316765	-3.49929	0.000466495	0.00121452	0	FigR	K562_ARID3A_CRISPRi-RNA-seq	CEP162
2102	-1.48793	0.087282	-17.0474	3.65718e-65	6.97094e-64	0	FigR	K562_ARID3A_CRISPRi-RNA-seq	CEP170
1439.25	1.41595	0.111354	12.7158	4.83213e-37	5.03715e-36	0	FigR	K562_ARID3A_CRISPRi-RNA-seq	CEP170B
1772.79	-1.38496	0.0935179	-14.8096	1.27022e-49	1.78362e-48	0	FigR	K562_ARID3A_CRISPRi-RNA-seq	CEP192
574.703	-2.0034	0.167334	-11.9724	4.95734e-33	4.68585e-32	0	FigR	K562_ARID3A_CRISPRi-RNA-seq	CEP290
917.178	-2.07674	0.132199	-15.7091	1.30964e-55	2.07062e-54	0	FigR	K562_ARID3A_CRISPRi-RNA-seq	CEP295
2251.76	-1.41061	0.0837837	-16.8363	1.32309e-63	2.45104e-62	0	FigR	K562_ARID3A_CRISPRi-RNA-seq	CEP350
699.897	-1.82084	0.15181	-11.9942	3.81129e-33	3.61554e-32	0	FigR	K562_ARID3A_CRISPRi-RNA-seq	CEP44
315.011	-0.80723	0.229352	-3.51961	0.000432184	0.00112901	0	FigR	K562_ARID3A_CRISPRi-RNA-seq	CEP55
1505.43	-1.45516	0.101845	-14.288	2.59842e-46	3.36682e-45	0	FigR	K562_ARID3A_CRISPRi-RNA-seq	CEP57
512.272	-1.52206	0.185015	-8.22667	1.92487e-16	1.07201e-15	0	FigR	K562_ARID3A_CRISPRi-RNA-seq	CEP57L1
334.378	-1.7597	0.221494	-7.94467	1.94704e-15	1.04281e-14	0	FigR	K562_ARID3A_CRISPRi-RNA-seq	CEP70
753.101	-1.04127	0.144161	-7.22294	5.08757e-13	2.45542e-12	0	FigR	K562_ARID3A_CRISPRi-RNA-seq	CEP72
352.606	-0.713122	0.211047	-3.37896	0.000727598	0.00185074	0	FigR	K562_ARID3A_CRISPRi-RNA-seq	CEP76
304.723	-1.78177	0.233812	-7.62052	2.52662e-14	1.29389e-13	0	FigR	K562_ARID3A_CRISPRi-RNA-seq	CEP83
395.134	-1.33759	0.201154	-6.64959	2.93906e-11	1.30107e-10	0	FigR	K562_ARID3A_CRISPRi-RNA-seq	CEP85L
601.72	0.665304	0.16072	4.13952	3.48037e-05	0.000101405	0	FigR	K562_ARID3A_CRISPRi-RNA-seq	CEP89
682.29	-1.32858	0.150881	-8.80554	1.3023e-18	7.88344e-18	0	FigR	K562_ARID3A_CRISPRi-RNA-seq	CEP95
307.411	-1.89417	0.234416	-8.08037	6.45686e-16	3.53203e-15	0	FigR	K562_ARID3A_CRISPRi-RNA-seq	CEP97
687.341	-0.612352	0.148314	-4.12876	3.64724e-05	0.000105993	0	FigR	K562_ARID3A_CRISPRi-RNA-seq	CEPT1
2329.86	1.65878	0.0856454	19.368	1.43849e-83	3.80799e-82	0	FigR	K562_ARID3A_CRISPRi-RNA-seq	CERCAM
788.855	1.24177	0.142856	8.6924	3.54853e-18	2.12027e-17	0	FigR	K562_ARID3A_CRISPRi-RNA-seq	CERK
6118.35	0.727765	0.0585995	12.4193	2.05337e-35	2.05907e-34	0	FigR	K562_ARID3A_CRISPRi-RNA-seq	CERS2
234.13	1.61865	0.277363	5.83585	5.35176e-09	2.07535e-08	0	FigR	K562_ARID3A_CRISPRi-RNA-seq	CERS4
962.443	1.08909	0.127901	8.51517	1.66347e-17	9.64873e-17	0	FigR	K562_ARID3A_CRISPRi-RNA-seq	CERS5
581.884	-1.43143	0.174917	-8.18344	2.7585e-16	1.52982e-15	0	FigR	K562_ARID3A_CRISPRi-RNA-seq	CERS6
2461.67	1.11177	0.0818557	13.5821	5.11244e-42	6.00062e-41	0	FigR	K562_ARID3A_CRISPRi-RNA-seq	CES2
330.392	-1.22917	0.219925	-5.58906	2.28299e-08	8.52701e-08	0	FigR	K562_ARID3A_CRISPRi-RNA-seq	CETN3
52.7047	6.95541	1.54684	4.49652	6.90735e-06	2.13802e-05	0	FigR	K562_ARID3A_CRISPRi-RNA-seq	CFAP157
1663.1	1.84285	0.101163	18.2166	3.81343e-74	8.57023e-73	0	FigR	K562_ARID3A_CRISPRi-RNA-seq	CFD
504.995	0.540088	0.176578	3.05864	0.00222347	0.00531966	0	FigR	K562_ARID3A_CRISPRi-RNA-seq	CFDP1
1628.47	0.350574	0.0996923	3.51656	0.000437174	0.00114157	0	FigR	K562_ARID3A_CRISPRi-RNA-seq	CFH
1849.49	-0.403308	0.0909612	-4.43385	9.25648e-06	2.83612e-05	0	FigR	K562_ARID3A_CRISPRi-RNA-seq	CFLAR
1261.93	-0.709282	0.115832	-6.12336	9.16244e-10	3.74931e-09	0	FigR	K562_ARID3A_CRISPRi-RNA-seq	CGGBP1
1677.19	0.29432	0.0984022	2.991	0.00278069	0.00655926	0	FigR	K562_ARID3A_CRISPRi-RNA-seq	CH507-9B2.3
1435.08	0.887172	0.104059	8.52567	1.51922e-17	8.82315e-17	0	FigR	K562_ARID3A_CRISPRi-RNA-seq	CH507-9B2.5
3880.16	0.491926	0.0666793	7.37749	1.61295e-13	7.96591e-13	0	FigR	K562_ARID3A_CRISPRi-RNA-seq	CHAF1A
1256.51	-0.485051	0.108984	-4.45066	8.56056e-06	2.63164e-05	0	FigR	K562_ARID3A_CRISPRi-RNA-seq	CHAF1B
797.808	1.1187	0.141551	7.90314	2.71961e-15	1.44693e-14	0	FigR	K562_ARID3A_CRISPRi-RNA-seq	CHCHD1
966.336	-1.23844	0.317177	-3.90456	9.43963e-05	0.000263975	0	FigR	K562_ARID3A_CRISPRi-RNA-seq	CHCHD10
614.659	1.1316	0.160965	7.03009	2.06402e-12	9.66089e-12	0	FigR	K562_ARID3A_CRISPRi-RNA-seq	CHCHD5
1982.27	-1.51484	0.0907595	-16.6907	1.53218e-62	2.75807e-61	0	FigR	K562_ARID3A_CRISPRi-RNA-seq	CHD1
3266.81	0.860613	0.0717827	11.9891	4.05081e-33	3.84078e-32	0	FigR	K562_ARID3A_CRISPRi-RNA-seq	CHD3
2475.24	-0.847553	0.0796884	-10.6358	2.02984e-26	1.58563e-25	0	FigR	K562_ARID3A_CRISPRi-RNA-seq	CHD7
26.3778	-2.94679	0.961461	-3.06491	0.00217735	0.00521744	0	FigR	K562_ARID3A_CRISPRi-RNA-seq	CHDH
1293.91	-1.38922	0.112504	-12.3483	4.97806e-35	4.9435e-34	0	FigR	K562_ARID3A_CRISPRi-RNA-seq	CHEK1
5487.94	1.34804	0.0600224	22.459	1.04611e-111	4.25147e-110	0	FigR	K562_ARID3A_CRISPRi-RNA-seq	CHERP
1366.37	0.896375	0.106819	8.39156	4.79722e-17	2.73274e-16	0	FigR	K562_ARID3A_CRISPRi-RNA-seq	CHFR
320.342	0.816284	0.228332	3.57498	0.000350254	0.000923483	0	FigR	K562_ARID3A_CRISPRi-RNA-seq	CHIC2
2932.83	0.898435	0.0752301	11.9425	7.10587e-33	6.68589e-32	0	FigR	K562_ARID3A_CRISPRi-RNA-seq	CHID1
942.039	1.08643	0.140211	7.74849	9.29899e-15	4.8454e-14	0	FigR	K562_ARID3A_CRISPRi-RNA-seq	CHKA
2853.49	-2.06654	0.0770253	-26.8293	1.47123e-158	1.08583e-156	0	FigR	K562_ARID3A_CRISPRi-RNA-seq	CHML
4339.36	1.77532	0.0663949	26.7388	1.66585e-157	1.20536e-155	0	FigR	K562_ARID3A_CRISPRi-RNA-seq	CHMP1A
1825.03	0.784872	0.0929762	8.44164	3.12904e-17	1.79409e-16	0	FigR	K562_ARID3A_CRISPRi-RNA-seq	CHMP2A
254.783	-1.05142	0.265949	-3.95345	7.70311e-05	0.000217291	0	FigR	K562_ARID3A_CRISPRi-RNA-seq	CHMP2B
1344.39	0.626504	0.11365	5.51258	3.5361e-08	1.30307e-07	0	FigR	K562_ARID3A_CRISPRi-RNA-seq	CHMP3
593.531	1.18478	0.16749	7.07377	1.50786e-12	7.10637e-12	0	FigR	K562_ARID3A_CRISPRi-RNA-seq	CHMP4A
1942.82	1.3505	0.0938693	14.387	6.24569e-47	8.21964e-46	0	FigR	K562_ARID3A_CRISPRi-RNA-seq	CHMP4B
1084.52	1.5725	0.122829	12.8024	1.58926e-37	1.67755e-36	0	FigR	K562_ARID3A_CRISPRi-RNA-seq	CHMP6
1088.1	0.861982	0.119134	7.23541	4.64127e-13	2.24413e-12	0	FigR	K562_ARID3A_CRISPRi-RNA-seq	CHMP7
3386.1	1.89275	0.0752632	25.1484	1.47201e-139	9.02328e-138	0	FigR	K562_ARID3A_CRISPRi-RNA-seq	CHPF
215.103	0.908181	0.292919	3.10045	0.00193228	0.00465559	0	FigR	K562_ARID3A_CRISPRi-RNA-seq	CHRNB1
2198.31	1.26409	0.0872317	14.4911	1.37831e-47	1.83486e-46	0	FigR	K562_ARID3A_CRISPRi-RNA-seq	CHST11
1865.62	1.84457	0.0958574	19.2429	1.61907e-82	4.21345e-81	0	FigR	K562_ARID3A_CRISPRi-RNA-seq	CHST12
878.588	1.47578	0.136207	10.8348	2.3555e-27	1.89539e-26	0	FigR	K562_ARID3A_CRISPRi-RNA-seq	CHST14
4787.27	1.23495	0.0624028	19.79	3.63259e-87	1.02017e-85	0	FigR	K562_ARID3A_CRISPRi-RNA-seq	CHST2
3902.74	0.603516	0.0663412	9.09715	9.27315e-20	5.84753e-19	0	FigR	K562_ARID3A_CRISPRi-RNA-seq	CHTF18
3305.2	0.394689	0.0711009	5.55111	2.83865e-08	1.05236e-07	0	FigR	K562_ARID3A_CRISPRi-RNA-seq	CHTF8
576.704	-0.570703	0.164073	-3.47835	0.000504504	0.00130776	0	FigR	K562_ARID3A_CRISPRi-RNA-seq	CHUK
2622.04	0.453015	0.0803286	5.63953	1.70519e-08	6.4209e-08	0	FigR	K562_ARID3A_CRISPRi-RNA-seq	CIAO1
1656.86	0.544516	0.0963683	5.65037	1.60107e-08	6.03625e-08	0	FigR	K562_ARID3A_CRISPRi-RNA-seq	CIAPIN1
7006.24	1.86682	0.0594758	31.388	2.95411e-216	4.06764e-214	0	FigR	K562_ARID3A_CRISPRi-RNA-seq	CIC
53.0596	1.99254	0.629265	3.16646	0.00154306	0.00376801	0	FigR	K562_ARID3A_CRISPRi-RNA-seq	CILP2
671.076	0.580765	0.151313	3.83817	0.000123956	0.000342535	0	FigR	K562_ARID3A_CRISPRi-RNA-seq	CINP
4673.38	0.393607	0.0639686	6.15313	7.59694e-10	3.12185e-09	0	FigR	K562_ARID3A_CRISPRi-RNA-seq	CIRBP
1151.88	1.7567	0.120313	14.601	2.76554e-48	3.73824e-47	0	FigR	K562_ARID3A_CRISPRi-RNA-seq	CISD3
4232.41	0.383533	0.064067	5.98644	2.1449e-09	8.54948e-09	0	FigR	K562_ARID3A_CRISPRi-RNA-seq	CISH
2051.27	0.520562	0.0957616	5.43602	5.44838e-08	1.98868e-07	0	FigR	K562_ARID3A_CRISPRi-RNA-seq	CITED2
157.035	2.9542	0.375661	7.86402	3.72005e-15	1.97068e-14	0	FigR	K562_ARID3A_CRISPRi-RNA-seq	CITED4
15973.7	1.3825	0.0452571	30.5476	6.08513e-205	7.63788e-203	0	FigR	K562_ARID3A_CRISPRi-RNA-seq	CIZ1
1137.48	-1.2568	0.117034	-10.7388	6.69397e-27	5.30316e-26	0	FigR	K562_ARID3A_CRISPRi-RNA-seq	CKAP2
590.179	-1.46043	0.163293	-8.94358	3.76758e-19	2.31719e-18	0	FigR	K562_ARID3A_CRISPRi-RNA-seq	CKAP2L
7005.6	-0.835791	0.054338	-15.3813	2.18366e-53	3.30251e-52	0	FigR	K562_ARID3A_CRISPRi-RNA-seq	CKAP5
8765.42	1.04995	0.0510881	20.5517	7.4293e-94	2.3116e-92	0	FigR	K562_ARID3A_CRISPRi-RNA-seq	CKB
558.632	0.75408	0.167399	4.50468	6.64717e-06	2.06164e-05	0	FigR	K562_ARID3A_CRISPRi-RNA-seq	CKLF
2380.44	-0.954998	0.0811538	-11.7678	5.72301e-32	5.23786e-31	0	FigR	K562_ARID3A_CRISPRi-RNA-seq	CLASP2
3374.85	1.43524	0.0723415	19.8397	1.35157e-87	3.82481e-86	0	FigR	K562_ARID3A_CRISPRi-RNA-seq	CLASRP
1311.67	-0.669087	0.108592	-6.16149	7.20654e-10	2.96737e-09	0	FigR	K562_ARID3A_CRISPRi-RNA-seq	CLCC1
174.063	1.27401	0.319815	3.98357	6.78873e-05	0.000192676	0	FigR	K562_ARID3A_CRISPRi-RNA-seq	CLCF1
3168.23	-1.19635	0.072567	-16.4862	4.61415e-61	8.10045e-60	0	FigR	K562_ARID3A_CRISPRi-RNA-seq	CLCN3
199.114	3.61145	0.360024	10.0311	1.11216e-23	7.91073e-23	0	FigR	K562_ARID3A_CRISPRi-RNA-seq	CLCN4
7685.28	1.4417	0.0541884	26.6053	5.8919e-156	4.19735e-154	0	FigR	K562_ARID3A_CRISPRi-RNA-seq	CLCN7
1028.49	1.50832	0.129568	11.6411	2.54568e-31	2.28455e-30	0	FigR	K562_ARID3A_CRISPRi-RNA-seq	CLDN15
38.9819	4.16442	0.922682	4.51339	6.37994e-06	1.98276e-05	0	FigR	K562_ARID3A_CRISPRi-RNA-seq	CLDN5
124.307	2.93794	0.424507	6.92083	4.48994e-12	2.06955e-11	0	FigR	K562_ARID3A_CRISPRi-RNA-seq	CLDN9
685.379	-0.508603	0.148698	-3.42039	0.000625323	0.00160159	0	FigR	K562_ARID3A_CRISPRi-RNA-seq	CLDND1
239.353	0.811016	0.2633	3.0802	0.00206862	0.00496592	0	FigR	K562_ARID3A_CRISPRi-RNA-seq	CLEC18B
38.54	-2.35455	0.724137	-3.25152	0.0011479	0.00284867	0	FigR	K562_ARID3A_CRISPRi-RNA-seq	CLGN
61.6086	-1.88486	0.562151	-3.35293	0.000799603	0.00202158	0	FigR	K562_ARID3A_CRISPRi-RNA-seq	CLHC1
22827.7	0.498723	0.0419144	11.8986	1.20331e-32	1.1236e-31	0	FigR	K562_ARID3A_CRISPRi-RNA-seq	CLIC1
1003.43	-0.81465	0.123743	-6.58338	4.59865e-11	2.01448e-10	0	FigR	K562_ARID3A_CRISPRi-RNA-seq	CLIC2
35.0002	3.7325	0.916615	4.07205	4.66011e-05	0.000134265	0	FigR	K562_ARID3A_CRISPRi-RNA-seq	CLIC3
2751.34	-1.42229	0.0775929	-18.3302	4.75119e-75	1.08361e-73	0	FigR	K562_ARID3A_CRISPRi-RNA-seq	CLIC4
1743.31	3.38307	0.120781	28.01	1.2287e-172	1.03519e-170	0	FigR	K562_ARID3A_CRISPRi-RNA-seq	CLIP2
63.3153	2.65659	0.609052	4.36184	1.28974e-05	3.90628e-05	0	FigR	K562_ARID3A_CRISPRi-RNA-seq	CLIP3
409.476	-0.808659	0.196096	-4.1238	3.72672e-05	0.000108232	0	FigR	K562_ARID3A_CRISPRi-RNA-seq	CLK1
1419.43	0.587147	0.104025	5.64429	1.65863e-08	6.24941e-08	0	FigR	K562_ARID3A_CRISPRi-RNA-seq	CLK3
220.282	-0.818075	0.272048	-3.0071	0.00263752	0.00623589	0	FigR	K562_ARID3A_CRISPRi-RNA-seq	CLK4
2251.11	-0.889923	0.0832774	-10.6863	1.18048e-26	9.3121e-26	0	FigR	K562_ARID3A_CRISPRi-RNA-seq	CLNS1A
578.257	-1.12861	0.163009	-6.92356	4.40419e-12	2.03256e-11	0	FigR	K562_ARID3A_CRISPRi-RNA-seq	CLOCK
498.87	1.24037	0.180658	6.86585	6.60958e-12	3.02089e-11	0	FigR	K562_ARID3A_CRISPRi-RNA-seq	CLP1
7.82518	-6.67369	2.19758	-3.03683	0.00239081	0.00568832	0	FigR	K562_ARID3A_CRISPRi-RNA-seq	CLPS
4447.4	2.03618	0.0684638	29.741	2.26822e-194	2.52114e-192	0	FigR	K562_ARID3A_CRISPRi-RNA-seq	CLPTM1
4748.22	1.017	0.0623389	16.3141	7.83165e-60	1.35048e-58	0	FigR	K562_ARID3A_CRISPRi-RNA-seq	CLPTM1L
1497.18	-0.751838	0.10163	-7.39777	1.38491e-13	6.87279e-13	0	FigR	K562_ARID3A_CRISPRi-RNA-seq	CLPX
2048.43	-0.827258	0.0929298	-8.90197	5.48643e-19	3.36089e-18	0	FigR	K562_ARID3A_CRISPRi-RNA-seq	CLSPN
2618.87	0.730864	0.081609	8.95568	3.37638e-19	2.08005e-18	0	FigR	K562_ARID3A_CRISPRi-RNA-seq	CLTA
1746.09	1.36133	0.0966441	14.086	4.62883e-45	5.83379e-44	0	FigR	K562_ARID3A_CRISPRi-RNA-seq	CLTB
935.687	1.01401	0.129181	7.84953	4.17607e-15	2.20528e-14	0	FigR	K562_ARID3A_CRISPRi-RNA-seq	CLTCL1
8112	1.1808	0.0525143	22.4853	5.78117e-112	2.36515e-110	0	FigR	K562_ARID3A_CRISPRi-RNA-seq	CLUH
1812.42	-0.426274	0.0925858	-4.60409	4.1427e-06	1.31177e-05	0	FigR	K562_ARID3A_CRISPRi-RNA-seq	CMAS
2449.02	-0.585577	0.0799538	-7.32395	2.40775e-13	1.17808e-12	0	FigR	K562_ARID3A_CRISPRi-RNA-seq	CMBL
5174.13	0.811039	0.0621814	13.0431	6.95541e-39	7.61627e-38	0	FigR	K562_ARID3A_CRISPRi-RNA-seq	CMIP
3136.97	-1.01034	0.0726003	-13.9165	5.02768e-44	6.19677e-43	0	FigR	K562_ARID3A_CRISPRi-RNA-seq	CMPK1
871.424	2.29085	0.146349	15.6533	3.15448e-55	4.96192e-54	0	FigR	K562_ARID3A_CRISPRi-RNA-seq	CMPK2
535.421	-0.561848	0.172463	-3.25779	0.00112285	0.00279026	0	FigR	K562_ARID3A_CRISPRi-RNA-seq	CMSS1
81.4865	2.3234	0.514553	4.51538	6.32037e-06	1.96524e-05	0	FigR	K562_ARID3A_CRISPRi-RNA-seq	CMTM1
902.372	-0.938577	0.129797	-7.2311	4.79087e-13	2.31464e-12	0	FigR	K562_ARID3A_CRISPRi-RNA-seq	CMTM4
2960.22	-0.244152	0.0736421	-3.31538	0.000915174	0.0022974	0	FigR	K562_ARID3A_CRISPRi-RNA-seq	CMTR1
456.048	-0.57936	0.194882	-2.97288	0.00295019	0.00693692	0	FigR	K562_ARID3A_CRISPRi-RNA-seq	CMTR2
2624.22	0.745755	0.0786043	9.48746	2.36742e-21	1.57014e-20	0	FigR	K562_ARID3A_CRISPRi-RNA-seq	CNDP2
964.474	-1.35089	0.127638	-10.5838	3.54361e-26	2.75182e-25	0	FigR	K562_ARID3A_CRISPRi-RNA-seq	CNIH1
751.214	-0.506286	0.141941	-3.56688	0.000361264	0.000951017	0	FigR	K562_ARID3A_CRISPRi-RNA-seq	CNIH4
106.08	1.3553	0.41463	3.26871	0.00108041	0.0026935	0	FigR	K562_ARID3A_CRISPRi-RNA-seq	CNKSR1
1123.72	1.98466	0.126487	15.6906	1.75367e-55	2.76792e-54	0	FigR	K562_ARID3A_CRISPRi-RNA-seq	CNNM2
1546.4	1.34997	0.103493	13.0441	6.86848e-39	7.52556e-38	0	FigR	K562_ARID3A_CRISPRi-RNA-seq	CNNM3
713.315	1.19958	0.149849	8.00529	1.19187e-15	6.45279e-15	0	FigR	K562_ARID3A_CRISPRi-RNA-seq	CNNM4
1880.55	-0.635947	0.090482	-7.02843	2.08873e-12	9.77407e-12	0	FigR	K562_ARID3A_CRISPRi-RNA-seq	CNOT10
2325.44	0.524526	0.0870394	6.0263	1.67751e-09	6.73889e-09	0	FigR	K562_ARID3A_CRISPRi-RNA-seq	CNOT11
1397.87	-1.37066	0.104621	-13.1012	3.24067e-39	3.56977e-38	0	FigR	K562_ARID3A_CRISPRi-RNA-seq	CNOT6
1273.08	-1.02714	0.109784	-9.35601	8.2803e-21	5.4024e-20	0	FigR	K562_ARID3A_CRISPRi-RNA-seq	CNOT7
1266.21	-0.372819	0.111225	-3.35192	0.000802521	0.00202812	0	FigR	K562_ARID3A_CRISPRi-RNA-seq	CNOT8
1258.31	-0.575103	0.110713	-5.19454	2.05227e-07	7.21127e-07	0	FigR	K562_ARID3A_CRISPRi-RNA-seq	CNOT9
2552.82	0.883394	0.079723	11.0808	1.55491e-28	1.28942e-27	0	FigR	K562_ARID3A_CRISPRi-RNA-seq	CNP
2995.21	1.50278	0.076129	19.7399	9.80147e-87	2.7236e-85	0	FigR	K562_ARID3A_CRISPRi-RNA-seq	CNPPD1
1519.42	0.889379	0.101842	8.73288	2.48261e-18	1.49304e-17	0	FigR	K562_ARID3A_CRISPRi-RNA-seq	CNPY2
1674.48	1.74623	0.10197	17.1249	9.68178e-66	1.8647e-64	0	FigR	K562_ARID3A_CRISPRi-RNA-seq	CNPY3
167.237	1.33246	0.326914	4.07589	4.58386e-05	0.000132234	0	FigR	K562_ARID3A_CRISPRi-RNA-seq	CNPY4
1455.53	-0.37039	0.102245	-3.62256	0.0002917	0.000775863	0	FigR	K562_ARID3A_CRISPRi-RNA-seq	CNST
1309.81	-1.25992	0.112538	-11.1956	4.28716e-29	3.61694e-28	0	FigR	K562_ARID3A_CRISPRi-RNA-seq	CNTRL
1577.67	0.733061	0.100966	7.26049	3.857e-13	1.87032e-12	0	FigR	K562_ARID3A_CRISPRi-RNA-seq	CNTROB
680.911	1.34329	0.154007	8.72226	2.72701e-18	1.63736e-17	0	FigR	K562_ARID3A_CRISPRi-RNA-seq	COA3
3945.39	0.226723	0.072288	3.13639	0.00171044	0.00415091	0	FigR	K562_ARID3A_CRISPRi-RNA-seq	COASY
701.68	-0.69302	0.147953	-4.68404	2.81273e-06	9.03983e-06	0	FigR	K562_ARID3A_CRISPRi-RNA-seq	COG2
422.509	-0.777484	0.191608	-4.05767	4.95649e-05	0.000142515	0	FigR	K562_ARID3A_CRISPRi-RNA-seq	COG3
2607.14	0.345045	0.0787388	4.38214	1.17518e-05	3.57161e-05	0	FigR	K562_ARID3A_CRISPRi-RNA-seq	COG4
1552.19	-1.19546	0.102022	-11.7177	1.03486e-31	9.40603e-31	0	FigR	K562_ARID3A_CRISPRi-RNA-seq	COG5
706.021	-0.650694	0.147815	-4.40208	1.07217e-05	3.26761e-05	0	FigR	K562_ARID3A_CRISPRi-RNA-seq	COIL
77.5368	2.02984	0.522095	3.88787	0.000101127	0.000281942	0	FigR	K562_ARID3A_CRISPRi-RNA-seq	COL11A2
135.178	-1.03979	0.354805	-2.93059	0.00338318	0.00787175	0	FigR	K562_ARID3A_CRISPRi-RNA-seq	COL14A1
252.595	1.18745	0.259082	4.5833	4.57699e-06	1.44211e-05	0	FigR	K562_ARID3A_CRISPRi-RNA-seq	COL15A1
8771.82	2.49968	0.054701	45.6972	0	0	0	FigR	K562_ARID3A_CRISPRi-RNA-seq	COL18A1
358.878	1.16155	0.214515	5.41478	6.13627e-08	2.23623e-07	0	FigR	K562_ARID3A_CRISPRi-RNA-seq	COL1A1
93.865	-2.88145	0.490161	-5.87859	4.1378e-09	1.61717e-08	0	FigR	K562_ARID3A_CRISPRi-RNA-seq	COL1A2
6439.06	0.505043	0.0557499	9.05908	1.31558e-19	8.23397e-19	0	FigR	K562_ARID3A_CRISPRi-RNA-seq	COLGALT1
217.332	1.04893	0.279449	3.75354	0.000174353	0.00047507	0	FigR	K562_ARID3A_CRISPRi-RNA-seq	COMMD1
545.152	-0.982548	0.168318	-5.83745	5.3005e-09	2.05591e-08	0	FigR	K562_ARID3A_CRISPRi-RNA-seq	COMMD2
559.82	-0.762815	0.166241	-4.58861	4.46201e-06	1.40853e-05	0	FigR	K562_ARID3A_CRISPRi-RNA-seq	COMMD3
1783.58	0.989054	0.0974425	10.1501	3.30927e-24	2.39355e-23	0	FigR	K562_ARID3A_CRISPRi-RNA-seq	COMMD4
857.353	1.37546	0.136928	10.0452	9.64798e-24	6.87847e-23	0	FigR	K562_ARID3A_CRISPRi-RNA-seq	COMMD5
1072.1	0.72237	0.12163	5.93906	2.86663e-09	1.13381e-08	0	FigR	K562_ARID3A_CRISPRi-RNA-seq	COMMD7
441.3	0.662237	0.190684	3.47295	0.000514774	0.00133307	0	FigR	K562_ARID3A_CRISPRi-RNA-seq	COMMD9
868.105	0.527768	0.132603	3.98007	6.88962e-05	0.00019545	0	FigR	K562_ARID3A_CRISPRi-RNA-seq	COMTD1
3124.2	-0.912038	0.0721389	-12.6428	1.2261e-36	1.26809e-35	0	FigR	K562_ARID3A_CRISPRi-RNA-seq	COPB1
6863.19	1.57915	0.0564559	27.9714	3.6201e-172	3.03611e-170	0	FigR	K562_ARID3A_CRISPRi-RNA-seq	COPE
3989.02	0.289476	0.0655111	4.41872	9.92852e-06	3.03548e-05	0	FigR	K562_ARID3A_CRISPRi-RNA-seq	COPG1
1893.17	-0.508841	0.0925795	-5.49625	3.87944e-08	1.42617e-07	0	FigR	K562_ARID3A_CRISPRi-RNA-seq	COPG2
735.562	0.929911	0.14674	6.33714	2.34068e-10	9.89412e-10	0	FigR	K562_ARID3A_CRISPRi-RNA-seq	COPRS
1562.2	-1.92559	0.100738	-19.1149	1.89964e-81	4.82787e-80	0	FigR	K562_ARID3A_CRISPRi-RNA-seq	COPS2
1458.96	-0.491836	0.101681	-4.83707	1.31764e-06	4.35461e-06	0	FigR	K562_ARID3A_CRISPRi-RNA-seq	COPS3
3673.15	0.897098	0.068547	13.0873	3.88957e-39	4.27946e-38	0	FigR	K562_ARID3A_CRISPRi-RNA-seq	COPS6
922.758	1.43726	0.133305	10.7817	4.20053e-27	3.3537e-26	0	FigR	K562_ARID3A_CRISPRi-RNA-seq	COPS7A
1059.59	0.526517	0.120959	4.35287	1.34365e-05	4.06487e-05	0	FigR	K562_ARID3A_CRISPRi-RNA-seq	COPS7B
532.724	-0.525313	0.178311	-2.94605	0.00321863	0.00752019	0	FigR	K562_ARID3A_CRISPRi-RNA-seq	COPS8
3321.24	-0.520473	0.0707466	-7.35686	1.88288e-13	9.2692e-13	0	FigR	K562_ARID3A_CRISPRi-RNA-seq	COPZ1
218.515	-0.806131	0.281577	-2.86292	0.00419762	0.00962714	0	FigR	K562_ARID3A_CRISPRi-RNA-seq	COQ10B
283.116	-1.12387	0.241945	-4.64515	3.39826e-06	1.0848e-05	0	FigR	K562_ARID3A_CRISPRi-RNA-seq	COQ3
874.457	0.786884	0.132708	5.92941	3.04018e-09	1.19885e-08	0	FigR	K562_ARID3A_CRISPRi-RNA-seq	COQ8B
1486.51	0.629393	0.107058	5.879	4.12759e-09	1.61352e-08	0	FigR	K562_ARID3A_CRISPRi-RNA-seq	COQ9
937.411	1.27961	0.132935	9.62583	6.22048e-22	4.20572e-21	0	FigR	K562_ARID3A_CRISPRi-RNA-seq	CORO1A
8208.18	2.46885	0.0576954	42.7912	0	0	0	FigR	K562_ARID3A_CRISPRi-RNA-seq	CORO1B
1515.67	0.440041	0.100413	4.38233	1.17415e-05	3.56907e-05	0	FigR	K562_ARID3A_CRISPRi-RNA-seq	CORO2A
463.166	1.63878	0.192589	8.50919	1.75156e-17	1.01533e-16	0	FigR	K562_ARID3A_CRISPRi-RNA-seq	CORO6
4514.48	1.20613	0.0638635	18.886	1.48579e-79	3.66501e-78	0	FigR	K562_ARID3A_CRISPRi-RNA-seq	CORO7
446.161	0.802543	0.189582	4.23322	2.30374e-05	6.83051e-05	0	FigR	K562_ARID3A_CRISPRi-RNA-seq	COX14
[truncated: 9,346 more rows]

## Sheet: Supplementary Table 1 - 4
GRaNIE - In silico and experimental TF perturbation LogFCs in ENCODE cell lines
[truncated: 10,713 more rows]

[truncated: 9 more sheets: Supplementary Table 1 - 5, Supplementary Table 1 - 6, Supplementary Table 1 - 7, Supplementary Table 2 - 1, Supplementary Table 2 - 2, Supplementary Table 3, Supplementary Table 4, Supplementary Table 5, Supplementary Table 6]
